# Supplementary material for: Grain color formation and analysis of correlated genes by metabolome and transcriptome in different wheat lines at maturity
Source: Front Nutr. 2023 Feb 7;10:1112497. doi: 10.3389/fnut.2023.1112497 (PMC9941320; doi:10.3389/fnut.2023.1112497)
Supplement: Supplementary file 1 [file Data_Sheet_1.zip]

Archive with 5 entries (4 files):
- supplementary materials/
- supplementary materials/All metabolites.xlsx
- supplementary materials/All_DEG.annot.xlsx
- supplementary materials/Supplementary Figure.docx
- supplementary materials/Supplementary Table.docx
