# Supplementary material for: Grain color formation and analysis of correlated genes by metabolome and transcriptome in different wheat lines at maturity
Source: Front Nutr. 2023 Feb 7;10:1112497. doi: 10.3389/fnut.2023.1112497 (PMC9941320; doi:10.3389/fnut.2023.1112497)
Supplement: Supplementary file 1 [file Data_Sheet_1.zip › supplementary materials/All metabolites.xlsx]

## Sheet: Sheet1
Index	Q1 (Da)	Q3 (Da)	Molecular Weight (Da)	Formula	Ionization model	Compounds	Class I	Class II	CAS	Level	P1	P2	P3	B1	B2	B3	W1	W2	W3	mix01	mix02	mix03	cpd_ID	kegg_map
pme3200	74	57	73.064	C2H7N3	[M+H]+	1-methylguanidine	Nucleotides and derivatives	Nucleotides and derivatives	471-29-4	B	25981	22717	18642	18551	15699	12039	14543	19349	15164	14803	19107	14795	C02294	--
pme1987	88.05	71	89.048	C3H7NO2	[M-H]-	L-Alanine	Amino acids and derivatives	Amino acids and derivatives	56-41-7	A	5250.2	4622.7	2182.3	12790	3773.3	6844.1	12798	13682	7580.2	9272.9	11013	6348.1	C00041	ko00250,ko00270,ko00430,ko00450,ko00710,ko00970,ko00998,ko01100,ko01110,ko01200,ko01230,ko01502,ko02010,ko04122
ML10198895	88.04	88.04	89.048	C3H7NO2	[M-H]-	N-Methylglycine	Amino acids and derivatives	Amino acids and derivatives	107-97-1	B	18840	12927	8610.1	22400	17673	19862	35484	24682	17327	17455	26527	25405	C00213	ko00260,ko00330,ko01100
pme2601	89	59	90.032	C3H6O3	[M-H]-	3-Hydroxypropanoic acid	Organic acids	Organic acids	503-66-2	B	10308	10577	11798	13624	12929	15312	22443	29809	26690	21243	18422	22985	C01013	ko00240,ko00410,ko00640,ko01100,ko01200
Lmqp000873	101.02	55.02	100.018	C4H4O3	[M+H]+	Succinic anhydride	Organic acids	Organic acids	108-30-5	A	407280	435140	266320	993310	595590	812340	1146900	1151700	1007200	839700	756560	790280	C19524	--
mws4052	102.05	56.05	101.048	C4H7NO2	[M+H]+	1-Aminocyclopropane-1-carboxylic acid	Organic acids	Organic acids	22059-21-8	B	177620	166930	149010	532740	146840	197980	411610	304360	237500	271840	336950	234670	C01234	ko00270,ko01100,ko01110
pme3011	104.07	68.8	103.063	C4H9NO2	[M+H]+	γ-Aminobutyric acid	Organic acids	Organic acids	56-12-2	A	1107200	1610500	724900	4789200	2902300	2272800	6356200	6475200	5317200	4267700	4179100	4002100	C00334	ko00250,ko00330,ko00410,ko00650,ko00760,ko01100
pme3033	104.07	86	103.063	C4H9NO2	[M+H]+	N,N-Dimethylglycine	Amino acids and derivatives	Amino acids and derivatives	1118-68-9	A	1002700	1282700	746570	3301300	2021900	1670200	4184200	4387300	3513600	2928700	2932900	2843700	C01026	ko00260,ko01100
pmb0484	104.1	60.1	103.091	C5H13NO	[M+H]+	Choline	Alkaloids	Alkaloids	62-49-7	A	37693000	35723000	39621000	41683000	31379000	30610000	36988000	36135000	33963000	37151000	36870000	34873000	C00114	ko00260,ko00564,ko01100,ko02010
ML10172161	103	59.01	104.011	C3H4O4	[M-H]-	Hydroxypyruvic acid	Organic acids	Organic acids	1113-60-6	B	109070	163700	111140	18835	35885	20043	21082	21636	34874	87650	113300	70255	C00168	ko00260,ko00630,ko01100,ko01110,ko01200
mws0576	103.04	59.1	104.047	C4H8O3	[M-H]-	3-Hydroxybutyric acid	Organic acids	Organic acids	300-85-6	A	7693200	15131000	12174000	873420	1637900	1028100	718710	708230	932880	2914000	2780400	2981300	C01089	ko00072,ko00650,ko01100
pme1975	103	59	104.06	C3H4O4	[M-H]-	Malonic acid	Organic acids	Organic acids	141-82-2	A	8111400	14753000	12337000	757870	1508800	950060	714490	715300	1023800	2880600	3130500	2616700	C00383	ko00061,ko00240,ko00410,ko01100,ko01212
pme0010	106	60	105.043	C3H7NO3	[M+H]+	L-Serine	Amino acids and derivatives	Amino acids and derivatives	56-45-1	A	1953400	1169100	1765300	3946100	1337300	1385200	1941600	1739100	930630	1642700	2105300	1833300	C00065	ko00260,ko00261,ko00270,ko00460,ko00600,ko00630,ko00920,ko00970,ko01100,ko01110,ko01200,ko01230,ko01502,ko02010
pme2433	106.09	88	105.079	C4H11NO2	[M+H]+	Diethanolamine	Others	Others	111-42-2	B	193330	117960	193820	389730	142070	134700	199430	181190	97254	194790	218340	186700	C06772	ko00564
mws0255	112.05	95	111.043	C4H5N3O	[M+H]+	Cytosine	Nucleotides and derivatives	Nucleotides and derivatives	71-30-7	A	84574	57255	86608	68479	39608	32230	32009	35565	33159	44147	44306	44702	C00380	ko00240,ko01100
pme2122	112.09	95	111.08	C5H9N3	[M+H]+	Histamine	Amino acids and derivatives	Amino acids and derivatives	51-45-6	B	67482	53673	65523	44075	37874	30116	25353	22041	27261	34252	41796	41064	C00388	ko00340,ko01100,ko01110
pme0257	111.02	80	112.027	C4H4N2O2	[M-H]-	Uracil	Nucleotides and derivatives	Nucleotides and derivatives	66-22-8	A	493610	494220	439250	560780	562580	552790	578630	592890	600550	578880	637870	569450	C00106	ko00240,ko00410,ko00770,ko01100
pme0006	116.07	70.1	115.063	C5H9NO2	[M+H]+	L-Proline	Amino acids and derivatives	Amino acids and derivatives	147-85-3	A	16337000	6542800	15779000	22720000	9033200	10883000	7827100	7809800	8087100	10673000	11451000	11148000	C00148	ko00330,ko00332,ko00970,ko01100,ko01110,ko01230,ko02010
mws0376	115	71	116.011	C4H4O4	[M-H]-	Fumaric acid	Organic acids	Organic acids	110-17-8	B	113630	175490	152320	163230	121460	244400	179910	207710	181100	149340	176490	143310	C00122	ko00020,ko00190,ko00220,ko00250,ko00350,ko00360,ko00620,ko00650,ko00760,ko01100,ko01110,ko01200
mws0823	115.04	71	116.047	C5H8O3	[M-H]-	3-Methyl-2-Oxobutanoic acid	Organic acids	Organic acids	759-05-7	B	35008	46995	55985	40657	47392	43885	42628	53612	61538	64697	61322	71232	C00141	ko00280,ko00290,ko00770,ko00966,ko01100,ko01110,ko01210,ko01230
pme0275	115.05	97	116.047	C5H8O3	[M]-	4-Oxopentanoic Acid	Organic acids	Organic acids	123-76-2	B	4824.9	5373	11792	6273	8029.4	10433	5709	7865.5	8922.9	7565.9	9473.3	8400.1	--	--
pme3193	116.04	74	117.043	C4H7NO3	[M-H]-	N-Acetyl-L-glycine	Amino acids and derivatives	Amino acids and derivatives	543-24-8	B	79485	73604	55662	35496	25421	37641	26085	34878	24099	26041	28949	34708	--	--
pmb1096	118.07	91	117.058	C8H7N	[M+H]+	Indole	Alkaloids	Plumerane	120-72-9	A	71665	21736	58494	23151	5797.6	4212.7	16603	35268	15825	32908	36871	34162	C00463	ko00380,ko00400,ko00402,ko01100,ko01110
mws0256	118.09	72.1	117.079	C5H11NO2	[M+H]+	L-Valine	Amino acids and derivatives	Amino acids and derivatives	72-18-4	A	4854500	3362100	2209900	6032500	2889300	2705400	6524400	6640000	6078200	5023100	4650100	4619500	C00183	ko00280,ko00290,ko00311,ko00460,ko00770,ko00966,ko00970,ko01100,ko01110,ko01210,ko01230,ko02010
mws0191	118.09	59	117.079	C5H11NO2	[M+H]+	Betaine	Alkaloids	Alkaloids	107-43-7	A	26210000	25017000	22749000	22514000	26907000	28516000	22587000	23116000	23473000	24481000	24108000	25286000	C00719	ko00260,ko01100,ko02010
mws0470	117.02	73	118.027	C4H6O4	[M-H]-	Methylmalonic acid*	Organic acids	Organic acids	516-05-2	A	1589400	1617200	1085100	3390300	2045600	3266200	4016400	3577400	3591400	2789400	2656400	2531900	C02170	ko00240,ko00280,ko00640,ko01100
mws0192	117.02	73	118.027	C4H6O4	[M-H]-	Succinic acid*	Organic acids	Organic acids	110-15-6	A	1546600	1631300	1136700	3418200	2106400	3283400	3963000	3508400	3598100	2791200	2630700	2497700	C00042	ko00020,ko00190,ko00250,ko00310,ko00350,ko00360,ko00620,ko00630,ko00640,ko00650,ko00760,ko00920,ko01100,ko01110,ko01200
mws0147	117.06	59	118.063	C5H10O3	[M-H]-	β-Hydroxyisovaleric acid	Organic acids	Organic acids	625-08-1	B	53666	40897	57777	203330	101240	187300	164080	199370	228690	149510	153350	130950	C20827	ko00280,ko01100
pme3096	118	74	119.022	C3H5NO4	[M-H]-	Aminomalonic acid	Organic acids	Organic acids	1068-84-4	A	1442000	1526100	995160	3178500	1978800	3125300	3863200	3378200	3265200	2588800	2452700	2378600	C00872	--
mws0671	120.07	74.1	119.058	C4H9NO3	[M+H]+	L-Homoserine*	Organic acids	Organic acids	672-15-1	A	1447800	1230900	1476600	1659200	824940	556590	1140100	881250	626660	904570	1056700	917230	C00263	ko00260,ko00270,ko00300,ko00920,ko01100,ko01110,ko01230
mws0230	120.07	74	119.058	C4H9NO3	[M+H]+	L-Threonine*	Amino acids and derivatives	Amino acids and derivatives	72-19-5	A	1489800	1190700	1391900	1553200	801620	562790	1009700	879610	568300	858360	1004800	1011500	C00188	ko00260,ko00261,ko00290,ko00860,ko00970,ko01100,ko01110,ko01230,ko02010
pmp001287	120.08	103.05	119.073	C8H9N	[M+H]+	N-Benzylmethylene isomethylamine	Alkaloids	Alkaloids	-	A	2693700	1849200	1459100	3685200	2565100	2644500	6083200	6367500	5033900	3858400	3708500	3839200	--	--
pma0134	121.04	93.06	120.042	C4H8O4	[M+H]+	D-(-)-Threose	Others	Saccharides and Alcohols	95-43-2	B	6967.2	12577	7935.6	5492.2	5672.7	10563	16161	48505	33501	15848	14566	16262	C06463	--
Lmbp000728	121.06	77.04	120.058	C8H8O	[M+H]+	(S)-2-Phenyloxirane	Others	Others	20780-54-5	B	9	9	9	98934	54247	130890	195780	187320	372800	125370	117010	144790	C20782	ko01100
pme0195	120.02	62	121.02	C3H7NO2S	[M-H]-	L-Cysteine	Amino acids and derivatives	Amino acids and derivatives	52-90-4	A	18394	31023	19069	5046.5	19230	20474	27767	14885	13572	24490	16718	27333	C00097	ko00260,ko00270,ko00311,ko00332,ko00430,ko00460,ko00480,ko00730,ko00770,ko00920,ko00970,ko01100,ko01110,ko01200,ko01230,ko04122
mws0491	122.1	105	121.089	C8H11N	[M+H]+	Phenethylamine	Others	Others	64-04-0	B	70432	35922	56131	33284	37934	43246	50015	73691	93657	43850	43222	58974	C05332	ko00360,ko01100
mws0628	121.03	92	122.037	C7H6O2	[M-H]-	4-Hydroxybenzaldehyde	Phenolic acids	Phenolic acids	123-08-0	A	97015	62519	65380	62040	53400	46318	56213	70069	94851	99243	117540	101050	C00633	ko01100
mws0133	123.06	79.9	122.048	C6H6N2O	[M+H]+	Nicotinamide	Others	Vitamin	98-92-0	B	70641	131260	92449	257180	165750	330690	463660	766870	755160	347130	346640	333100	C00153	ko00760,ko01100
Lmbp000668	124.04	78.03	123.032	C6H5NO2	[M+H]+	Isonicotinic acid*	Organic acids	Organic acids	55-22-1	A	668090	913670	551710	4089900	3454000	4150100	3443500	3582100	5441400	3052800	3094900	2964600	C07446	--
pme1216	122.03	78	123.032	C6H5NO2	[M-H]-	2-Picolinic acid*	Organic acids	Organic acids	98-98-6	A	357240	470960	271420	2304800	1531700	1935200	2004400	2463500	2930000	1709900	1652800	1683100	C10164	ko00380,ko01100
pme0490	124.04	78	123.032	C6H5NO2	[M+H]+	Nicotinic acid*	Others	Vitamin	59-67-6	A	635940	902120	565280	3932800	3310000	3976900	3547300	3622000	5330800	3041900	3059200	2984100	C00253	ko00760,ko00960,ko01100,ko01110
mws0572	126.07	109	125.059	C5H7N3O	[M+H]+	5-Methylcytosine	Nucleotides and derivatives	Nucleotides and derivatives	554-01-8	B	47003	20168	35825	24917	35386	17371	21797	35497	40712	27909	26041	29021	C02376	ko00240,ko01100
pmp001086	127.04	97	126.032	C6H6O3	[M+H]+	5-Hydroxymethylfurfural	Phenolic acids	Phenolic acids	67-47-0	A	422600	315290	405060	280490	360280	374820	400330	389530	298200	338110	520440	352960	C11101	--
mws0251	127.05	110	126.043	C5H6N2O2	[M+H]+	Thymine	Nucleotides and derivatives	Nucleotides and derivatives	65-71-4	B	31513	16552	25966	25188	41794	24602	23910	37281	73857	35346	34957	31122	C00178	ko00240,ko01100
mws0263	128.04	82.03	129.043	C5H7NO3	[M-H]-	5-Oxo-L-Proline	Amino acids and derivatives	Amino acids and derivatives	98-79-3	A	9	6669.2	7722.9	15445	5459.7	7793.1	13558	13844	10320	14998	9354.9	7289.8	C01879	ko00480,ko01100
ML10181668	130.09	84.08	129.079	C6H11NO2	[M+H]+	Cycloleucine	Amino acids and derivatives	Amino acids and derivatives	52-52-8	A	1812700	937120	715720	5201100	1197900	976840	3221500	1555100	401560	1511900	2425300	2062400	C03969	--
pme2693	131.12	114.09	130.111	C6H14N2O	[M+H]+	N-Acetylputrescine	Alkaloids	Phenolamine	18233-70-0	B	28170	17433	21832	25658	13293	7862.4	30424	29049	13053	18563	22769	25143	C02714	ko00330,ko01100
Zmpn000638	130.05	88.04	131.069	C4H9N3O2	[M-H]-	3-Guanidinopropionic acid	Organic acids	Organic acids	353-09-3	B	262030	415960	309600	202470	239840	201750	159150	195220	213570	246970	227650	235440	C03065	--
pmp001198	132.1	57.1	131.095	C6H13NO2	[M+H]+	6-Deoxyfagomine	Alkaloids	Alkaloids	197449-09-5	A	3046400	1665300	1343900	2733900	1732900	1618000	4840400	7002700	4243100	3437400	3244600	3402500	--	--
mws0227	132.1	86.2	131.095	C6H13NO2	[M+H]+	L-Leucine*	Amino acids and derivatives	Amino acids and derivatives	61-90-5	A	8020600	4078900	3216600	6450100	3996400	3457500	11340000	15219000	9801500	7750700	7886500	7944400	C00123	ko00280,ko00290,ko00966,ko00970,ko01100,ko01110,ko01210,ko01230,ko02010
pme0274	132.1	69	131.095	C6H13NO2	[M+H]+	6-Aminocaproic acid	Organic acids	Organic acids	60-32-2	A	2335900	908780	754340	1900700	1193400	800070	2808700	7489900	4216300	2938500	3019200	2207100	C02378	ko01100
mws0258	132.1	86	131.095	C6H13NO2	[M+H]+	L-Isoleucine*	Amino acids and derivatives	Amino acids and derivatives	73-32-5	A	7933100	4097700	3121500	6498600	3998900	3482900	11548000	14920000	9530100	7711500	7990200	8022900	C00407	ko00280,ko00290,ko00460,ko00960,ko00966,ko00970,ko01100,ko01110,ko01210,ko01230,ko02010
mws1587	132.1	86	131.095	C6H13NO2	[M+H]+	L-Norleucine*	Amino acids and derivatives	Amino acids and derivatives	327-57-1	A	7566100	5279000	4008700	9230200	6552600	5579000	7961100	10397000	11154000	8165300	7899000	7417500	C01933	--
Lmbn001364	131.03	87.05	132.042	C5H8O4	[M-H]-	4-Hydroxy-2-Oxopentanoic Acid*	Organic acids	Organic acids	3318-73-8	A	62864	81868	62298	92435	83222	100760	77459	92902	68323	80254	83891	75796	C03589	ko00360,ko01100
mws0473	131.03	87.05	132.042	C5H8O4	[M-H]-	2-Methylsuccinic acid	Organic acids	Organic acids	498-21-5	A	592100	606810	736510	333410	283320	253080	169950	197300	162450	337840	390130	325680	--	--
Lmbn001288	131.03	87.04	132.042	C5H8O4	[M-H]-	(S)-2-hydroxy-2-methyl-3-oxobutanoic acid*	Organic acids	Organic acids	71698-08-3	A	58588	76879	54688	111450	94652	103330	88381	95560	77478	82040	73987	82497	C06010	ko00290,ko00650,ko00660,ko00770,ko01100,ko01110,ko01210,ko01230
Lmgn000160	131.05	70.03	132.053	C4H8N2O3	[M-H]-	3-Ureidopropionic Acid	Organic acids	Organic acids	462-88-4	A	850260	584340	668580	338870	209550	160600	304330	170000	98578	302570	337440	269240	C02642	ko00240,ko00410,ko00770,ko01100
mws0001	133.06	74	132.054	C4H8N2O3	[M+H]+	L-Asparagine	Amino acids and derivatives	Amino acids and derivatives	70-47-3	A	15798000	8904700	14612000	4951200	2087200	1281400	1936400	930320	410250	2318200	3001700	2593100	C00152	ko00250,ko00460,ko00970,ko01100,ko01110,ko01230
mws0341	131.07	85	132.079	C6H12O3	[M-H]-	2-Hydroxyisocaproic acid	Organic acids	Organic acids	20312-37-2	B	50976	69259	61643	52504	62975	9	99040	251640	160380	149440	129440	110750	C03264	--
pme2527	133	116	132.09	C5H12N2O2	[M+H]+	L-Ornithine	Amino acids and derivatives	Amino acids and derivatives	70-26-8	B	32073	44176	28369	47212	34643	41935	73188	91942	73628	53242	51698	58986	C00077	ko00220,ko00330,ko00472,ko00480,ko01100,ko01110,ko01210,ko01230,ko02010
mws0219	132.03	88	133.038	C4H7NO4	[M-H]-	L-Aspartic Acid	Amino acids and derivatives	Amino acids and derivatives	56-84-8	A	1146600	778930	363290	921190	723470	753010	471330	441430	453340	666380	739340	649040	C00049	ko00220,ko00250,ko00260,ko00261,ko00270,ko00300,ko00340,ko00410,ko00460,ko00710,ko00760,ko00770,ko00970,ko01100,ko01110,ko01200,ko01210,ko01230,ko02010
Lmbn000198	133.01	71.01	134.022	C4H6O5	[M-H]-	3-Dehydro-L-Threonic Acid	Organic acids	Organic acids	-	A	768370	720970	588760	904840	1069200	967480	1478400	1534600	1874300	1341500	1152400	911550	C03064	ko00053,ko01100
mws0275	133.01	71.01	134.022	C4H6O5	[M-H]-	L-(-)-Malic acid	Organic acids	Organic acids	636-61-3	A	647840	642560	633060	792580	1017600	1250100	1368400	1580900	1855800	1328500	1265000	1101300	C00149	ko00020,ko00620,ko00630,ko00710,ko01100,ko01110,ko01200
Zmgn000503	133.05	71.01	134.058	C5H10O4	[M-H]-	2,3-Dihydroxy-3-Methylbutanoic Acid	Organic acids	Organic acids	1756-18-9	A	1006700	1165700	1148700	1737600	1263900	1433300	1466600	1455000	1623100	1135100	941730	748040	C04039	--
pme0040	136.06	119	135.054	C5H5N5	[M+H]+	Adenine	Nucleotides and derivatives	Nucleotides and derivatives	73-24-5	A	3453800	1536600	1333900	2912500	1656400	1982700	5068000	5007700	6875200	3211400	3297900	3143000	C00147	ko00230,ko00908,ko01100
pmb0374	136.06	118.9	135.054	C5H5N5	[M+H]+	2-Aminopurine	Alkaloids	Alkaloids	452-06-2	A	285580	349760	184620	625160	343290	478610	684720	662120	642000	455090	504200	466350	--	--
Lmgp000659	136.08	91.05	135.068	C8H9NO	[M+H]+	2-Phenylacetamide	Alkaloids	Alkaloids	103-81-1	A	530350	464700	338400	662780	532090	507210	895580	822130	744700	601540	606720	623870	C02505	ko00360,ko01100
HJKP000649	136.07	91.05	135.068	C8H9NO	[M+H]+	N-benzylformamide	Alkaloids	Alkaloids	6343-54-0	B	474890	391750	323180	622230	545720	496670	880400	728430	690240	611840	563970	573770	C15561	--
mws0889	135.03	75.01	136.037	C4H8O5	[M-H]-	D-Threonic Acid	Others	Saccharides and Alcohols	3909-12-4	B	414620	296170	259130	255820	229270	260500	125990	184350	351850	323200	291680	313790	C21649	--
pme0033	137.05	119	136.039	C5H4N4O	[M+H]+	Hypoxanthine	Nucleotides and derivatives	Nucleotides and derivatives	68-94-0	B	78998	27964	35830	58340	18087	23598	35296	39983	40263	31412	42990	31931	C00262	ko00230,ko01100
Hmbn002174	135.05	120.02	136.053	C8H8O2	[M-H]-	4-Hydroxyacetophenone	Phenolic acids	Phenolic acids	99-93-4	B	9	8591.5	7686.2	9	9	9	11754	47178	31035	39530	50337	33939	C10700	ko01100
mws0146	138.05	78	137.048	C7H7NO2	[M+H]+	Nicotinic Acid Methyl Ester(Methyl Nicotinate)	Alkaloids	Alkaloids	93-60-7	B	55302	50064	29587	100430	98866	89534	74889	91805	143090	97664	87784	131240	--	--
pme2268	138.05	94.07	137.048	C7H7NO2	[M+H]+	Trigonelline	Alkaloids	Alkaloids	535-83-1	A	1529800	2085200	2135900	898820	952770	605850	226860	226550	243020	914860	988120	976850	C01004	ko00760
pma0948	138.09	121.1	137.084	C8H11NO	[M+H]+	Phenylethanolamine	Others	Others	7568-93-6	B	15140	6194.4	5836.4	46687	24184	60190	73787	92252	141730	48019	53831	49910	C02735	--
pme1002	138.09	103	137.084	C8H11NO	[M+H]+	L-Tyramine	Amino acids and derivatives	Amino acids and derivatives	51-67-2	B	19648	10790	8018.4	128650	51482	159390	206230	237390	363000	120060	120900	132840	C00483	ko00350,ko00950,ko01100,ko01110
Lmgn001670	137.03	108.02	138.032	C7H6O3	[M-H]-	Salicylic acid	Phenolic acids	Phenolic acids	69-72-7	A	72026	58051	53995	26121	53444	30809	29015	37853	30306	48754	57864	52535	C00805	ko00360,ko01100,ko01110,ko04075
Lmbn002862	137.02	93.03	138.032	C7H6O3	[M-H]-	3-Hydroxybenzoic Acid	Organic acids	Organic acids	99-06-9	B	7987.4	8974.2	8984.3	6699.8	22084	21401	13892	18872	13160	25581	23890	31188	C00587	ko00400
Lmbn001981	137.02	93.03	138.032	C7H6O3	[M-H]-	2,5-Dihydroxybenzaldehyde	Phenolic acids	Phenolic acids	1194-98-5	A	915350	544770	533760	335810	270210	200270	416150	486680	434040	500220	479440	431560	C05585	ko00350,ko01100
pme2828	140	99	139.027	C6H5NO3	[M+H]+	4-Nitrophenol	Phenolic acids	Phenolic acids	100-02-7	B	33846000	26396000	34831000	23081000	26343000	25458000	27145000	25433000	27824000	27844000	25075000	26895000	C00870	--
mws0704	140.01	78.96	141.019	C2H8NO4P	[M-H]-	O-Phosphorylethanolamine	Alkaloids	Alkaloids	1071-23-4	B	30641	24977	27047	76954	25144	28062	57441	46645	84259	40560	44407	37931	C00346	ko00564,ko00600,ko01100
pma2987	142.1	124.09	141.09	C6H11N3O	[M+H]+	Histidinol	Others	Others	501-28-0	B	6098600	5519100	6467500	7975400	9032800	10485000	9079400	7861500	11826000	7140200	8079700	7704100	C00860	ko00340,ko01100,ko01110,ko01230
pme3207	141.02	59	142.027	C6H6O4	[M-H]-	Muconic acid	Organic acids	Organic acids	1119-72-8	B	3577800	4217900	4242800	3523400	3037800	2597500	2873000	2819700	2385000	3677100	3561600	3404900	C02480	ko01100
pmb0764	144.05	113.2	143.04	C6H9NOS	[M+H]+	4-Methyl-5-thiazoleethanol	Others	Others	137-00-8	B	36704	36520	30835	35134	23049	22860	25664	46694	75801	40377	37985	41268	C04294	ko00730,ko01100
pme0295	146.08	86	145.074	C6H11NO3	[M+H]+	4-Acetamidobutyric acid	Organic acids	Organic acids	3025-96-5	B	341160	208330	191350	765990	294680	512720	144470	117390	184460	284120	328570	325490	C02946	ko00330,ko01100
mws0567	146.09	87	145.085	C5H11N3O2	[M+H]+	4-Guanidinobutyric acid	Organic acids	Organic acids	463-00-3	B	7442900	4851800	5273000	6052900	6754800	6226100	7288900	7022200	8934600	6331800	6966000	6283900	C01035	ko00330,ko01100
mws0208	145.05	101	146.058	C6H10O4	[M-H]-	Adipic Acid	Organic acids	Organic acids	124-04-9	A	563160	774290	552150	961130	678680	1033700	1066700	795330	828060	832640	807080	762530	C06104	ko01100
Lmbn001609	145.05	83.05	146.058	C6H10O4	[M-H]-	(S)-2-Acetyl-2-Hydroxybutanoic Acid	Organic acids	Organic acids	-	B	14823	11973	29941	16502	13013	18377	17162	15718	20575	19958	19600	21098	C06006	ko00290,ko01100,ko01110,ko01210,ko01230
Wmzn000227	145.06	109.04	146.058	C6H10O4	[M-H]-	2,2-Dimethylsuccinic acid	Organic acids	Organic acids	597-43-3	B	73273	56226	12695	171590	103750	125860	267850	194030	139850	153970	168260	127460	--	--
pme0193	147.08	84	146.069	C5H10N2O3	[M+H]+	L-Glutamine*	Amino acids and derivatives	Amino acids and derivatives	56-85-9	A	4489900	4668700	4409100	6715800	5353900	2993500	9368700	10149000	8216100	6136200	6620300	6821200	C00064	ko00220,ko00230,ko00240,ko00250,ko00630,ko00910,ko00970,ko01100,ko01230,ko02010
pme0026	147.11	84	146.106	C6H14N2O2	[M+H]+	L-Lysine*	Amino acids and derivatives	Amino acids and derivatives	56-87-1	A	5223500	5160900	4893500	7089300	5508700	3264600	10024000	10999000	8839700	6850800	7180900	7086800	C00047	ko00300,ko00310,ko00780,ko00960,ko00970,ko01100,ko01110,ko01210,ko01230,ko02010
pme1691	147.13	87.2	146.118	C7H16NO2	[M+H]+	Acetylcholine	Alkaloids	Alkaloids	60-31-1	B	572790	343540	376730	384410	613140	590380	577160	553150	662210	521300	555520	657080	C01996	ko00564
mws1050	148.06	88	147.053	C5H9NO4	[M+H]+	O-Acetylserine	Amino acids and derivatives	Amino acids and derivatives	5147-00-2	B	180590	196950	153920	254200	171080	209980	173100	188650	198290	180250	181300	178740	C00979	ko00270,ko00908,ko00920,ko01100,ko01110,ko01200,ko01230,ko04122
pme0014	148.06	84	147.053	C5H9NO4	[M+H]+	L-Glutamic acid	Amino acids and derivatives	Amino acids and derivatives	56-86-0	A	23016000	17028000	18724000	51295000	17469000	25260000	41313000	33779000	18094000	24931000	27136000	25633000	C00025	ko00220,ko00250,ko00330,ko00332,ko00340,ko00430,ko00480,ko00630,ko00650,ko00660,ko00860,ko00910,ko00970,ko01100,ko01110,ko01200,ko01210,ko01230,ko02010
Zmzn000113	146.05	102.06	147.053	C5H9NO4	[M-H]-	L-threo-3-Methylaspartate	Amino acids and derivatives	Amino acids and derivatives	6061-13-8	A	1783400	1720900	1818300	4576400	2523600	3192000	5987400	4365300	2552000	3316800	3549000	2892400	C03618	ko00630,ko00660,ko01100,ko01200
pmp001285	149.02	65.04	148.016	C8H4O3	[M+H]+	Phthalic anhydride	Phenolic acids	Phenolic acids	85-44-9	A	573580	605310	511170	544270	483680	515740	596670	510610	557560	600600	582070	612380	--	--
Zmyn000247	147.03	57.03	148.037	C5H8O5	[M-H]-	(S)-2-Hydroxyglutaric Acid	Organic acids	Organic acids	13095-48-2	A	243720	117130	143150	139050	150900	99393	121420	188800	150870	146590	154540	142550	C03196	ko00310,ko01100
ML10171848	147.03	85.03	148.037	C5H8O5	[M-H]-	D-Arabinono-1,4-lactone	Others	Others	2782-09-4	A	160690	105870	138060	101530	81207	115930	85322	98750	102780	93955	108060	88126	C00652	--
Lmgp000796	150.06	61.01	149.048	C8H7NO2	[M+H]+	4-Hydroxymandelonitrile	Alkaloids	Alkaloids	13093-65-7	A	1651700	1684000	966590	10473000	5413800	10286000	18052000	15366000	14729000	9413700	9166600	9065600	C00650	--
pme1210	150.06	61	149.051	C5H11NO2S	[M+H]+	L-Methionine	Amino acids and derivatives	Amino acids and derivatives	63-68-3	A	1577300	1697300	960440	10335000	5568300	9573600	18087000	15982000	15127000	8583800	9282600	9256700	C00073	ko00270,ko00966,ko00970,ko01100,ko01110,ko01210,ko01230
mws0847	150.08	133	149.07	C6H7N5	[M+H]+	1-Methyladenine	Nucleotides and derivatives	Nucleotides and derivatives	5142-22-3	B	36879	34726	29860	223430	87571	188780	484880	441560	361110	217880	249430	239910	C02216	--
mws0262	149.01	87	150.016	C4H6O6	[M-H]-	L-Tartaric acid	Organic acids	Organic acids	87-69-4	B	24548	21427	61635	11949	34527	26026	20604	32674	44560	35712	32621	22732	C00898	ko00630,ko01100
mws1499	149.05	59.01	150.053	C5H10O5	[M-H]-	D-(-)-Arabinose	Others	Saccharides and Alcohols	10323-20-3	B	41091	75415	74726	35118	50002	35641	32838	35527	30866	44152	39834	52667	C00216	--
Zmgn000173	149.05	75.01	150.053	C5H10O5	[M-H]-	D-Ribose	Others	Saccharides and Alcohols	50-69-1	B	47732	50824	61097	60888	36475	56856	71455	66035	63143	46239	70886	61888	C00121	ko00030,ko01100,ko02010
mws0921	149.06	131	150.068	C9H10O2	[M-H]-	p-Coumaryl alcohol	Phenolic acids	Phenolic acids	3690-05-9	B	16755	10354	10946	61410	25040	50340	47933	40159	126390	60686	72393	53217	C02646	ko00940,ko01100,ko01110
pme1109	152.06	135	151.049	C5H5N5O	[M+H]+	Guanine	Nucleotides and derivatives	Nucleotides and derivatives	73-40-5	A	4889700	2402000	973790	2085400	1489500	936780	1544200	1972100	1970500	1981100	2012500	1913200	C00242	ko00230,ko01100
pme0256	151.03	151	152.033	C5H4N4O2	[M-H]-	Xanthine	Nucleotides and derivatives	Nucleotides and derivatives	69-89-6	B	565960	226740	103760	182880	76323	83879	77970	133240	103510	155590	292950	186620	C00385	ko00230,ko00232,ko01100,ko01110
mws0458	151.04	136	152.047	C8H8O3	[M-H]-	Vanillin	Phenolic acids	Phenolic acids	121-33-5	B	269600	240370	330920	239110	322030	300410	45884	66280	66175	406640	407990	413140	C00755	ko00998,ko01100,ko01110
pme2362	151.04	107	152.047	C8H8O3	[M-H]-	Mandelic acid	Phenolic acids	Phenolic acids	90-64-2	B	222700	98328	62777	10695	25187	12531	9	10515	9	36204	56385	42783	C01984	--
pme0513	151.06	59	152.068	C5H12O5	[M-H]-	Xylitol	Others	Saccharides and Alcohols	87-99-0	B	57905	48213	77641	23806	34648	30079	33908	23596	39598	27332	38028	42045	C00379	ko00040,ko01100,ko02010
mws0437	151.06	71	152.068	C5H12O5	[M-H]-	D-Arabitol	Others	Saccharides and Alcohols	488-82-4	B	22223	49397	60602	10555	31523	19007	10029	18463	14342	19758	32094	16070	C01904	ko00040,ko01100
mws4002	154.09	137	153.079	C8H11NO2	[M+H]+	Dopamine	Alkaloids	Alkaloids	51-61-6	B	7964.7	6076.3	8428.1	37115	9851.8	30145	49884	41153	26927	23781	24450	16969	C03758	ko00350,ko00950,ko00965,ko01100,ko01110
mws0183	153.02	109.03	154.027	C7H6O4	[M-H]-	3,4-Dihydroxybenzoic acid (Protocatechuic acid)*	Phenolic acids	Phenolic acids	99-50-3	A	1266400	659640	347150	35069	107380	49769	20710	14088	18418	297680	272810	279770	C00230	ko01100,ko01110
mws0639	153.02	109.03	154.027	C7H6O4	[M-H]-	2,3-Dihydroxybenzoic Acid*	Organic acids	Organic acids	303-38-8	A	3020800	1560700	792290	131720	353990	124340	38686	73524	47481	737900	681330	653210	C00196	ko01110
pmb3099	153.03	125	154.039	C4H11O4P	[M-H]-	Diethyl phosphate	Organic acids	Organic acids	598-02-7	B	5279.5	9497.2	7077.1	7485.5	9014.5	9	6443.9	6763.1	7329	9348	10194	7732.4	C06608	--
mws0254	156.08	110	155.069	C6H9N3O2	[M+H]+	L-Histidine	Amino acids and derivatives	Amino acids and derivatives	71-00-1	A	1666500	1301300	1032400	2570200	1270800	868190	2985500	2507400	1827500	1859200	1908200	1906300	C00135	ko00340,ko00410,ko00970,ko01100,ko01110,ko01230,ko02010
pmb0819	157	130	156.069	C10H8N2	[M+H]+	3-Indoleacetonitrile	Alkaloids	Plumerane	771-51-7	B	504470	211590	387460	176150	46341	43543	121680	215450	93380	213250	210650	223170	C02938	ko00380,ko01100
Lmbn001467	158.08	116.07	159.09	C7H13NO3	[M-H]-	5-Acetamidopentanoic Acid	Organic acids	Organic acids	1072-10-2	B	257850	293080	272120	104780	114780	109220	138570	145190	142250	177190	156200	153990	C03087	ko00310,ko01100
pme2589	159.1	87	160.037	C6H8O5	[M-H]-	2-Oxoadipic acid	Organic acids	Organic acids	3184-35-8	B	12382	12636	21811	10102	21912	14679	9	6157.5	3448.1	9895.3	11988	7343.8	C00322	ko00300,ko00310,ko00380,ko01100,ko01110,ko01210,ko01230
mws0987	161.06	115	160.052	C10H8O2	[M+H]+	6-MethylCoumarin	Lignans and Coumarins	Coumarins	92-48-8	B	6993.7	10398	6801.8	8169.7	8281.9	4193	9193.7	9556.6	5924.3	9830.7	8100.2	9368.2	--	--
Lmbn002072	159.07	97.07	160.074	C7H12O4	[M-H]-	2-Propylsuccinic acid	Organic acids	Organic acids	618-57-5	B	13549	18370	17061	14515	14235	24820	9	10570	9467	13076	15015	15033	C16657	--
pme0128	159.08	88	160.085	C6H12N2O3	[M-H]-	L-Alanyl-L-Alanine	Amino acids and derivatives	Amino acids and derivatives	1948-31-8	B	64716	74689	76572	64527	30325	27910	68241	66953	67900	73325	74893	61485	--	--
mws0005	161.11	144	160.1	C10H12N2	[M+H]+	Tryptamine	Alkaloids	Plumerane	61-54-1	B	180820	124880	70922	72477	220170	230690	113000	175460	196710	137390	139360	143890	C00398	ko00380,ko00901,ko01100,ko01110
mws1417	160.04	116	161.048	C9H7NO2	[M-H]-	Indole-3-carboxylic acid	Alkaloids	Plumerane	771-50-6	B	21455	17694	19620	10845	15019	9186.6	10640	24456	22406	44942	47053	37618	C19837	--
pme3382	160.06	98	161.069	C6H11NO4	[M-H]-	N-Acetyl-L-threonine	Amino acids and derivatives	Amino acids and derivatives	17093-74-2	B	183650	129680	97935	86351	73747	74634	72433	59130	41912	81236	94040	85351	--	--
mws1346	162.08	98	161.069	C6H11NO4	[M+H]+	DL-2-Aminoadipic acid	Alkaloids	Alkaloids	542-32-5	B	810340	679760	452710	2199700	364820	478190	1804500	1843300	864950	931710	989300	1005900	C00956	ko00300,ko00310,ko00311,ko01100,ko01110,ko01210,ko01230
pme2761	161	73	162.016	C5H6O6	[M-H]-	4-Hydroxy-2-oxoglutaric acid	Organic acids	Organic acids	1187-99-1	B	93176	65576	54292	27646	64316	50491	28877	71408	57360	35370	37285	48937	C01127	ko00630,ko01100
pme2914	161.05	99	162.053	C6H10O5	[M-H]-	3-Hydroxy-3-methylpentane-1,5-dioic acid	Amino acids and derivatives	Amino acids and derivatives	503-49-1	A	1168300	960610	983800	745160	855500	585630	880650	807610	969640	775340	826530	743660	C03761	--
pmf0440	163.08	91.1	162.068	C10H10O2	[M+H]+	4-MethoxycinnaMaldehyde	Phenolic acids	Phenolic acids	1963-36-6	B	184120	197040	172940	157560	169940	166520	189190	208280	189390	225210	232710	252750	C10475	--
pme2758	162.04	144	163.048	C5H9NO5	[M-H]-	4-Hydroxy-L-glutamic acid	Amino acids and derivatives	Amino acids and derivatives	3913-68-6	B	102150	98009	78691	143520	98947	85455	54657	66331	48530	76734	84620	74756	C03079	--
pme1419	164.07	104	163.067	C6H13NO2S	[M+H]+	L-Methionine methyl ester	Amino acids and derivatives	Amino acids and derivatives	10332-17-9	B	12329	8103.9	9	24195	14493	16411	34567	27893	35554	17876	17589	17315	--	--
Lmbp000123	164.07	56.05	163.067	C6H13NO2S	[M+H]+	L-Homomethionine	Amino acids and derivatives	Amino acids and derivatives	25148-30-5	B	6472.1	4758.1	10166	9631.7	14949	32387	19076	18027	19607	10767	10475	12860	C17213	ko00966,ko01110,ko01210
Lmmn001643	163.04	119.05	164.047	C9H8O3	[M-H]-	2-Hydroxycinnamic acid	Organic acids	Organic acids	583-17-5	A	360310	148180	134130	178420	182010	148360	46406	90533	114620	235590	192990	240470	C01772	ko00360,ko00940,ko01100,ko01110
pme3083	164.04	120	165.043	C8H7NO3	[M-H]-	2-(Formylamino)benzoic acid	Phenolic acids	Phenolic acids	3342-77-6	B	137010	53839	84249	66567	78503	51295	21116	41422	42621	84440	89890	79167	C05653	ko00380,ko01100
pme2617	166.05	102	165.046	C5H11NO3S	[M+H]+	L-Methionine Sulfoxide	Amino acids and derivatives	Amino acids and derivatives	3226-65-1	A	942080	696950	959170	921040	1392700	1414200	1258300	1253900	1438800	1224100	1053300	1232100	C02989	ko00270
pme3968	166.07	149.05	165.065	C6H7N5O	[M+H]+	7-Methylguanine	Nucleotides and derivatives	Nucleotides and derivatives	578-76-7	B	34822	16549	8947.7	22185	7404.2	7186.2	11600	15496	23369	16799	22263	12707	C02242	--
pme0021	166.09	120.08	165.07	C9H11NO2	[M+H]+	L-Phenylalanine	Amino acids and derivatives	Amino acids and derivatives	63-91-2	A	2998000	2012000	1505100	3959000	2613600	2781400	6499700	6826400	5417700	4289500	4058100	4076600	C00079	ko00360,ko00400,ko00460,ko00940,ko00960,ko00966,ko00970,ko00998,ko01100,ko01110,ko01210,ko01230,ko02010
pme0281	165.02	121.03	166.027	C8H6O4	[M-H]-	Terephthalic acid	Phenolic acids	Phenolic acids	100-21-0	A	151710	193790	140400	128900	147290	143450	143670	110410	133750	103350	123650	130390	C06337	ko01100
pmc0274	167.1	121.1	166.031	C6H6N4S	[M+H]+	6-Methylmercaptopurine	Nucleotides and derivatives	Nucleotides and derivatives	50-66-8	B	6906100	4503900	3476200	9008400	6022200	6573200	14284000	15085000	12195000	9291400	9009300	9064900	C16614	--
mws0344	165.04	75	166.048	C5H10O6	[M-H]-	D-Xylonic acid	Organic acids	Organic acids	526-91-0	A	9682100	8787000	7597600	7809000	10795000	12243000	10353000	10639000	16756000	10391000	9686100	9955900	C00502	ko00040,ko01100
mws0851	143.11	143.11	166.097	C8H15NaO2	[M-Na]-	Sodium Valproate	Others	Others	1069-66-5	A	1896700	2123100	1896200	1986300	1975200	1929600	2230300	2677000	2295200	2856100	2939200	2725000	--	--
Zmjp000624	168.06	150.05	167.058	C8H9NO3	[M+H]+	Pyridoxal	Others	Vitamin	66-72-8	B	18668	19789	10314	56289	57999	63773	104170	93216	121760	57737	57367	54280	C00250	ko00750,ko01100
NK10253223	168.06	94.06	167.058	C8H9NO3	[M+H]+	2-Amino-3-methoxybenzoic acid	Phenolic acids	Phenolic acids	3177-80-8	B	19836	18107	8099.3	59432	62315	73131	112070	114890	132490	58869	63186	57095	C05831	ko00380
Hmtp000776	168.07	105.03	167.059	C8H9NO3	[M+H]+	4,5,6-Trihydroxy-2-cyclohexen-1-ylideneacetonitrile	Alkaloids	Alkaloids	-	B	111270	72304	58954	146580	98160	97418	237720	248510	207600	155200	153190	159560	--	--
mws0028	167.03	108.02	168.042	C8H8O4	[M-H]-	Vanillic acid	Phenolic acids	Phenolic acids	121-34-6	A	910800	498150	1003100	83594	79363	74080	88610	95073	108130	290680	291590	247840	C06672	--
pme2598	167.03	123.04	168.042	C8H8O4	[M-H]-	3,4-Dihydroxybenzeneacetic acid	Phenolic acids	Phenolic acids	102-32-9	B	9	9	9	413270	1560600	2330800	53381	54619	43642	560030	497740	531900	C01161	ko00350,ko01100
pme1383	170.08	134.1	169.074	C8H11NO3	[M+H]+	Pyridoxine	Others	Vitamin	65-23-6	A	1154100	2390600	812780	2062700	4626900	3438800	1270000	1546100	2319100	1960100	1864800	2035600	C00314	ko00750,ko01100
pme0181	170.09	124	169.085	C7H11N3O2	[M+H]+	3-Methyl-L-Histidine	Amino acids and derivatives	Amino acids and derivatives	368-16-1	B	16815	19493	12026	26869	6395.2	6009.5	14976	4416.7	9	11432	9822.5	8660.8	C01152	ko00340,ko01100
pme3186	169	79	169.998	C3H7O6P	[M-H]-	DL-Glyceraldehyde-3-phosphate	Organic acids	Organic acids	591-59-3	B	10428	9274.8	7232.1	6449.5	13252	13649	20317	28683	57567	54358	85880	75465	C00661	--
Xmbp001692	171.03	81.03	170.022	C7H6O5	[M+H]+	2,4,6-Trihydroxybenzoic acid	Organic acids	Organic acids	83-30-7	B	8836.4	20825	16476	15788	13504	34240	38501	25451	17889	22411	22913	23474	--	--
pme0124	173.09	115.5	172.085	C7H12N2O3	[M+H]+	L-Glycyl-L-proline	Amino acids and derivatives	Amino acids and derivatives	704-15-4	B	10948	10850	7938.4	13042	13121	8600.5	12237	18458	12887	11484	11104	9705.6	--	--
Lmbn003524	171.1	99.08	172.11	C9H16O3	[M-H]-	9-Oxononanoic acid	Organic acids	Organic acids	2553-17-5	B	9789.4	14373	12949	14702	12088	11897	12954	15224	15929	28538	25579	24393	C16322	ko00592,ko01110
pme3009	175.02	99	174.016	C6H6O6	[M+H]+	Trans-Citridic acid	Organic acids	Organic acids	4023-65-8	A	2413000	1780500	2213300	1396700	1718300	1730500	1824500	1583500	1281100	1807700	1881500	1887100	C02341	ko00660,ko01100
MA10039492	173.01	71.03	174.016	C6H6O6	[M-H]-	Dehydroascorbic acid	Others	Vitamin	490-83-5	A	9	9	9	43396	24735	48166	38214	37079	52036	23561	26350	28991	C05422	ko00053,ko00480,ko01100
mws0154	173.05	93	174.053	C7H10O5	[M-H]-	Shikimic acid	Organic acids	Organic acids	138-59-0	A	21806	14319	15741	67617	25595	35723	38338	46292	36463	35597	24777	48905	C00493	ko00400,ko01100,ko01110,ko01230
Zmyn000155	173.11	131.08	174.1	C7H14N2O3	[M-H]-	N-α-Acetyl-L-ornithine	Amino acids and derivatives	Amino acids and derivatives	6205-08-9	B	875090	844260	642990	503740	324630	277690	203930	152380	134450	377650	354070	356070	C00437	ko00220,ko01100,ko01110,ko01210,ko01230
mws0260	175.12	116	174.112	C6H14N4O2	[M+H]+	L-Arginine	Amino acids and derivatives	Amino acids and derivatives	74-79-3	A	4148800	2806600	2280800	1764000	1169100	1189000	862720	570420	315810	1375600	1396200	1356800	C00062	ko00220,ko00261,ko00330,ko00472,ko00970,ko01100,ko01110,ko01230,ko02010
pme0008	176.1	113	175.096	C6H13N3O3	[M+H]+	L-Citrulline	Amino acids and derivatives	Amino acids and derivatives	372-75-8	B	88086	73039	156550	77877	31684	21914	42890	9	9	35707	51892	42010	C00327	ko00220,ko01100,ko01110,ko01230
Lmbn001754	175.06	115.04	176.068	C7H12O5	[M-H]-	3-Isopropylmalic Acid*	Organic acids	Organic acids	921-28-8	A	103730	178880	190680	79277	117850	73259	55036	92931	79297	102680	96080	87015	C04411	ko00290,ko01100,ko01110,ko01210,ko01230
pmb3101	175.06	115	176.068	C7H12O5	[M-H]-	2-Isopropylmalic Acid*	Organic acids	Organic acids	49601-06-1	A	107890	152100	166080	83497	106990	62585	70666	79464	81377	87968	104570	91108	C02504	ko00290,ko00620,ko01100,ko01110,ko01210,ko01230
pmb0774	177.1	160.3	176.095	C10H12N2O	[M+H]+	N-Hydroxytryptamine*	Alkaloids	Phenolamine	-	A	70093	183640	36637	629410	1690400	4082200	278980	224780	792170	642130	718480	992760	C17203	ko00380,ko01100
pme2024	177.1	160	176.095	C10H12N2O	[M+H]+	Serotonin*	Alkaloids	Plumerane	50-67-9	A	90975	239880	49737	723370	2363200	3571500	331710	247400	1244100	801850	799830	1251400	C00780	ko00380,ko01100
pmb0468	178	161	177.046	C6H11NO3S	[M+H]+	N-Formyl-L-Methionine	Amino acids and derivatives	Amino acids and derivatives	4289-98-9	B	9	9	9	17133	68106	130810	7593.8	9284.3	43373	34182	26401	50785	C03145	ko00270
mws0875	179.05	76	178.041	C5H10N2O3S	[M+H]+	L-Cysteinyl-L-glycine	Amino acids and derivatives	Amino acids and derivatives	19246-18-5	B	5869.9	7367.9	9930.1	22093	16548	10319	8538.2	9171.5	9	8500.5	11080	10605	C01419	ko00480,ko01100
pme2253	177.04	59	178.048	C6H10O6	[M-H]-	L-Gulono-1,4-Lactone	Others	Saccharides and Alcohols	1128-23-0	B	59013	45588	41291	37028	54700	50878	29247	14778	27305	50401	50446	45170	C01040	ko00053,ko01100
pmb2795	177	145	178.063	C10H10O3	[M-H]-	4-Methoxycinnamic acid	Phenolic acids	Phenolic acids	830-09-1	B	11607	18124	12985	20578	15694	12604	7546.5	13367	32894	23779	26435	20736	--	--
mws2212	179.03	135.05	180.042	C9H8O4	[M-H]-	Caffeic acid	Phenolic acids	Phenolic acids	331-39-5	A	165490	297030	114450	929460	1491100	731550	555280	676910	846230	664570	649390	597620	C01197	ko00940,ko01100,ko01110
mws4170	179.06	59.01	180.063	C6H12O6	[M-H]-	D-Glucose*	Others	Saccharides and Alcohols	14431-43-7	A	1510900	1358200	1960500	1802500	2167900	1667200	1969800	2009600	2450000	1634200	1883900	1863500	C00031	ko00010,ko00030,ko00052,ko00500,ko00520,ko00901,ko01100,ko01110,ko02010,ko04933
pme0516	179.06	87	180.063	C6H12O6	[M-H]-	Inositol*	Others	Saccharides and Alcohols	87-89-8	A	151510	264340	377880	417480	512810	331700	349230	419600	441030	389400	377450	368840	C00137	ko00052,ko00053,ko00562,ko01100,ko01110,ko02010,ko04070
pme10516	179.06	59.01	180.063	C6H12O6	[M-H]-	D-Fructose*	Others	Saccharides and Alcohols	7660-25-5	A	1476600	1284000	1847500	1811100	1939500	1696800	1913800	2089500	2478500	1782500	1782900	1674300	C05003	--
mws0093	179.07	146	180.079	C10H12O3	[M-H]-	Coniferyl alcohol	Phenolic acids	Phenolic acids	458-35-5	B	10910	9950.6	9455	113140	107080	150780	15974	26114	65745	60567	79420	75474	C00590	ko00940,ko00998,ko01100,ko01110
mws0250	182.08	136.1	181.074	C9H11NO3	[M+H]+	L-Tyrosine	Amino acids and derivatives	Amino acids and derivatives	60-18-4	A	10166000	8557000	6284700	12571000	10331000	9383400	17373000	15554000	14717000	11467000	11661000	11838000	C00082	ko00130,ko00261,ko00350,ko00360,ko00400,ko00460,ko00730,ko00940,ko00950,ko00965,ko00966,ko00970,ko00998,ko01100,ko01110,ko01210,ko01230
Hmtn001288	181.05	135.04	182.058	C9H10O4	[M-H]-	Methyl 2,4-dihydroxyphenylacetate	Phenolic acids	Phenolic acids	67828-42-6	B	7749.6	17281	15106	58194	18122	24527	15598	19418	23960	20219	23890	23574	--	--
mws1350	181.05	151	182.058	C9H10O4	[M-H]-	Syringaldehyde; 4-Hydroxy-3,5-Dimethoxybenzaldehyde	Phenolic acids	Phenolic acids	134-96-3	B	20418	6666.2	11698	9	9	9	9	9	9	28916	27022	13939	--	--
pme2237	181.07	101	182.079	C6H14O6	[M-H]-	Dulcitol*	Others	Saccharides and Alcohols	608-66-2	A	37169	87506	110100	33261	68046	43322	21635	34745	26836	43174	37943	45649	C01697	ko00052,ko01100
mws0214	181.07	71	182.079	C6H14O6	[M-H]-	D-Sorbitol*	Others	Saccharides and Alcohols	50-70-4	A	111210	295230	329950	107080	208920	113420	90669	116980	92439	135230	131890	129280	C00794	ko00051,ko00052,ko01100,ko02010
mws1155	181.07	101.02	182.079	C6H14O6	[M-H]-	Mannitol*	Others	Saccharides and Alcohols	69-65-8	A	43092	106630	117470	34984	87835	47039	30936	26923	29121	55750	49519	38533	C00392	ko00051,ko01100,ko02010
pme2596	184.06	148	183.053	C8H9NO4	[M+H]+	4-Pyridoxic acid	Others	Vitamin	82-82-6	B	141980	202850	121520	54359	177130	69077	25816	33045	35695	100420	88721	107840	C00847	ko00750,ko01100
pmb1754	184	125	184.073	C5H15NO4P+	[M]+	O-Phosphocholine	Alkaloids	Alkaloids	107-73-3	B	947540	1005100	1407100	218820	64060	30209	31040	26404	15919	122600	177220	130650	C00588	ko00564,ko01100
Zmgn000447	184.98	78.96	185.993	C3H7O7P	[M-H]-	3-Phospho-D-glyceric acid	Others	Others	820-11-1	A	1024200	1231900	837580	1282500	720570	988770	604450	670940	640380	959620	1037700	928180	C00197	ko00010,ko00030,ko00260,ko00270,ko00561,ko00630,ko00710,ko01100,ko01110,ko01200,ko01230
mws0752	185.15	185.16	186.162	C11H22O2	[M-H]-	Undecylic Acid	Lipids	Free fatty acids	112-37-8	A	558890	618480	693330	815790	689120	585290	721290	587790	685260	804870	801840	910470	C17715	--
mws0237	187.1	125	188.105	C9H16O4	[M-H]-	Anchoic Acid	Organic acids	Organic acids	123-99-9	A	550160	374910	525270	294340	232150	256700	230740	312890	352550	663240	699680	702560	C08261	--
mws5041	189.12	86.1	188.116	C8H16N2O3	[M+H]+	L-Glycyl-L-isoleucine*	Amino acids and derivatives	Amino acids and derivatives	19461-38-2	A	609650	557660	270560	629400	817110	775620	721860	1077600	1369500	753600	765130	754890	--	--
pme0122	189.12	126	188.116	C8H16N2O3	[M+H]+	N6-Acetyl-L-lysine	Amino acids and derivatives	Amino acids and derivatives	692-04-6	A	85833	99878	92693	288060	174990	164730	283710	413420	317530	215290	224840	203460	C02727	ko00310,ko01100
mws0736	189.12	86	188.116	C8H16N2O3	[M+H]+	N-Glycyl-L-leucine*	Amino acids and derivatives	Amino acids and derivatives	869-19-2	A	714060	697590	307060	773320	982070	985590	882020	1223100	1576900	984120	977320	896980	C02155	--
Zmjp000182	189.13	70.07	188.127	C7H16N4O2	[M+H]+	N-Monomethyl-L-arginine	Amino acids and derivatives	Amino acids and derivatives	17035-90-4	B	346810	359000	313680	286720	124260	93894	151200	91019	32830	195650	158640	148550	C03884	--
pme3388	189.13	144	188.127	C7H16N4O2	[M+H]+	Homoarginine	Amino acids and derivatives	Amino acids and derivatives	156-86-5	B	56698	60493	69705	53756	26222	17313	21413	17645	12111	29074	29880	26986	C01924	--
pme0075	188.06	128	189.064	C7H11NO5	[M-H]-	N-Acetyl-L-glutamic acid	Amino acids and derivatives	Amino acids and derivatives	1188-37-0	B	229690	184850	107980	307120	236570	308590	340780	215240	202340	206570	258940	226150	C00624	ko00220,ko01100,ko01110,ko01210,ko01230
mws0193	190.12	127	189.111	C7H15N3O3	[M+H]+	L-Homocitrulline	Amino acids and derivatives	Amino acids and derivatives	1190-49-4	B	34372	30496	28341	58180	25818	28979	47481	43330	45080	33648	37169	37622	C02427	--
pme0278	191.1	128	190.095	C7H14N2O4	[M+H]+	2,6-Diaminooimelic acid	Amino acids and derivatives	Amino acids and derivatives	583-93-7	B	101550	75188	51363	95473	46531	39150	50481	40598	41105	56694	48773	51710	C00666	ko00300,ko01100,ko01110,ko01230
Zmyn000453	191.02	111.01	192.027	C6H8O7	[M-H]-	Isocitric Acid*	Organic acids	Organic acids	320-77-4	A	9818400	10023000	11739000	8482600	14766000	15976000	5970100	5023900	7953600	6099200	6602800	5865800	C00311	ko00020,ko00630,ko01100,ko01110,ko01200,ko01210,ko01230
mws0281	191.02	111.01	192.027	C6H8O7	[M-H]-	Citric Acid*	Organic acids	Organic acids	77-92-9	A	2148800	1422300	1137300	1615500	4633200	6818500	3312300	3899700	6340400	6188500	6275400	5429900	C00158	ko00020,ko00250,ko00630,ko01100,ko01110,ko01200,ko01210,ko01230
Hmjp002337	193.04	133.03	192.033	C10H8O4	[M+H]+	Isoscopoletin (6-Hydroxy-7-Methoxycoumarin)	Lignans and Coumarins	Coumarins	776-86-3	B	7570	12425	5357.7	3392	18991	24464	29749	24731	24264	21178	13902	12751	C18079	--
mws0277	191.06	85	192.063	C7H12O6	[M-H]-	Quinic Acid	Organic acids	Organic acids	77-95-2	A	17900000	17068000	22943000	12420000	31462000	28475000	12213000	11616000	16899000	13944000	14032000	10958000	C00296	ko00400,ko01100
mws1189	193.04	72.8	194.033	C6H10O7	[M-H]-	D-Galacturonic acid	Organic acids	Organic acids	685-73-4	B	572430	500920	452700	270210	272140	218060	167890	162140	220720	332480	267340	266380	C00333	ko00040,ko00053,ko00520,ko01100,ko02010
mws0014	193.05	134.01	194.058	C10H10O4	[M-H]-	Ferulic acid	Phenolic acids	Phenolic acids	537-98-4	A	597950	407780	325720	607870	1038300	606850	823790	1368000	1433400	1820600	1819300	1743600	C01494	ko00940,ko01100,ko01110
pme0534	195.05	74.9	196.058	C6H12O7	[M-H]-	Gluconic acid	Others	Saccharides and Alcohols	526-95-4	A	3261000	2716900	3344600	2860200	3568700	3161300	1998000	1823400	2232400	2658200	2745300	2738700	C00257	ko00030,ko01100,ko01110,ko01200
pme3827	198.08	152.2	197.069	C9H11NO4	[M+H]+	3,4-Dihydroxy-L-phenylalanine	Amino acids and derivatives	Amino acids and derivatives	59-92-7	B	88468	46874	57439	86123	90191	86296	77631	153740	178940	139820	116040	66863	C00355	ko00350,ko00950,ko00965,ko01100,ko01110
mws0027	197.05	123	198.053	C9H10O5	[M-H]-	Syringic acid	Phenolic acids	Phenolic acids	530-57-4	A	217480	210430	148150	76525	74216	61588	698250	587210	754980	335900	317900	309040	C10833	--
pmb2640	199.17	181	200.178	C12H24O2	[M-H]-	Lauric acid	Organic acids	Organic acids	143-07-7	B	6092.4	6210.9	4893.8	4570.4	4594.5	5142.7	4772.3	6703.2	3561.2	6323.4	5892.9	6585.1	C02679	ko00061,ko01100,ko01110
mws5037	203.14	86.1	202.132	C9H18N2O3	[M+H]+	L-Alanyl-L-leucine	Amino acids and derivatives	Amino acids and derivatives	3303-34-2	A	9	9	9	22811	15012	33088	21414	23947	35406	20102	11614	22150	--	--
NK10251888	203.15	70.07	202.143	C8H18N4O2	[M+H]+	NG,NG-Dimethyl-L-arginine	Amino acids and derivatives	Amino acids and derivatives	30315-93-6	B	210220	224960	199040	127400	119020	84605	60399	59928	40189	118260	127780	123060	C03626	--
mws0018	203.22	83	202.216	C10H26N4	[M+H]+	Spermine	Alkaloids	Phenolamine	71-44-3	B	15501000	11330000	16140000	15813000	22332000	21062000	19253000	21097000	22794000	19160000	18416000	18493000	C00750	ko00330,ko00410,ko00480,ko01100
mws0282	203.08	116.05	204.09	C11H12N2O2	[M-H]-	L-Tryptophan	Amino acids and derivatives	Amino acids and derivatives	73-22-3	A	50979000	32660000	49011000	20142000	4386300	4694000	16169000	19599000	11963000	28694000	27076000	26773000	C00078	ko00260,ko00380,ko00400,ko00901,ko00966,ko00970,ko00998,ko01100,ko01110,ko01210,ko01230
Zmtn001464	204.03	160.04	205.038	C10H7NO4	[M-H]-	4,8-Dihydroxyquinoline-2-carboxylic acid	Organic acids	Organic acids	59-00-7	B	42813	28771	46333	24569	9	7910.2	15231	22939	13218	31580	21227	24562	C02470	ko00380
pmb0818	206.1	147.5	205.074	C11H11NO3	[M+H]+	Methoxyindoleacetic acid	Alkaloids	Plumerane	3471-31-6	B	2954400	1423300	2634100	793050	138110	155070	672540	924880	444730	1116600	1026400	1219800	C05660	ko00380
pme1261	206.14	76	205.131	C9H19NO4	[M+H]+	D-Panthenol	Others	Saccharides and Alcohols	81-13-0	B	9	36634	43597	9	9	8407.8	172940	806310	535080	194890	193160	191970	C05944	ko00770
Lmln010063	205.16	189.13	206.167	C14H22O	[M-H]-	2,6-Di-t-butylphenol	Phenolic acids	Phenolic acids	128-39-2	A	1947500	1978200	2040900	1754300	1863400	1898000	2251600	1944800	1707500	2260000	2222900	2264800	--	--
Zmgn002106	206.08	58.03	207.09	C11H13NO3	[M-H]-	N-Acetyl-L-phenylalanine	Amino acids and derivatives	Amino acids and derivatives	2018-61-3	B	24401	16433	14404	17722	14387	15184	21618	32247	53461	22736	21123	18749	C03519	ko00360,ko01100
MA10107783	207.03	119.05	208.037	C10H8O5	[M-H]-	3-[(1-Carboxyvinyl)oxy]benzoic acid	Phenolic acids	Phenolic acids	16929-37-6	B	9948.2	6893.3	9	9	9	9	9	9	9	28695	20990	42203	C20772	ko00130,ko01110
mws1212	209.08	177.3	208.074	C11H12O4	[M+H]+	Methyl ferulate	Phenolic acids	Phenolic acids	2309-07-1	B	25068	25915	31953	47385	42571	41726	36362	45914	77268	46013	59842	51187	--	--
pmb2620	207.07	133.1	208.074	C11H12O4	[M-H]-	3,4-Dimethoxycinnamic acid	Phenolic acids	Phenolic acids	14737-89-4	B	2249.8	6349.3	927.71	55254	1295200	77543	57095	67010	93052	190120	192930	160360	--	--
mws2184	207.07	135.1	208.074	C11H12O4	[M-H]-	Ethyl caffeate	Phenolic acids	Phenolic acids	102-37-4	A	6458.3	7572.8	9	83264	1841400	108420	84075	97400	135220	261590	270110	223430	--	--
pme3443	207.07	192	208.074	C11H12O4	[M-H]-	Sinapinaldehyde	Phenolic acids	Phenolic acids	4206-58-0	B	53393	48335	37835	70159	67445	87972	77185	98416	133480	131930	110650	111360	C05610	ko00940,ko01100,ko01110
Zmyn000108	209.03	85.03	210.038	C6H10O8	[M-H]-	D-Saccharic acid*	Others	Saccharides and Alcohols	87-73-0	A	2227600	1957100	1559200	1896400	2347400	2247800	2965900	3651600	3223700	4364400	4426700	4237300	C00818	ko00053,ko01100
Zmpn000199	209.03	85.03	210.038	C6H10O8	[M-H]-	D-Galactaric acid*	Others	Saccharides and Alcohols	526-99-8	A	1614300	1816500	1359600	1981400	2577500	2577400	2833500	3082700	2928400	4239900	3353800	3555300	C00879	ko00053,ko01100
Hmcn000192	209.07	59.01	210.073	C7H14O7	[M-H]-	Sedoheptulose*	Others	Saccharides and Alcohols	3019-74-7	A	1068700	885570	686290	951400	1191000	932940	1467000	1556700	1467600	1804700	1477800	1856800	C02076	ko00710,ko01100
mws0853	209.08	179	210.089	C11H14O4	[M-H]-	Sinapyl alcohol	Phenolic acids	Phenolic acids	537-33-7	B	9	10375	9	46759	42421	53164	9	9842.2	18765	33573	41498	24229	C02325	ko00940,ko01100,ko01110
pmb2507	213.1	97	214.024	C5H11O7P	[M-H]-	2-Deoxyribose-1-phosphate*	Nucleotides and derivatives	Nucleotides and derivatives	17210-42-3	A	46439	61296	7530.5	124290	92880	270620	885590	878720	1151400	779960	507030	299470	C00672	ko00030,ko00240,ko01100
mws0863	213.02	97	214.024	C5H11O7P	[M-H]-	2-Deoxyribose-5'-phosphate*	Nucleotides and derivatives	Nucleotides and derivatives	102916-66-5	A	41024	56703	7769.3	117560	82566	257590	928630	869230	1184500	820880	490990	308250	C00673	ko00030,ko01100
pme0170	217.13	158	216.122	C8H16N4O3	[M+H]+	N-Acetyl-L-Arginine	Amino acids and derivatives	Amino acids and derivatives	155-84-0	B	40178	25013	19438	21125	21138	18816	23476	15344	17253	19294	15795	29363	--	--
pme2566	217.08	199	218.09	C8H14N2O5	[M-H]-	(5-L-Glutamyl)-L-amino acid	Amino acids and derivatives	Amino acids and derivatives	5875-41-2	B	41973	67895	80007	205450	203330	139250	457700	362700	503240	455890	491600	278410	C03740	ko00480,ko01100
mws0677	219.11	160	218.106	C12H14N2O2	[M+H]+	N-Acetyl-5-hydroxytryptamine	Alkaloids	Alkaloids	1210-83-9	B	480390	196240	440200	123430	24619	48539	56190	90272	63084	194550	179450	177390	C00978	ko00380,ko01100
Lmrj001698	219.13	60.04	218.127	C9H18N2O4	[M+H]+	L-Seryl-L-Isoleucine	Amino acids and derivatives	Amino acids and derivatives	91086-51-0	B	156750	163290	55967	141520	70234	144560	206020	287090	304510	172640	113470	174180	--	--
mws1337	220.12	202.1	219.111	C9H17NO5	[M+H]+	D-Pantothenic Acid	Others	Vitamin	79-83-4	A	2146500	1591400	1471300	2198600	2254600	2643300	3076800	3530000	3403400	2753600	2643100	2334600	C00864	ko00410,ko00770,ko01100,ko01110
pme1228	221.09	204	220.085	C11H12N2O3	[M+H]+	5-Hydroxy-L-tryptophan	Amino acids and derivatives	Amino acids and derivatives	56-69-9	B	40317	26065	31175	20130	10025	11801	8205.2	7800.6	10883	16733	15862	17421	C00643	ko00380,ko01100
Hmyp002656	222.08	130.06	221.068	C11H11NO4	[M+H]+	Methyl dioxindole-3-acetate	Others	Others	57061-18-4	A	206400	229190	215360	26339	23537	24252	67099	73875	70556	62016	89351	90455	--	--
mws4174	222.1	138	221.09	C8H15NO6	[M+H]+	N-Acetyl-D-mannosamine	Others	Saccharides and Alcohols	7772-94-3	B	174140	193490	102680	122780	110590	90936	118580	105150	102910	126680	134810	128670	C00645	ko00520,ko01100
pme2755	222	144	221.09	C8H15NO6	[M+H]+	N-Acetyl-D-glucosamine	Others	Saccharides and Alcohols	7512-17-6	B	166400	172390	205010	185110	267540	263530	241300	283460	313290	315570	240070	209710	C00140	ko00520,ko01100,ko02010
mws2608	222.1	84.05	221.09	C8H15NO6	[M+H]+	N-Acetyl-D-galactosamine	Others	Saccharides and Alcohols	1811-31-0	B	82757	103860	89828	76563	82003	53477	77638	67050	71375	100990	74933	76612	C01132	ko00052,ko01100
mws5042	223.11	120.09	222.1	C11H14N2O3	[M+H]+	L-Glycyl-L-phenylalanine	Amino acids and derivatives	Amino acids and derivatives	721-66-4	A	296640	350410	167920	359100	466060	367700	455640	748790	946570	447110	418520	384150	--	--
Hmgp005956	223.13	149.02	222.125	C13H18O3	[M+H]+	Dehydrovomifoliol	Terpenoids	Monoterpenoids	15764-81-5	B	167260	179780	167680	177880	165570	193180	224390	166140	150030	237510	241320	238870	C02533	--
mws4085	223.06	193	224.068	C11H12O5	[M-H]-	Sinapic acid	Phenolic acids	Phenolic acids	530-59-6	A	30610	15568	7913	261180	332710	277960	116340	170750	149070	320560	320330	297590	C00482	ko00940,ko01100,ko01110
mws1429	223.13	161	224.141	C13H20O3	[M-H]-	Vomifoliol	Others	Others	189351-15-3	B	23871	19480	27633	9	9	9	9	9	9	21219	9567.8	10645	C04166	--
pmb2643	225.19	207	226.193	C14H26O2	[M-H]-	Myristoleic acid	Lipids	Free fatty acids	544-64-9	A	6949.1	2783.2	2032.4	1966.7	3223.3	2588.5	1672.5	2159.1	1149.6	2944.6	2431	2538.1	C08322	--
pme1194	228.1	112	227.091	C9H13N3O4	[M+H]+	2'-Deoxycytidine	Nucleotides and derivatives	Nucleotides and derivatives	951-77-9	B	366800	228150	198590	234190	361820	262300	111110	173480	175330	204020	231810	227180	C00881	ko00240,ko01100,ko02010
pme3882	227.1	184	228.075	C9H12N2O5	[M-H]-	2'-Deoxyuridine	Nucleotides and derivatives	Nucleotides and derivatives	951-78-0	B	117870	89836	74061	20733	19918	12973	9	8266.9	7705.8	27159	34979	38275	C00526	ko00240,ko01100,ko02010
Zmjn003398	227.13	183.14	228.136	C12H20O4	[M-H]-	2-Dodecenedioic acid	Lipids	Free fatty acids	6402-36-4	B	40704	35135	35866	74434	71121	70128	30295	33018	36974	55800	58169	53113	C16308	ko00592,ko01110
mws0119	227.2	227.2	228.209	C14H28O2	[M-H]-	Myristic Acid	Lipids	Free fatty acids	544-63-8	A	25143000	19938000	19751000	20377000	21268000	19262000	21263000	22739000	23699000	24282000	22984000	23265000	C06424	ko00061,ko01100
Lmhp001670	231.16	72.08	231.17	C11H22N2O3	[M+H]+	L-Valyl-L-Leucine	Amino acids and derivatives	Amino acids and derivatives	3989-97-7	B	348440	330520	205990	174400	192110	163120	142970	297370	283220	225260	243410	215190	--	--
pmb0490	235.14	147.04	234.137	C13H18N2O2	[M+H]+	p-Coumaroylputrescine	Alkaloids	Phenolamine	34136-53-3	B	48981	47001	29790	105850	80436	101560	93345	305670	254470	88578	110870	114400	C18326	ko00330,ko01100
pmb0962	235.1	118.3	234.158	C10H22N2O4	[M+H]+	L-Lysine-Butanoic Acid	Amino acids and derivatives	Amino acids and derivatives	80407-71-2	B	787110	783350	660060	573450	735890	816760	472920	479830	520680	595840	631170	638970	--	--
mws4176	237.12	120.09	236.116	C12H16N2O3	[M+H]+	L-Alanyl-L-Phenylalanine	Amino acids and derivatives	Amino acids and derivatives	3061-90-3	B	103180	71483	51157	67103	62757	83945	69936	89128	95029	88839	71357	84180	--	--
pmn001320	237.08	163.04	238.084	C12H14O5	[M-H]-	1-O-p-Cumaroylglycerol	Phenolic acids	Phenolic acids	106055-11-2	A	295300	110770	58502	111080	40657	35031	26939	63159	172440	111380	84224	104170	--	--
pmn001669	237.08	147	238.084	C12H14O5	[M-H]-	Methyl sinapate	Phenolic acids	Phenolic acids	20733-94-2	B	4018.3	1303.5	2249.1	13507	13054	19676	24359	34382	35726	18809	21621	22393	--	--
pme2827	239	223	240.245	C16H32O	[M-H]-	Palmitaldehyde	Others	Others	629-80-1	B	5823400	5926100	5960000	6406600	5824100	6293800	5980400	6084800	5988800	12218000	12188000	13535000	C00517	ko00071
pme0264	243.1	127	242.09	C10H14N2O5	[M+H]+	Thymidine	Nucleotides and derivatives	Nucleotides and derivatives	50-89-5	A	4102600	2713700	2547200	755770	1005200	629230	304620	455350	437910	1571200	1517500	1429200	C00214	ko00240,ko01100
mws0359	241.22	241.22	242.225	C15H30O2	[M-H]-	Pentadecanoic Acid	Lipids	Free fatty acids	1002-84-2	A	443760	356850	328140	304550	373850	395600	302690	308400	283710	324240	400220	343520	C16537	--
pme3732	244.09	112	243.086	C9H13N3O5	[M+H]+	Cytidine	Nucleotides and derivatives	Nucleotides and derivatives	65-46-3	A	389710	406860	253520	2008100	1029400	2177900	2436000	2274400	2427900	1468200	1607900	1423500	C00475	ko00240,ko01100,ko02010
ML10180524	244.09	112.05	243.086	C9H13N3O5	[M+H]+	Cytarabine	Nucleotides and derivatives	Nucleotides and derivatives	147-94-4	A	136220	192210	92991	830780	505370	1185800	1158300	891810	898860	622410	632710	625240	C02961	--
mws0248	243.06	110	244.07	C9H12N2O6	[M-H]-	Uridine	Nucleotides and derivatives	Nucleotides and derivatives	58-96-8	A	895670	1861000	557760	2196100	1283000	2356200	3126700	3780100	3294100	2433800	2664500	2487700	C00299	ko00240,ko01100,ko02010
Lmhp002031	245.18	86.1	245.186	C12H24N2O3	[M+H]+	L-Leucyl-L-Leucine	Amino acids and derivatives	Amino acids and derivatives	3303-31-9	B	161320	196140	112680	77124	83974	72341	84449	124530	118850	129020	104700	130340	--	--
pme2563	249.06	128	250.062	C8H14N2O5S	[M-H]-	γ-Glu-Cys	Amino acids and derivatives	Amino acids and derivatives	636-58-8	A	95111	180710	92913	244310	168350	122590	273920	319000	293140	166160	190380	192690	C00669	ko00480,ko01100
Lmhp002153	251.14	147.04	250.132	C13H18N2O3	[M+H]+	N-p-Coumaroylhydroxyputrescine	Alkaloids	Phenolamine	-	A	181080	94171	65035	387890	459430	528610	772120	1476200	1669100	587530	602040	611050	--	--
pme3961	252.11	136	251.102	C10H13N5O3	[M+H]+	2'-Deoxyadenosine	Nucleotides and derivatives	Nucleotides and derivatives	958-09-8	A	11598000	10638000	12428000	4615500	7227000	3860000	1767100	2992600	2632000	7353200	6477200	6726700	C00559	ko00230,ko01100,ko02010
Hmbp003234	255.09	163.03	254.079	C12H14O6	[M+H]+	1-O-Caffeoylglycerol	Lipids	Glycerol ester	-	B	28080	22537	4853	66982	124050	98934	38976	106700	19107	52173	56831	75972	--	--
mws0361	253.22	235.19	254.225	C16H30O2	[M-H]-	Palmitoleic Acid	Lipids	Free fatty acids	373-49-9	A	10041	3046.9	9	2945	9	9	9	4483.5	4767.8	4282.7	3173.6	3751.4	C08362	ko00061
pma3101	256.2	124.1	256.082	C11H14NO6+	[M+H]+	Nicotinate D-ribonucleoside	Others	Vitamin	17720-18-2	B	1973100	2470300	2218100	3746800	2817800	3186800	4264700	3546800	3710100	3066000	3326900	2790600	C05841	ko00760,ko01100
mws0120	258.11	104.11	257.103	C8H20NO6P	[M+H]+	Choline Alfoscerate	Lipids	PC	28319-77-9	A	5116800	5427900	5327700	4170700	1384900	864180	594240	493600	379450	1571000	1863900	1685900	C00670	ko00564,ko00565
Zmyn000110	258.04	78.96	259.046	C6H14NO8P	[M-H]-	D-Glucosamine 1-phosphate	Others	Saccharides and Alcohols	2152-75-2	B	25723	9	9	9	13808	16837	17133	12416	9	25324	21948	26805	C06156	ko00520,ko01100
mws0866	259.02	97	260.03	C6H13O9P	[M-H]-	D-Glucose 6-phosphate	Others	Saccharides and Alcohols	56-73-5	A	31749	61065	9	9	317050	511060	1021000	1180000	1284900	722990	733920	651320	C00092	ko00500,ko00562,ko00998,ko01100,ko01110
Zmpn000095	261.04	78.96	262.045	C6H15O9P	[M-H]-	Sorbitol-6-phosphate	Others	Saccharides and Alcohols	20479-58-7	B	12086	21824	5843.4	28238	36900	33602	34327	45317	60334	30571	40599	32008	C01096	ko00051,ko01100
Lmhp001732	263.13	70.07	263.139	C14H18N2O3	[M+H]+	L-Prolyl-L-Phenylalanine	Amino acids and derivatives	Amino acids and derivatives	13589-02-1	B	19009	19454	20596	15600	17825	17422	9895.1	23893	27503	20930	16312	17610	--	--
Lmtn004049	263.13	204.12	264.136	C15H20O4	[M-H]-	Abscisic acid	Organic acids	Organic acids	21293-29-8	B	8618.3	6115	6614.1	106140	41818	96002	102370	63114	76682	70569	75012	75944	C06082	ko00906,ko01100,ko01110,ko04075
Lmlp003161	265.15	177.06	264.147	C14H20N2O3	[M+H]+	N-Feruloylputrescine	Alkaloids	Phenolamine	501-13-3	B	19460	51593	48727	199180	40431	46074	88049	62005	76077	68399	78706	55661	C10497	ko00330,ko01100
pmb0952	265.1	122.1	265.112	C12H17N4OS+	[M+H]+	Thiamine	Others	Vitamin	70-16-6	B	85865	46706	52412	9	9	9	9	9	9	31979	34870	21404	C00378	ko00730,ko01100,ko02010,ko04122
Lmhp002001	265.15	72.08	265.155	C14H20N2O3	[M+H]+	L-Valyl-L-Phenylalanine	Amino acids and derivatives	Amino acids and derivatives	3918-92-1	B	162890	156390	90759	64136	79949	75356	49456	68547	119670	81532	88044	103840	--	--
Hmsn000210	133.01	115.01	266.224	C17H30O2	[M-H]-	Methyl 7,10-hexadecadienoate	Lipids	Free fatty acids	-	B	3812100	3776900	3110600	4615400	5078200	5595200	6246900	7233700	8965400	6653600	5930800	6250600	--	--
pme1184	268.1	152	267.097	C10H13N5O4	[M+H]+	2'-Deoxyguanosine	Nucleotides and derivatives	Nucleotides and derivatives	961-07-9	B	7859000	5212100	4962300	2690100	3718000	2450800	1172900	1673200	2373700	4072400	4040400	4294800	C00330	ko00230,ko01100,ko02010
pme0230	268.1	136.06	267.097	C10H13N5O4	[M+H]+	Adenosine	Nucleotides and derivatives	Nucleotides and derivatives	58-61-7	A	2259100	2878400	1275700	5274300	2407800	3810300	5723200	5447400	5205000	4304200	4073400	3826200	C00212	ko00230,ko01100,ko02010
mws1060	267.07	135	268.081	C10H12N4O5	[M-H]-	9-(Arabinosyl)hypoxanthine	Nucleotides and derivatives	Nucleotides and derivatives	7013-16-3	A	493470	763060	320750	1797500	805280	1141700	736240	493840	741390	767060	724710	733070	--	--
mws0383	267.23	267.23	268.24	C17H32O2	[M-H]-	Cis-10-Heptadecenoic Acid	Lipids	Free fatty acids	29743-97-3	A	3220000	853630	731430	758370	1392200	1251000	1722700	2149600	3774000	1649600	1688600	1650400	--	--
pmp000571	271.06	153.01	270.053	C15H10O5	[M+H]+	Apigenin	Flavonoids	Flavonoid	520-36-5	B	20885	14244	9370.5	9	9	9	9	9	9	7794.8	5157.2	5304.6	C01477	ko00941,ko00943,ko00944,ko01100,ko01110
mws0362	269.25	269.24	270.256	C17H34O2	[M-H]-	Heptadecanoic acid	Lipids	Free fatty acids	506-12-7	B	64184	37450	35215	9	31691	9	57696	66930	80867	54234	61676	49154	--	--
pme0376	271.06	151	272.068	C15H12O5	[M-H]-	Naringenin (5,7,4'-Trihydroxyflavanone)	Flavonoids	Dihydroflavone	480-41-1	B	49556	29719	22311	3996.7	11911	7953.1	2722.5	7866.4	11078	21271	25576	25895	C00509	ko00941,ko00943,ko01100,ko01110
Lmmn003323	271.23	225.22	272.235	C16H32O3	[M-H]-	2-Hydroxyhexadecanoic acid	Organic acids	Organic acids	764-67-0	A	2668400	2060000	2850700	834660	1121700	798550	1293200	1282600	1680100	1400900	1524100	1454900	--	--
pmp001264	274.27	256.27	273.267	C16H35NO2	[M+H]+	Hexadecylsphingosine	Lipids	Sphingolipids	-	B	3490200	3867500	3037600	3254900	3395800	3882600	4553400	4213600	4138200	4226500	4443100	4509700	--	--
pme1712	275	257	276.132	C11H20N2O6	[M-H]-	L-Saccharopine	Amino acids and derivatives	Amino acids and derivatives	997-68-2	B	335360	332960	616970	520720	131350	65991	120760	238350	71517	217850	252010	238030	C00449	ko00300,ko00310,ko01100,ko01110,ko01230
mws1038	277.12	146	278.13	C11H22N2O4S	[M-H]-	Pantetheine	Others	Others	496-65-1	A	84493	122390	101900	415450	237030	291650	912420	823220	774360	516210	474180	450920	C00831	ko00332,ko00770,ko01110
Lmlp012720	279.16	149.02	278.152	C16H22O4	[M+H]+	Dibutyl phthalate	Phenolic acids	Phenolic acids	84-74-2	A	11738000	12859000	10765000	11347000	10151000	10441000	13494000	10547000	12461000	13489000	12314000	12607000	C14214	--
mws5035	279.17	120.08	278.163	C15H22N2O3	[M+H]+	L-Leucyl-L-phenylalanine	Amino acids and derivatives	Amino acids and derivatives	56217-82-4	B	92852	71669	33782	65558	112320	74045	47308	120520	79753	79543	75026	88638	--	--
pmb1650	279.2	149.4	278.225	C18H30O2	[M+H]+	Octadeca-11E,13E,15Z-trienoic acid	Lipids	Glycerol ester	25575-00-2	A	4252800	4732800	3848200	4042100	3827100	3810700	4934700	4053200	4414000	4785200	4381500	4703300	--	--
pmb0889	279.23	95.1	278.225	C18H30O2	[M+H]+	Punicic acid (9Z,11E,13Z-octadecatrienoic acid)	Lipids	Free fatty acids	544-72-9	A	1072200	718020	799160	829030	1429500	1137200	972970	1213100	1730500	1040300	1103400	1115100	C08364	--
mws0367	277.22	277.22	278.225	C18H30O2	[M-H]-	α-Linolenic Acid*	Lipids	Free fatty acids	463-40-1	A	16538000	16295000	13776000	20510000	22329000	21614000	23542000	25446000	31255000	21692000	22424000	22028000	C06427	ko00592,ko01040,ko01100,ko01110
mws0366	277.22	277.22	278.225	C18H30O2	[M-H]-	γ-Linolenic Acid*	Lipids	Free fatty acids	506-26-3	A	18240000	15358000	14460000	21067000	22875000	22522000	25067000	25922000	31452000	23534000	23929000	23311000	C06426	ko00591,ko01040,ko01100
mws0629	281.11	166	280.106	C13H16N2O5	[M+H]+	L-Aspartyl-L-Phenylalanine	Amino acids and derivatives	Amino acids and derivatives	13433-09-5	B	43009	50583	28889	43487	41665	46733	46885	43234	54129	42053	43182	59087	--	--
Lmhp002501	281.15	177.05	280.142	C14H20N2O4	[M+H]+	N-Feruloylhydroxyputrescine	Alkaloids	Phenolamine	-	A	30577	38839	13795	253890	113030	154580	106450	221570	334660	135660	144740	140550	--	--
mws1491	279.23	279.23	280.24	C18H32O2	[M-H]-	Linoleic acid	Lipids	Free fatty acids	60-33-3	A	39851000	37183000	37801000	38403000	38907000	34333000	38712000	42137000	53238000	38680000	47773000	37572000	C01595	ko00591,ko01040,ko01100
Lmbn006152	279.23	59.01	280.24	C18H32O2	[M-H]-	(9Z,11E)-Octadecadienoic acid	Lipids	Free fatty acids	2540-56-9	A	132040	125360	120360	123690	127420	113330	132450	134420	193330	132580	153480	135090	C04056	ko00591
YC512118	282.28	247.24	281.272	C18H35NO	[M+H]+	Oleamide (9-Octadecenamide)	Lipids	Free fatty acids	301-02-0	A	71781	122070	167480	163620	128580	83561	164950	121980	188070	131040	117930	134050	C19670	--
mws2623	281.25	281.25	282.256	C18H34O2	[M-H]-	11-Octadecanoic acid(Vaccenic acid)	Lipids	Free fatty acids	506-17-2	A	39775000	30589000	24326000	30290000	37920000	36268000	51290000	51361000	64113000	44234000	51446000	44342000	C21944	--
mws0396	281.25	281.25	282.256	C18H34O2	[M-H]-	Elaidic Acid	Lipids	Free fatty acids	112-79-8	B	39255000	30898000	25155000	30577000	38415000	36470000	51801000	52753000	63641000	45001000	53056000	44504000	C01712	--
Zmyp000878	284.1	152.06	283.092	C10H13N5O5	[M+H]+	2-Hydroxyadenosine	Nucleotides and derivatives	Nucleotides and derivatives	1818-71-9	A	19928000	54786000	10766000	38250000	22785000	28675000	27887000	30159000	31865000	34946000	31402000	32801000	C08432	--
pme1178	284.1	152	283.092	C10H13N5O5	[M+H]+	Guanosine	Nucleotides and derivatives	Nucleotides and derivatives	118-00-3	A	13604000	43451000	7819700	28793000	16509000	21522000	21100000	22212000	24774000	27044000	26114000	24149000	C00387	ko00230,ko01100,ko02010
mws0668	283.07	151	284.076	C10H12N4O6	[M-H]-	Xanthosine	Nucleotides and derivatives	Nucleotides and derivatives	146-80-5	A	456030	616910	641540	719490	515380	488130	226990	189510	211530	450940	428140	387390	C01762	ko00230,ko00232,ko01100,ko01110,ko02010
mws1489	283.26	283.26	284.272	C18H36O2	[M-H]-	Stearic Acid	Lipids	Free fatty acids	57-11-4	A	87333000	95731000	101210000	93848000	100790000	90695000	98877000	84425000	85556000	39720000	41903000	39364000	C01530	ko00061,ko01040
pme0088	285.04	151	286.048	C15H10O6	[M-H]-	Luteolin (5,7,3',4'-Tetrahydroxyflavone)	Flavonoids	Flavonoid	491-70-3	A	55657	45571	6305.1	14077	14000	8928.4	9	9	9	18198	17909	15379	C01514	ko00941,ko00944,ko01100,ko01110
pmb3081	289	97	290.004	C6H11PO11	[M-H]-	Glucarate O-Phosphoric acid	Others	Saccharides and Alcohols	-	B	196460	235050	317930	104950	263410	220370	171830	349610	630710	2758600	3366700	4081700	--	--
mws0054	289.07	245	290.079	C15H14O6	[M-H]-	Catechin	Flavonoids	Flavanols	154-23-4	A	13155	11335	7735.1	70179	36141	67847	158300	165890	231550	89884	97075	87184	C06562	ko00941,ko01110
pmb2657	289.1	97.1	290.123	C10H18N4O6	[M-H]-	Argininosuccinic acid	Organic acids	Organic acids	2387-71-5	B	2708.8	3907	6447.8	29105	51359	54946	139110	136800	98588	91912	92471	79825	C03406	ko00220,ko00250,ko01100,ko01110,ko01230
Zmyn004548	291.2	235.17	292.204	C18H28O3	[M-H]-	12-Oxo-phytodienoic acid	Lipids	Free fatty acids	85551-10-6	B	8360.8	6265.2	4558.9	9410.5	12101	8402.8	6145.1	12892	10550	8496.8	8743.2	9545.8	C01226	ko00592,ko01100,ko01110
pmb2786	293.21	235.17	294.219	C18H30O3	[M-H]-	9-Hydroxy-10,12,15-octadecatrienoic acid	Lipids	Free fatty acids	89886-42-0	B	101830	64310	46202	121000	176920	148870	161500	221190	389070	159460	166220	161530	C16326	ko00592
pmb2792	293.21	193.1	294.219	C18H30O3	[M-H]-	13-Hydroxy-6,9,11-octadecatrienoic acid	Lipids	Free fatty acids	74784-20-6	B	61524	100540	49767	71855	46341	69887	89468	58031	54028	84987	82590	82658	--	--
Zmpn003368	293.21	195.14	294.219	C18H30O3	[M-H]-	13S-Hydroxy-9Z,11E,15Z-octadecatrienoic acid	Lipids	Free fatty acids	87984-82-5	A	164630	102610	71813	139420	263450	182850	149580	197430	159020	171260	167180	154590	C16316	ko00592
pmb2787	293.21	275.1	294.219	C18H30O3	[M-H]-	9-Oxo-10E,12Z-octadecadienoic acid	Lipids	Free fatty acids	54232-59-6	B	109860	69061	52598	120880	185360	147100	174750	234630	366280	171040	166070	177670	C14766	ko00591
Lmqp000329	296.07	104.11	295.056	C8H14N3O7P	[M+H]+	5-Aminoimidazole ribonucleotide	Nucleotides and derivatives	Nucleotides and derivatives	25635-88-5	A	1151400	1840100	823310	1018400	857730	1015000	550150	523550	687800	1047900	881100	1011700	--	--
Lmbn005662	295.23	171.1	296.235	C18H32O3	[M-H]-	9(10)-EpOME;(9R,10S)-(12Z)-9,10-Epoxyoctadecenoic acid	Lipids	Free fatty acids	16833-56-0	A	509820	402020	395860	414630	468730	428920	546070	572990	1239900	602560	539880	557960	C14825	ko00591,ko01100
pmb2799	295.23	195.2	296.235	C18H32O3	[M-H]-	12,13-Epoxy-9-Octadecenoic Acid	Lipids	Free fatty acids	6799-85-5	A	404460	198650	183070	279550	424960	345070	526240	679120	2053800	602700	592700	586060	C14826	ko00591,ko01100
Rfmb091	295.23	195.14	296.235	C18H32O3	[M-H]-	9S-Hydroxy-10E,12Z-octadecadienoic acid	Lipids	Free fatty acids	15514-85-9	A	1711200	972050	1133500	1007200	2129800	1526700	1366300	1608400	2186700	1571700	1551500	1502800	C14767	ko00591
pme1474	298.1	136	297.09	C11H15N5O3S	[M+H]+	5'-Deoxy-5'-(methylthio)adenosine	Nucleotides and derivatives	Nucleotides and derivatives	2457-80-9	A	1982100	1407100	1266900	4404200	2770100	5166600	5918400	5582800	5036500	3364700	3525200	3792600	C00170	ko00270,ko00908,ko01100
pmb0197	298.1	166.3	297.107	C11H15N5O5	[M+H]+	N7-Methylguanosine	Nucleotides and derivatives	Nucleotides and derivatives	20244-86-4	B	112180	143500	29184	142260	94932	113810	142870	237920	288830	153040	137600	119150	C20674	--
Zmyn004714	297.24	183.14	298.251	C18H34O3	[M-H]-	Ricinoleic acid	Lipids	Free fatty acids	141-22-0	A	238610	195640	202650	274850	194070	217190	376510	426260	753560	333680	333050	325190	C08365	--
ML10195036	300.3	60.05	299.282	C18H37NO2	[M+H]+	3-Dehydrosphinganine	Lipids	Sphingolipids	16105-69-4	B	437180	359510	336570	245550	288180	248440	258090	279230	345380	279480	296030	266380	C02934	ko00600,ko01100
mws0058	299.06	284	300.063	C16H12O6	[M-H]-	Diosmetin (5,7,3'-Trihydroxy-4'-methoxyflavone)	Flavonoids	Flavonoid	520-34-3	A	11460000	10492000	5332200	353500	486770	383970	162750	200820	296270	4205300	4155800	3830000	C10038	--
Zmhn001926	299.08	137.02	300.084	C13H16O8	[M-H]-	1-O-Salicyl-D-glucose	Phenolic acids	Phenolic acids	60517-74-0	A	42639	49714	55425	184560	554670	815390	90024	76495	191130	223690	229710	204340	--	--
pmb3142	299.1	137.1	300.085	C13H16O8	[M-H]-	Salicylic acid-2-O-glucoside	Phenolic acids	Phenolic acids	10366-91-3	B	218360	192160	200860	149850	149410	173850	301870	285830	493680	259650	262070	224660	--	--
Zmyn005384	299.26	253.26	300.266	C18H36O3	[M-H]-	2R-Hydroxyoctadecanoic Acid	Lipids	Free fatty acids	26633-48-7	A	281800	219740	246140	155070	179940	191050	209630	234680	349190	157880	177460	161590	C03042	--
Lmqn008288	299.26	299.26	300.267	C18H36O3	[M-H]-	3-Hydroxyoctadecanoic Acid	Lipids	Free fatty acids	45261-96-9	B	425300	349660	220680	430010	479080	333040	418340	410040	628110	520750	453530	483460	--	--
pmb3079	300.05	96.9	301.056	C8H16NO9P	[M-H]-	N-Acetyl-D-glucosamine-1-phosphate	Others	Saccharides and Alcohols	6866-69-9	B	10745	20103	7068.1	35526	15975	58928	54703	43508	58208	41671	39999	26432	C04256	--
mws0463	301.07	164	302.079	C16H14O6	[M-H]-	Hesperetin	Flavonoids	Dihydroflavone	520-33-2	B	7603.1	9546.8	5235.4	6823	8991.3	3557.3	10353	12989	9952.1	12175	13067	12806	C01709	ko00941
mws1375	304.15	185.09	303.143	C12H21N3O6	[M+H]+	Nicotianamine	Amino acids and derivatives	Amino acids and derivatives	34441-14-0	B	121550	70749	118840	77579	20237	14520	27987	9800.5	8226.8	26449	36723	30252	C05324	--
mws0044	303.05	125.02	304.058	C15H12O7	[M-H]-	Dihydroquercetin(Taxifolin)	Flavonoids	Dihydroflavonol	480-18-2	B	61964	24171	9	9	9	9	9	9	9	27865	23428	23413	C01617	ko00941,ko01100,ko01110
mws0042	305.07	125	306.074	C15H14O7	[M-H]-	Epigallocatechin	Flavonoids	Flavanols	970-74-1	A	9	9	9	31267	38094	89267	86975	121810	213120	68720	71846	59381	C12136	ko00941,ko01110
pmb0496	307.18	177.05	306.169	C15H22N4O3	[M+H]+	N-Feruloylagmatine	Alkaloids	Phenolamine	-	A	105230	401900	97829	458960	519920	1062100	1406300	622190	380810	572230	615720	604500	C18325	ko00330,ko01100
pme1373	306.05	110	307.057	C9H14N3O7P	[M-H]-	2'-Deoxycytidine-5'-monophosphate	Nucleotides and derivatives	Nucleotides and derivatives	1032-65-1	B	12963	18104	18531	18986	5940	11323	23757	25033	13462	15409	20243	14386	C00239	ko00240,ko01100
pme1086	306.08	143	307.084	C10H17N3O6S	[M-H]-	Glutathione reduced form	Amino acids and derivatives	Amino acids and derivatives	70-18-8	A	1873200	1792900	1899900	3042700	780250	1289100	3729100	3941000	2316500	2069300	2121700	1637400	C00051	ko00270,ko00480,ko01100,ko02010
pmb2855	307	145	308.122	C11H20N2O8	[M-H]-	L-Glutamine-O-glycoside	Amino acids and derivatives	Amino acids and derivatives	-	B	57628	62925	54295	159950	124720	125730	128440	111780	136880	131430	101950	118900	--	--
pmn001610	307.26	307.3	308.272	C20H36O2	[M-H]-	Eicosadienoic acid	Lipids	Free fatty acids	5598-38-9	A	1197400	803710	737980	1069100	1288100	1406500	1612100	1413100	3470100	1357200	1617700	1527600	C16525	ko01040
pmb2857	308.1	146.1	309.106	C11H19NO9	[M-H]-	L-Glutamic acid-O-glycoside	Amino acids and derivatives	Amino acids and derivatives	-	B	50457	66760	55539	139430	129020	156730	164710	154290	155550	121340	146270	112080	--	--
pmb2791	309.21	209.1	310.1	C18H30O4	[M-H]-	9-Hydroperoxy-10E,12,15Z-octadecatrienoic acid	Lipids	Free fatty acids	111004-08-1	B	19033	19062	17334	20936	27219	22186	20445	22879	20853	25116	24905	20288	C16321	ko00592,ko01110
pmn001606	309.28	309.28	310.287	C20H38O2	[M-H]-	Eicosenoic acid	Lipids	Free fatty acids	26764-41-0	B	418860	672510	555120	1453100	453140	463280	991600	870800	1107200	11708	9005.8	8589.7	C16526	ko01040
pme3967	312.13	180	311.123	C12H17N5O5	[M+H]+	2-(Dimethylamino)guanosine	Nucleotides and derivatives	Nucleotides and derivatives	2140-67-2	A	3965800	3184500	728820	2853300	811460	716810	1268600	2099200	2686900	2108700	2041300	1979400	--	--
pmn001689	311.22	223.17	312.23	C18H32O4	[M-H]-	9-Hydroxy-12-oxo-15(Z)-octadecenoic acid	Lipids	Free fatty acids	-	A	353810	280300	231510	318750	329880	252770	201120	274760	328240	298790	294650	291570	C21924	ko00592,ko01110
pmb2804	311.1	171.3	312.23	C18H32O4	[M-H]-	13S-Hydroperoxy-9Z,11E-octadecadienoic acid	Lipids	Free fatty acids	33964-75-9	B	108740	105680	102640	114370	133180	126760	124680	140100	148160	124070	127720	119290	C04717	ko00591,ko01100
Lmbn005287	311.22	249.22	312.23	C18H32O4	[M-H]-	7S,8S-DiHODE; (9Z,12Z)-(7S,8S)-Dihydroxyoctadeca-9,12-dienoic acid	Lipids	Free fatty acids	143288-65-7	B	100980	84712	177340	36715	78502	44540	35490	41958	54371	68812	64156	67347	C07354	ko00591
Rfmb087	311.22	293.21	312.23	C18H32O4	[M-H]-	9-Hydroxy-13-oxo-10-octadecenoic Acid	Lipids	Free fatty acids	-	B	102940	57266	80056	80720	109080	90920	99796	111290	143300	103510	106170	101940	--	--
pmf0397	311.3	183.1	312.303	C20H40O2	[M-H]-	Arachidic acid	Lipids	Free fatty acids	506-30-9	B	18753	9215.5	8974.6	7952.8	12171	20407	28993	42540	100370	27619	25228	22708	C06425	ko01040
mws1433	314.14	177.05	313.131	C18H19NO4	[M+H]+	N-Feruloyltyramine	Alkaloids	Phenolamine	66648-43-9	B	5171.7	4086.7	2854.2	1081.6	615.47	1281.5	689.95	3835.6	8415.7	7539	7483.6	10675	C02717	--
Lmbn005487	313.24	251.24	314.246	C18H34O4	[M-H]-	12,13-DHOME; (9Z)-12,13-Dihydroxyoctadec-9-enoic acid	Lipids	Free fatty acids	263399-35-5	B	36594	30922	35903	30907	35454	27098	28680	35357	31660	31262	33031	34293	C14829	ko00591
mws0066	315.05	151	316.058	C16H12O7	[M-H]-	Isorhamnetin	Flavonoids	Flavonols	480-19-3	A	18551	7592.8	4333.8	2116.7	3157.3	9	9	9	9	6865	5255.2	3209.3	C10084	--
pmn001367	315.07	153.02	316.079	C13H16O9	[M-H]-	Protocatechuic acid-4-O-glucoside	Phenolic acids	Phenolic acids	-	B	2662000	1575700	1064500	709100	1034800	1403300	652090	577320	895130	1485400	1485700	1371400	--	--
mws0582	322.11	130	321.099	C11H19N3O6S	[M+H]+	S-(Methyl)glutathione	Amino acids and derivatives	Amino acids and derivatives	2922-56-7	A	125660	154010	130680	87941	130670	161460	106420	59626	97415	103620	112930	142150	C11347	--
pme3174	324.06	112	323.052	C9H14N3O8P	[M+H]+	Cytidine 5'-monophosphate(Cytidylic acid)	Nucleotides and derivatives	Nucleotides and derivatives	63-37-6	B	22918	43301	27577	219750	76051	154110	175840	200440	248690	137040	133340	120680	C00055	ko00240,ko01100
mws0983	326.31	62.06	325.298	C20H39NO2	[M+H]+	N-Oleoylethanolamine	Alkaloids	Alkaloids	111-58-0	A	1227000	1010000	1083300	395960	700030	436790	1285000	1449700	1707100	1155100	1001900	1013600	C20792	--
Zmhn002301	325.09	163.04	326.1	C15H18O8	[M-H]-	p-Coumaric acid-4-O-glucoside	Phenolic acids	Phenolic acids	117405-48-8	A	203870	103870	82520	338030	156850	210500	355250	234540	282470	223710	222080	204920	C06739	--
Lmtn002233	327.11	165.05	328.116	C15H20O8	[M-H]-	Androsin	Others	Others	531-28-2	A	72850	101260	60415	101920	63176	107490	213150	243780	247240	162600	163080	142230	--	--
pmn001691	327.22	291.2	328.225	C18H32O5	[M-H]-	9,12,13-Trihydroxy-10,15-octadecadienoic acid	Lipids	Free fatty acids	-	A	71695	35576	45865	49072	34199	24988	20574	31195	34309	56163	59251	48765	--	--
mws0884	328.05	134.2	329.053	C10H12N5O6P	[M-H]-	Cyclic 3',5'-Adenylic acid	Nucleotides and derivatives	Nucleotides and derivatives	60-92-4	A	240320	453790	160560	715460	300420	476840	597400	509810	556600	503910	450680	469300	C00575	ko00230,ko01100
Lmzp004885	331.08	315.05	330.074	C17H14O7	[M+H]+	Tricin (5,7,4'-Trihydroxy-3',5'-dimethoxyflavone)	Flavonoids	Flavonoid	520-32-1	A	2393700	1312800	1011000	163110	237620	234300	209130	543580	807410	724590	722640	627850	C10193	--
Zmhn001883	329.09	209.04	330.095	C14H18O9	[M-H]-	Vanillic acid-4-O-glucoside	Phenolic acids	Phenolic acids	32142-31-7	B	9	30743	9	10360	10344	14954	35637	33693	33475	25478	19016	26423	--	--
Lmtn002565	329.11	167.03	330.095	C14H18O9	[M-H]-	1-O-Vanilloyl-D-Glucose	Phenolic acids	Phenolic acids	-	B	51891	28609	62082	4640.1	1932.9	9	9	9	9	24128	15214	19428	C20470	--
pmn001517	329.12	167	330.131	C15H22O8	[M-H]-	3,4,5-Trimethoxyphenyl-1-O-Glucoside	Phenolic acids	Phenolic acids	-	B	271130	279320	352280	124040	154710	152540	311060	376300	382900	267430	266160	289960	--	--
Lmbn003970	329.23	211.14	330.241	C18H34O5	[M-H]-	9,12,13-TriHOME; 9(S),12(S),13(S)-Trihydroxy-10(E)-octadecenoic acid	Lipids	Free fatty acids	97134-11-7	A	674580	405580	537800	346120	297160	297060	197930	284470	317560	532700	536740	503370	C14833	ko00591
Lmbn004240	329.23	199.13	330.241	C18H34O5	[M-H]-	9,10-Dihydroxy-12,13-epoxyoctadecanoic acid	Lipids	Free fatty acids	-	A	30965	17733	31544	9445.3	13149	8837.8	6208.9	7335	9060.6	13672	16063	14979	C14837	ko00591
pmn001694	329.23	229.15	330.241	C18H34O5	[M-H]-	9,10,13-Trihydroxy-11-Octadecenoic Acid	Lipids	Free fatty acids	29907-57-1	A	481560	281170	379840	238520	226990	211030	148200	199240	235740	378050	381960	373390	C14835	ko00591
pmp001284	331.28	313.27	330.277	C19H38O4	[M+H]+	Monopalmitin	Lipids	Glycerol ester	542-44-9	A	255700	146670	154090	162130	163480	199840	180000	209020	364820	195030	209020	208380	--	--
pme3184	332.08	136	331.068	C10H14N5O6P	[M+H]+	2'-Deoxyadenosine-5'-monophosphate	Nucleotides and derivatives	Nucleotides and derivatives	653-63-4	B	56551	34396	54773	45049	9	52171	69574	72654	72553	31595	29290	39443	C00360	ko00230,ko01100
pmb0789	332.13	152.07	331.127	C14H21NO8	[M+H]+	Pyridoxine-5'-O-glucoside	Others	Vitamin	-	B	296760	202200	246280	295320	234150	373860	542180	382490	518720	290180	282260	308010	C03996	--
pmc0066	333.05	137.05	332.052	C10H13N4O7P	[M+H]+	2'-Deoxyinosine-5'-monophosphate	Nucleotides and derivatives	Nucleotides and derivatives	3393-18-8	A	32250000	34515000	29473000	35324000	36174000	33718000	34441000	34121000	31335000	34957000	36825000	37128000	C06196	ko00230
Lmmn001294	331.1	153.02	332.111	C14H20O9	[M-H]-	Koaburaside	Phenolic acids	Phenolic acids	41653-73-0	B	42726	169200	93284	114700	314070	138270	264020	364910	321900	233030	194680	227850	--	--
Lmmn001552	331.1	169.05	332.111	C14H20O9	[M-H]-	Leonuriside A	Phenolic acids	Phenolic acids	121748-12-7	A	157310	118760	149380	9	9	9	9	9	9	35728	32356	31201	--	--
mws0675	335.06	123	334.057	C11H15N2O8P	[M+H]+	β-Nicotinamide mononucleotide	Nucleotides and derivatives	Nucleotides and derivatives	1094-61-7	B	7299.1	23842	8615.9	146940	86634	129430	181730	111380	99724	96341	113070	108800	C00455	ko00760,ko01100
Lmqn000432	333.06	333.06	334.067	C9H19O11P	[M-H]-	1-(sn-Glycero-3-phospho)-1D-myo-inositol	Others	Saccharides and Alcohols	-	B	619250	810730	422340	864330	407430	569290	559130	456940	906250	461090	378760	379710	--	--
Hmln002806	335.08	179.03	336.085	C16H16O8	[M-H]-	5-O-Caffeoylshikimic acid	Phenolic acids	Phenolic acids	180981-12-8	B	9340.5	5903.8	9	17581	14728	12963	10295	16493	10574	15298	7512.6	7946.6	C10434	ko00940,ko00941,ko00945,ko01100,ko01110
pmb0498	337.19	207.07	336.18	C16H24N4O4	[M+H]+	Sinapoylagmatine	Alkaloids	Phenolamine	-	A	21914	14892	47182	475260	1189000	873740	1813700	789530	1438800	784540	760510	723720	--	--
pmb0382	339.09	177.2	338.079	C19H14O6	[M+H]+	O-Feruloyl 4-hydroxycoumarin	Lignans and Coumarins	Coumarins	-	A	22869	29017	9	100230	127550	170690	27855	32433	55323	102930	135010	141750	--	--
Zmyn000083	338.99	78.96	339.996	C6H14O12P2	[M-H]-	D-Glucose 1,6-bisphosphate	Others	Saccharides and Alcohols	10139-18-1	B	9	9	9	9	9	6956.9	9160.1	16411	35667	19950	16255	17914	C01231	ko00500,ko01100
pme3311	339	97	339.996	C6H14O12P2	[M-H]-	D-Fructose-1,6-biphosphate	Others	Saccharides and Alcohols	488-69-7	B	9	9	4004.3	4401.7	7332.2	9	14125	11844	19357	59148	39417	31833	C00354	ko00400,ko00710,ko01100,ko01110,ko01200
Lmbn001162	339.07	177.02	340.079	C15H16O9	[M-H]-	Esculetin-7-O-glucoside	Lignans and Coumarins	Coumarins	-	B	5779.3	10171	8177	9	17388	11769	9	3390.1	3187	7954.9	4438.2	8394.2	--	--
pma0149	341.08	207.07	340.079	C15H16O9	[M+H]+	Sinapoyl malate	Phenolic acids	Phenolic acids	92344-58-6	B	55864	65617	69987	21127	37154	32936	14881	23875	22891	38996	42436	35161	C02887	ko00940
Zmhn001793	341.09	179.03	342.096	C15H18O9	[M-H]-	6-O-Caffeoyl-D-glucose	Phenolic acids	Phenolic acids	-	B	44889	37128	48966	51483	41891	47560	25613	31385	22599	39163	28499	36569	--	--
mws5038	341.11	89.02	342.116	C12H22O11	[M-H]-	Isomaltulose*	Others	Saccharides and Alcohols	13718-94-0	A	4114300	2681500	6606100	3513600	2060000	2889600	2456500	2362000	1962500	1950200	2478500	2521200	C01742	--
pme0519	341.11	119.03	342.116	C12H22O11	[M-H]-	D-(+)-Sucrose*	Others	Saccharides and Alcohols	57-50-1	A	1551200	1653300	3156400	1645300	1374700	1371400	1484300	1277300	1142600	1185900	1377000	1414300	C00089	ko00052,ko00500,ko01100,ko01110,ko02010
mws1080	341.11	179	342.116	C12H22O11	[M-H]-	Galactinol*	Others	Saccharides and Alcohols	3687-64-7	A	438130	436570	759450	652190	386510	352800	274150	278730	267930	349870	354140	330820	C01235	ko00052,ko01100
mws1333	341.11	113	342.116	C12H22O11	[M-H]-	Melibiose*	Others	Saccharides and Alcohols	585-99-9	A	1510700	1235100	2040300	1253100	980210	990190	973610	905390	885120	1089700	896950	937870	C05402	ko00052,ko01100,ko02010
MA10039641	341.11	89.02	342.116	C12H22O11	[M-H]-	Lactobiose*	Others	Saccharides and Alcohols	63-42-3	A	4116100	3761200	6083900	3373200	2612100	2653400	2890000	1894200	2242000	2500600	3001400	2476200	C00243	ko00052,ko01100,ko02010
mws0264	341.11	119	342.116	C12H22O11	[M-H]-	D-(+)-Trehalose*	Others	Saccharides and Alcohols	99-20-7	A	2211800	1824100	3153300	1644300	1625900	1343200	1301100	1242100	1161500	1313000	1225600	1357000	C01083	ko00500,ko01100,ko01110,ko02010
mws0906	341.12	179	342.131	C16H22O8	[M-H]-	Coniferin	Phenolic acids	Phenolic acids	531-29-3	B	38526	66155	73746	49074	49494	26392	26708	9	26795	51098	55643	50595	C00761	ko00940
mws1474	345.1	284	344.09	C18H16O7	[M+H]+	5,7-Dihydroxy-3',4',5'-trimethoxyflavone	Flavonoids	Flavonoid	18103-42-9	B	42071	43187	43642	20261	38363	25955	12181	12872	9598.7	21270	22161	16988	C19807	--
Zmln000899	343.11	181.05	344.111	C15H20O9	[M-H]-	Syringaldehyde-4-O-glucoside	Phenolic acids	Phenolic acids	-	B	10327	16127	15033	3420.5	9	9	19481	17795	24586	10527	18663	12186	--	--
Lmmn000774	343.1	181.05	344.111	C15H20O9	[M-H]-	Dihydrocaffeoylglucose	Phenolic acids	Phenolic acids	-	B	4948.8	9	4611.9	7806.9	10246	10726	1160.5	8356.3	14208	10045	7645	6949.9	--	--
mws0609	344.04	150	345.047	C10H12N5O7P	[M-H]-	Guanosine 3',5'-cyclic monophosphate	Nucleotides and derivatives	Nucleotides and derivatives	7665-99-8	A	42052	141630	20192	787780	314860	767730	1729900	1994800	2291200	1034900	1029200	976210	C00942	ko00230,ko01100
pmb0801	346.11	184.1	345.106	C14H19NO9	[M+H]+	4-Pyridoxic acid-O-glucoside	Others	Vitamin	-	A	224690	224260	265260	375500	425390	473620	370300	346070	336500	433710	439950	447140	--	--
mws1002	345.06	330	346.069	C17H14O8	[M-H]-	Syringetin	Flavonoids	Flavonoid	4423-37-4	A	5978.8	4773.1	4349.1	14108	43270	48244	20826	30574	16992	18774	21985	18048	C11620	ko00944
Lmtn000940	345.08	139.04	346.09	C14H18O10	[M-H]-	1-O-(3,4-Dihydroxy-5-methoxy-benzoyl)-glucoside	Phenolic acids	Phenolic acids	-	B	214500	174360	76938	15852	14028	13157	9	9	9	50750	60688	58123	--	--
pmb0981	348.07	136	347.063	C10H14N5O7P	[M+H]+	Adenosine 5'-monophosphate	Nucleotides and derivatives	Nucleotides and derivatives	61-19-8	A	2815700	3006300	3432100	2239000	1713900	2388000	983770	743450	730440	1738700	1628100	1526500	C00020	ko00230,ko00908,ko01100,ko01110
mws4108	353.14	189.1	352.131	C21H20O5	[M+H]+	1-Methoxyphaseollin	Lignans and Coumarins	Coumarins	157226-48-7	B	3203.9	9	2255.5	3429.7	2926.6	2810.7	3578.5	2352.2	4147	4471.1	3061.1	2749.3	--	--
pmb0770	353.15	177.1	352.142	C20H20N2O4	[M+H]+	N-Feruloylserotonin	Alkaloids	Phenolamine	68573-23-9	B	62393	106970	29554	15044	39411	42738	12207	22933	62240	72830	97729	114620	--	--
Lmhp011562	353.27	261.22	352.261	C21H36O4	[M+H]+	1-α-Linolenoyl-glycerol*	Lipids	Glycerol ester	-	A	724240	602270	427030	767210	1238600	878420	849810	939630	1752900	1133700	904450	923590	--	--
Lmhp011388	353.27	261.22	352.261	C21H36O4	[M+H]+	2-α-Linolenoyl-glycerol*	Lipids	Glycerol ester	55268-58-1	A	404200	394620	302240	480420	892760	735020	489080	501140	755430	573640	511600	539040	--	--
pme1816	353.09	191	354.095	C16H18O9	[M-H]-	Neochlorogenic acid(5-O-Caffeoylquinic acid)	Phenolic acids	Phenolic acids	906-33-2	A	6142.3	11748	10516	9	15789	3340.3	6128.5	5990.7	11207	8499.6	4536.6	4523.8	C17147	--
mws0178	353.09	191.01	354.095	C16H18O9	[M-H]-	Chlorogenic acid	Phenolic acids	Phenolic acids	327-97-9	B	5871.6	18825	5295	91185	7953.5	9875	10086	10980	13237	32442	25681	27021	C00852	ko00940,ko00941,ko00945,ko01110
pmp001283	355.28	337.27	354.277	C21H38O4	[M+H]+	1-Monolinolein	Lipids	Glycerol ester	26545-74-4	A	663370	540650	758660	332140	628410	391110	515560	492890	563650	516370	602300	589310	--	--
Lmhp112042	355.28	263.24	354.277	C21H38O4	[M+H]+	1-Linoleoylglycerol*	Lipids	Glycerol ester	2277-28-3	A	1643200	1286100	1135800	1284400	1686300	1508000	1856900	2099600	3289600	1903800	1862400	1825200	--	--
Lmhp012042	355.28	263.24	354.277	C21H38O4	[M+H]+	2-Linoleoylglycerol*	Lipids	Glycerol ester	3443-82-1	A	1511400	1454100	1153100	1281000	1829600	1721800	1601700	1727200	2240500	1655800	1649600	1676000	--	--
Zmhn002422	355.1	193.05	356.11	C16H20O9	[M-H]-	1-O-Feruloyl-D-Glucose	Phenolic acids	Phenolic acids	-	A	144680	156320	128170	515910	354990	400730	462440	575290	657650	400070	437550	377980	C17759	--
pmb0296	357.3	265.4	356.293	C21H40O4	[M+H]+	1-Oleoyl-Sn-Glycerol	Lipids	Glycerol ester	129784-87-8	A	335960	236230	296450	163610	250410	196960	402500	457450	550340	304000	395020	330800	--	--
Lmdn004267	357.13	151.04	358.142	C20H22O6	[M-H]-	Epipinoresinol*	Lignans and Coumarins	Lignans	24404-50-0	B	9	5991.1	10766	15145	20314	24452	9	4277.5	8498.2	13293	13968	15540	--	--
mws0097	357.13	151	358.142	C20H22O6	[M-H]-	Pinoresinol*	Lignans and Coumarins	Lignans	487-36-5	B	4416.2	8337.2	8570	18497	25640	27641	3501.8	5190.7	12389	13941	15754	13620	C05366	ko00998,ko01110
pmb3107	359.1	182.1	360.106	C15H20O10	[M-H]-	Glucosyringic Acid	Phenolic acids	Phenolic acids	-	A	315960	281390	357340	214620	240180	251350	765770	823690	777580	462370	486220	486970	--	--
pmb0998	364.07	152.1	363.058	C10H14N5O8P	[M+H]+	Guanosine 5'-monophosphate	Nucleotides and derivatives	Nucleotides and derivatives	85-32-5	B	89836	116850	151650	114480	84160	101090	67319	9	9	35522	53828	42593	C00144	ko00230,ko01100
mws5040	365.11	203.05	364.078	C12H21O11Na	[M+H]+	Turanose	Others	Saccharides and Alcohols	547-25-1	B	361530	411090	768330	646290	481100	610040	351550	555660	435650	473930	460650	357500	C19636	--
pmb0752	369.12	177.1	368.111	C17H20O9	[M+H]+	3-O-Feruloylquinic acid	Phenolic acids	Phenolic acids	1899-29-2	A	345410	179050	145900	1038600	782770	1404700	1061100	1587500	1585300	951250	912590	975400	C02572	--
mws0179	367.1	190.9	368.111	C17H20O9	[M-H]-	Chlorogenic acid methyl ester	Phenolic acids	Phenolic acids	29708-87-0	B	24606	9	12367	20744	17473	22630	26409	24923	28477	24682	16623	18375	--	--
pmn001695	371.1	249.06	372.106	C16H20O10	[M-H]-	Trihydroxycinnamoylquinic acid	Phenolic acids	Phenolic acids	-	A	96551	76058	86842	120310	188760	207910	82190	65358	90053	127080	116640	103930	--	--
mws0055	373.13	343	372.121	C20H20O7	[M+H]+	Tangeretin	Flavonoids	Flavonols	481-53-8	B	466390	505470	503660	469830	473900	473710	475640	467270	462580	499480	496430	489030	C10190	--
Hmgn004693	371.11	327.03	372.121	C20H20O7	[M-H]-	(8'R,7'S)-(-)-8-Hydroxy-α-conidendrin	Lignans and Coumarins	Lignans	-	B	36077	29662	26435	83077	116140	101930	38992	62239	76113	85072	90534	73643	--	--
mws0011	371.13	209	372.142	C17H24O9	[M-H]-	Syringin	Phenolic acids	Phenolic acids	118-34-3	B	9	6319.3	4211	30877	58224	65904	32330	42420	51733	30722	41429	30306	C01533	ko00940
pmb0108	375.2	137.1	374.1	C19H18O8	[M+H]+	Feruloyl syringic acid	Phenolic acids	Phenolic acids	-	B	9990.5	13937	10597	25085	22848	34604	11752	27923	40461	22858	23817	14207	--	--
Hmgn004139	373.13	329.05	374.136	C20H22O7	[M-H]-	Isohydroxymatairesinol	Lignans and Coumarins	Lignans	-	B	115310	130510	65689	16471	54571	40999	5035.3	7816.9	13366	77394	66031	63875	--	--
mws0232	377.15	243	376.138	C17H20N4O6	[M+H]+	Riboflavin	Others	Vitamin	83-88-5	A	166050	143950	127660	95729	88586	78456	84307	73825	110060	103090	101730	96596	C00255	ko00740,ko01100,ko01110,ko02010
pme3337	384.12	252	383.108	C14H17N5O8	[M+H]+	Succinyladenosine	Nucleotides and derivatives	Nucleotides and derivatives	4542-23-8	A	4508600	3008000	2008400	6035700	4566200	4412000	4309600	4341300	3396100	3929800	4089500	3332800	--	--
Hmbn005951	383.12	163.04	384.121	C21H20O7	[M-H]-	1,3-O-Di-p-Coumaroylglycerol	Phenolic acids	Phenolic acids	-	A	503740	758520	268130	427830	330610	170850	178110	272780	3326300	925700	963020	849620	--	--
pme1286	385.13	250	384.122	C14H20N6O5S	[M+H]+	S-(5'-Adenosy)-L-homocysteine	Amino acids and derivatives	Amino acids and derivatives	979-92-0	A	203040	223530	109670	618950	529960	605580	469500	314250	280910	385980	329810	259010	C00021	ko00270,ko01100,ko01230
HJN003	385.11	223.06	386.122	C17H22O10	[M-H]-	1-O-Sinapoyl-D-glucose	Phenolic acids	Phenolic acids	-	B	64981	47386	34293	394790	304190	357800	647650	843370	844910	447490	505770	364480	C01175	ko00940
pma0110	399	207.2	398.121	C18H22O10	[M+H]+	4-O-Sinapoylquinic acid	Phenolic acids	Phenolic acids	-	B	32984	9	9	59851	17632	37518	156890	232240	287160	85070	109740	65739	--	--
pme2735	399.2	250	398.137	C15H22N6O5S	[M+H]+	S-Adenosyl-L-methionine	Amino acids and derivatives	Amino acids and derivatives	29908-03-0	A	23260	15067	11593	105280	47262	50419	117860	57877	25240	44369	69475	62813	C00019	ko00261,ko00270,ko00330,ko00908,ko01100,ko01110,ko01230,ko04122
Hmbn005456	399.11	163.04	400.116	C21H20O8	[M-H]-	1-O-Caffeoyl-3-O-p-coumaroylglycerol	Lipids	Glycerol ester	-	B	14099	25533	6546.3	18493	22088	10235	5211.3	8889.4	32546	17777	19198	18071	--	--
mws0043	403.14	373.1	402.131	C21H22O8	[M+H]+	Nobiletin (5,6,7,8,3',4'-Hexamethoxyflavone)	Flavonoids	Flavonoid	478-01-3	B	341010	384620	365970	351520	344250	357360	347290	369980	363140	356910	361270	348460	C10112	--
pmn001394	405.12	243.1	406.126	C20H22O9	[M-H]-	2,3,5,4'-Tetrahydroxystilbene-2-O-D-glucoside	Others	Stilbene	-	B	100310	67114	89805	38450	45792	37195	46203	88575	60403	64362	47451	60173	--	--
pmb0500	411.19	177.05	410.184	C23H26N2O5	[M+H]+	N-p-Coumaroyl-N'-feruloylputrescine	Alkaloids	Phenolamine	380302-96-5	A	100940	266890	188570	62748	40575	43849	95553	189230	320140	197550	236250	261560	--	--
pmn001319	413.12	398.1	414.131	C22H22O8	[M-H]-	1-O-Feruloyl-3-O-p-Coumaroylglycerol	Phenolic acids	Phenolic acids	-	A	696090	920350	578910	968160	623870	957110	278220	559930	2430400	1278300	1232700	1222900	--	--
pmn001663	417.16	402.1	418.163	C22H26O8	[M-H]-	Syringaresinol	Lignans and Coumarins	Lignans	21453-69-0	A	79149	113900	64916	151040	188620	321650	62038	89174	417670	188900	188000	187010	C10889	--
mws2523	421.08	241.1	422.083	C12H23O14P	[M-H]-	Trehalose 6-phosphate	Others	Saccharides and Alcohols	4484-88-2	A	9	9	9	9	48213	29062	41069	43784	46727	39032	33326	29739	C00689	ko00500,ko01100,ko01110
Lmhp005784	425.21	177.05	424.2	C24H28N2O5	[M+H]+	p-Coumaroylferuloylcadaverine	Alkaloids	Phenolamine	-	B	3532.2	13188	9899.1	4763.4	3284.5	3849.4	9	3939.7	10103	7183.5	8712.8	7556.9	--	--
pmb0864	426.26	285.24	425.254	C19H40NO7P	[M+H]+	LysoPE 14:0*	Lipids	LPE	-	A	50970	44161	37141	54381	36156	33784	52055	51359	67006	52777	48678	43618	--	--
Lmhp008337	426.26	285.24	425.254	C19H40NO7P	[M+H]+	LysoPE 14:0(2n isomer)*	Lipids	LPE	-	A	38839	29779	23739	35836	27397	20831	42127	39836	41777	37441	36112	33516	--	--
pme2117	426	159	427.029	C10H15N5O10P2	[M-H]-	Adenosine 5'-diphosphate	Nucleotides and derivatives	Nucleotides and derivatives	58-64-0	B	14382	15586	9146	14312	14894	17019	33330	60318	44854	115720	145670	122350	C00008	ko00190,ko00195,ko00230,ko00908,ko01100,ko01110
Cmbn007148	429.12	429.12	430.126	C22H22O9	[M-H]-	1-O-Feruloyl-3-O-caffeoylglycerol	Lipids	Glycerol ester	-	B	215890	399510	172100	470560	585620	468610	54714	110440	264940	318990	276300	174560	--	--
mws1434	431.1	311	432.106	C21H20O10	[M-H]-	Apigenin-6-C-glucoside (Isovitexin)	Flavonoids	Flavonoid carbonoside	29702-25-8	A	87406	39211	62307	87249	11792	12926	24811	69199	93534	54203	50422	53966	C01714	ko00944
Lmgp004731	433.11	271.06	432.106	C21H20O10	[M+H]+	5,7,4'-Trihydroxyisoflavone-7-O-galactoside	Flavonoids	Isoflavones	-	B	48553	23106	43008	6685.1	2741.7	3186.8	6055.8	11264	9197.2	24595	35760	46132	--	--
pmb3006	431.1	269.1	432.106	C21H20O10	[M-H]-	Apigenin-7-O-glucoside(Cosmosiin)	Flavonoids	Flavonoid	578-74-5	A	12472	10789	9	9	9	9	9	9	9	5114.7	3526.2	2747.2	C04608	ko00944
mws4183	433.08	300.03	434.085	C20H18O11	[M-H]-	Quercetin-3-O-arabinoside (Guaijaverin)	Flavonoids	Flavonols	22255-13-6	B	13186	8678.7	6647.2	48680	9	9	9	9	9	18438	11347	13626	--	--
HJN087	433.12	271.06	434.121	C21H22O10	[M-H]-	Naringenin-4'-O-glucoside	Flavonoids	Flavonoid	-	B	32171	14373	10512	1070.9	3126.4	2762.8	9	1280.5	2112	11700	10475	14208	--	--
Lmhp008440	438.26	297.24	437.254	C20H40NO7P	[M+H]+	LysoPE 15:1	Lipids	LPE	-	B	4462.3	4889.3	5273.4	5763.4	9163.1	5033.7	7440.2	9537.3	9463.7	8345	7853.3	9205.2	--	--
Lmhp008273	438.26	297.24	437.254	C20H40NO7P	[M+H]+	LysoPE 15:1(2n isomer)	Lipids	LPE	-	B	6244.1	3810.3	4695.5	6798.9	7777.4	7911.6	9594.6	9689.1	12863	7751.9	7065.6	7937.9	--	--
Lmhp008885	440.28	299.26	439.27	C20H42NO7P	[M+H]+	LysoPE 15:0(2n isomer)*	Lipids	LPE	-	A	38076	29002	27957	37353	46059	35870	41295	45313	74820	41966	37886	41135	--	--
pmb0862	440.28	184.07	439.27	C20H42NO7P	[M+H]+	LysoPC 12:0	Lipids	LPC	20559-18-6	B	122750	109470	88157	89677	73585	70730	63380	56621	78042	84849	79378	69556	--	--
Lmhp009187	440.28	299.26	439.27	C20H42NO7P	[M+H]+	LysoPE 15:0*	Lipids	LPE	-	A	166190	125360	117180	208150	239380	222880	267700	259010	404410	216700	217090	202120	--	--
Lmhp005550	441.2	177.05	440.195	C24H28N2O6	[M+H]+	N,N'-Diferuloylputrescine	Alkaloids	Phenolamine	42369-86-8	B	36692	68106	46623	13503	11877	15800	33640	87454	69757	55051	69847	72931	--	--
mws0355	441.08	169.02	442.09	C22H18O10	[M-H]-	Catechin gallate	Flavonoids	Flavanols	130405-40-2	B	15632	23213	26097	20265	17010	36153	15301	18524	24950	58462	45825	46417	--	--
Hmbp006861	445.15	177.05	444.142	C23H24O9	[M+H]+	1,2-O-Diferuloylglycerol	Phenolic acids	Phenolic acids	-	A	8443600	12898000	9836600	25742000	15936000	27568000	7303500	12404000	37640000	18783000	19768000	17470000	--	--
pmn001697	445.08	269.05	446.085	C21H18O11	[M-H]-	Apigenin-7-O-glucuronide	Flavonoids	Flavonoid	29741-09-1	B	47990	31541	37526	9	9	9	9	9	9	19675	12197	7990.8	--	--
mws0913	447.09	285	448.101	C21H20O11	[M-H]-	Kaempferol-3-O-galactoside (Trifolin)	Flavonoids	Flavonols	23627-87-4	A	281680	106950	98440	151000	74311	84478	9560.6	20149	9573.4	101910	121590	98427	C12626	ko00944
mws1299	449.11	299.2	448.101	C21H20O11	[M+H]+	Luteolin-8-C-glucoside (Orientin)	Flavonoids	Flavonoid carbonoside	28608-75-5	B	27321	15102	9462	165470	2223	7817	9493.8	25623	21820	31155	28424	35606	C10114	--
mws1608	447.09	357.1	448.101	C21H20O11	[M-H]-	Luteolin-6-C-glucoside (Isoorientin)	Flavonoids	Flavonoid carbonoside	4261-42-1	B	19007	8320.7	8328.7	148270	6178.1	4945.4	5076.5	5609	24085	21778	21722	17962	C01821	--
pme2459	449.11	287.2	448.101	C21H20O11	[M+H]+	Luteolin-7-O-glucoside (Cynaroside)	Flavonoids	Flavonoid	5373-11-5	A	223310	107410	63973	126000	49468	63907	17425	61931	29760	93672	83419	84592	C03951	ko00944
pmb0550	449.11	287.06	449.108	C21H21O11+	[M]+	Cyanidin-3-O-glucoside (Kuromanin)	Flavonoids	Anthocyanins	47705-70-4	A	2509400	667950	223880	2399100	1680400	1426600	9	9	9	978130	1037600	873690	C08604	ko00942
Lmtn002796	449.1	287.05	450.116	C21H22O11	[M-H]-	sinensin	Flavonoids	Flavonoid	28189-90-4	B	1483900	1547000	687310	154240	149590	174480	290290	256020	343460	585600	535310	551830	--	--
Lmhp009034	452.28	311.26	451.27	C21H42NO7P	[M+H]+	LysoPE 16:1*	Lipids	LPE	-	A	62598	43812	41576	63536	62989	50646	106820	116360	183540	71341	94619	86130	--	--
Lmhp008763	452.28	311.26	451.27	C21H42NO7P	[M+H]+	LysoPE 16:1(2n isomer)*	Lipids	LPE	-	A	24629	21017	19154	30089	31395	40676	76862	85180	113300	49848	51728	57328	--	--
Li512113	451.09	391.04	452.095	C20H20O12	[M-H]-	Maleoyl-caffeoylquinic acid	Phenolic acids	Phenolic acids	-	B	40243	32244	57348	18018	24494	16708	42024	57128	40431	54801	54921	53452	--	--
pmd0160	454.29	313.27	453.286	C21H44NO7P	[M+H]+	LysoPE 16:0(2n isomer)*	Lipids	LPE	-	A	1109800	879900	693460	1067300	877100	841620	1745000	1479700	2681900	1191700	1151200	1095000	--	--
pmb0876	454.29	313.27	453.286	C21H44NO7P	[M+H]+	LysoPE 16:0*	Lipids	LPE	53862-35-4	A	12859000	9186500	7787800	14797000	10328000	11433000	19783000	17619000	26590000	13494000	14121000	12224000	--	--
Lmhp005872	455.22	177.05	454.21	C25H30N2O6	[M+H]+	Diferuloylcadaverine	Alkaloids	Phenolamine	-	B	6747.5	15428	12785	6657	8511.6	9923.1	2490	16277	16430	14011	13827	13775	--	--
Lmzn006795	453.34	453.34	454.345	C30H46O3	[M-H]-	Ursonic acid	Terpenoids	Triterpene	6246-46-4	B	34677	26589	21823	19473	25519	29379	45863	41814	56583	41587	28759	34502	--	--
mws4053	455.35	455.36	456.36	C30H48O3	[M-H]-	Ursolic acid	Terpenoids	Triterpene	77-52-1	B	26442	24620	19923	6224	18111	6992.5	16043	20448	28587	16697	19893	22439	C08988	--
HJN110	455.36	455.36	456.36	C30H48O3	[M-H]-	Betulinic acid	Terpenoids	Triterpene	472-15-1	A	30196	18428	15248	10889	17587	30920	25125	31795	49869	32464	24166	23031	C08619	--
pmb0464	458.1	116.3	457.143	C16H27NO14	[M+H]+	L-Aspartic acid-O-diglucoside	Amino acids and derivatives	Amino acids and derivatives	-	B	1407300	596490	1449900	2494100	1174900	1279000	855140	774050	724550	1079500	1309600	1274800	--	--
pmb2654	460.1	117.9	461.153	C19H27NO12	[M-H]-	Anthranilate-1-O-Sophoroside	Phenolic acids	Phenolic acids	-	B	781070	1100900	1465300	884060	632640	547540	641520	486820	467650	833710	614120	748820	--	--
Lmzn001894	461.07	285.04	462.08	C21H18O12	[M-H]-	Kaempferol-3-O-glucuronide	Flavonoids	Flavonols	22688-78-4	B	43542	26430	14219	3381.8	9	9	9	9	9	8875.5	9363.4	9836.6	--	--
HJAP011	463.11	343.08	462.116	C22H22O11	[M+H]+	Chrysoeriol-8-C-glucoside (Scoparin)	Flavonoids	Flavonoid	301-16-6	A	141790	97883	142340	125890	17437	22853	9	25144	65948	75070	119570	79482	--	--
pmb3012	461.11	299.2	462.116	C22H22O11	[M-H]-	Chrysoeriol-7-O-glucoside	Flavonoids	Flavonoid	19993-32-9	A	443190	320320	192940	14626	10327	9402.9	4865.1	7681.1	8223.5	159420	174800	160570	--	--
pmp000120	463.12	427.1	462.116	C22H22O11	[M+H]+	Diosmetin-6-C-glucoside	Flavonoids	Flavonoid	-	A	50925	49244	61029	67899	4189.2	9940.3	9	8148.7	19626	41398	38270	35513	--	--
pmf0203	463.12	301.07	463.123	C22H23O11+	[M]+	Peonidin-3-O-glucoside	Flavonoids	Anthocyanins	68795-37-9	B	4076600	1099900	443880	120020	68285	81123	9	9	9	563870	577300	471970	C12141	ko00942
mws0061	463.09	300	464.095	C21H20O12	[M-H]-	Quercetin-3-O-galactoside (Hyperin)*	Flavonoids	Flavonols	482-36-0	A	234620	119190	68878	66819	19438	17368	28654	13839	28533	109680	96176	89395	C10073	--
mws0091	463.09	300.03	464.095	C21H20O12	[M-H]-	Quercetin-3-O-glucoside (Isoquercitrin)*	Flavonoids	Flavonols	482-35-9	A	228470	89449	78768	80945	16343	21776	9495.8	23357	26248	75602	84543	63099	C05623	ko00944,ko01100,ko01110
pme1598	463.12	301	464.132	C22H24O11	[M-H]-	Hesperetin-5-O-glucoside	Flavonoids	Dihydroflavonol	69651-80-5	B	168570	93276	74625	63553	36397	15790	21228	14442	13993	77670	64431	83427	--	--
Lmhp009769	466.29	325.27	465.286	C22H44NO7P	[M+H]+	LysoPE 17:1	Lipids	LPE	-	B	27711	15569	21546	16952	19004	16809	46460	51196	50679	33402	29034	29123	--	--
Lmhp009464	466.29	325.27	465.286	C22H44NO7P	[M+H]+	LysoPE 17:1(2n isomer)	Lipids	LPE	-	B	18793	9821.9	7074.1	8607.8	13697	13755	36597	38040	40536	22280	20947	23444	--	--
Lmhp010162	468.31	327.29	467.301	C22H46NO7P	[M+H]+	LysoPE 17:0	Lipids	LPE	-	B	20952	13590	12201	16346	14280	14191	20972	20483	37169	10020	14535	15068	--	--
pmd0130	468.31	184.07	467.301	C22H46NO7P	[M+H]+	LysoPC 14:0	Lipids	LPC	20559-16-4	A	1120400	924320	914850	895990	692850	576560	630700	589160	835810	765320	807230	701630	--	--
pmb0504	469.23	177.05	468.222	C21H32N4O8	[M+H]+	N-(4'-O-glycosyl)-feruloyl agmatine	Alkaloids	Phenolamine	-	B	15893	60124	23344	9087.5	95299	45680	10518	7453.1	11734	24418	34277	28384	--	--
Lmzn006582	469.34	469.34	470.34	C30H46O4	[M-H]-	Colubrinic acid	Terpenoids	Triterpene	-	A	127210	130550	127750	115180	111340	128510	115230	98467	93755	102840	86365	100470	--	--
pmb1912	474.17	327	473.166	C20H23N7O7	[M+H]+	10-Formyltetrahydrofuran	Alkaloids	Alkaloids	2800-34-2	A	22197000	18942000	18950000	17077000	23895000	21651000	13837000	17317000	21749000	14836000	13789000	13573000	C00234	ko00670,ko00970,ko01100,ko01200
Lmhp008589	476.28	335.26	475.27	C23H42NO7P	[M+H]+	LysoPE 18:3(2n isomer)*	Lipids	LPE	-	A	1585900	1294700	946340	3657500	3352400	4248100	5204600	4642000	6051100	3612300	3675300	3568100	--	--
Lmhp008801	476.28	335.26	475.27	C23H42NO7P	[M+H]+	LysoPE 18:3*	Lipids	LPE	-	A	1892300	1511500	1317900	2659100	2255800	2078800	2616100	2820800	3448200	2348700	2424800	2268900	--	--
pmp000583	477.1	301.07	476.095	C22H20O12	[M+H]+	Diosmetin-7-O-glucuronide	Flavonoids	Flavonoid	35110-20-4	A	204900	97537	108300	9	9	9	9	9	9	177400	216730	294790	--	--
pmb0881	478.29	337.27	477.286	C23H44NO7P	[M+H]+	LysoPE 18:2*	Lipids	LPE	-	A	225010	158980	130660	206080	171320	149400	284760	277230	291350	219370	219420	209160	--	--
pmb0874	478.29	337.27	477.286	C23H44NO7P	[M+H]+	LysoPE 18:2(2n isomer)*	Lipids	LPE	-	A	342820	236630	186800	364160	308400	345270	661020	614260	718460	476770	464280	443630	--	--
Hmcp002207	479.12	317.06	478.111	C22H22O12	[M+H]+	Isorhamnetin-7-O-glucoside (Brassicin)	Flavonoids	Flavonols	6743-96-0	B	143550	48533	66285	6905.5	5017	3923.1	25672	55777	55722	121100	111070	121940	--	--
pmn001525	477.14	169	478.148	C23H26O11	[M-H]-	3,5-Digalloylshikimic acid	Phenolic acids	Phenolic acids	95753-52-9	B	9	9	9	9	9	9	7994.5	15937	12852	8811.7	4825.4	5684	--	--
mws0289	480.31	339.29	479.301	C23H46NO7P	[M+H]+	LysoPE 18:1*	Lipids	LPE	89576-29-4	A	3565000	2325200	1687000	2966500	2229000	2073900	5486700	5077200	6219300	3496700	3735000	3490800	--	--
pmb0856	480.31	339.29	479.301	C23H46NO7P	[M+H]+	LysoPE 18:1(2n isomer)*	Lipids	LPE	-	A	848190	583650	504770	766570	833060	725480	1990000	1754200	1945800	1088800	1129100	1150500	--	--
pmb2260	480.31	184.07	479.301	C23H46NO7P	[M+H]+	LysoPC 15:1	Lipids	LPC	-	B	286120	265120	283300	234910	316090	248310	206990	238980	442190	275290	282400	265200	--	--
Lmdp002969	481.1	319.06	480.09	C21H20O13	[M+H]+	Myricetin-3-O-galactoside	Flavonoids	Flavonols	15648-86-9	B	15450	14194	9	10553	9788.8	11426	138780	117910	183580	68379	55567	67434	--	--
pmb0880	482.32	341.31	481.317	C23H48NO7P	[M+H]+	LysoPE 18:0(2n isomer)	Lipids	LPE	-	B	4912.8	3639.9	2883.1	6955.7	3148.3	4849.8	13090	14616	9610.7	6329.2	5247.4	6452.9	--	--
pmb2319	482.32	184.07	481.317	C23H48NO7P	[M+H]+	LysoPC 15:0*	Lipids	LPC	108273-89-8	A	1136900	884230	955440	658810	1171600	777350	617500	828260	1177600	806220	891800	887940	--	--
pmb0883	482.32	341.31	481.317	C23H48NO7P	[M+H]+	LysoPE 18:0	Lipids	LPE	69747-55-3	B	42080	21739	17532	26176	10186	12824	19453	20647	45113	20813	17670	16072	--	--
Lmhp009129	482.32	184.07	481.317	C23H48NO7P	[M+H]+	LysoPC 15:0(2n isomer)*	Lipids	LPC	-	A	1697200	1191400	1364200	1038800	1592900	1034300	893290	1111900	1899800	1258000	1319100	1224400	--	--
Lmmn003398	489.11	285.04	490.111	C23H22O12	[M-H]-	Kaempferol-3-O-(6''-acetyl)glucoside	Flavonoids	Flavonols	-	A	143160	123800	76802	9	9	3610.7	6387.2	5708.1	15180	56448	87799	69469	--	--
Lmpp003059	491.12	287.06	491.118	C23H23O12+	[M]+	Cyanidin-3-O-(6''-O-acetyl)glucoside	Flavonoids	Anthocyanins	-	A	3170200	892440	424380	122560	38649	44876	9	9	9	486140	459520	432440	--	--
pmb0863	492.31	184.07	491.301	C24H46NO7P	[M+H]+	LysoPC 16:2(2n isomer)*	Lipids	LPC	-	A	112130	104280	94216	114740	124900	117130	117700	123390	161330	117990	113220	102830	--	--
pma1303	492.31	184.07	491.301	C24H46NO7P	[M+H]+	LysoPC 16:2*	Lipids	LPC	-	A	296540	283730	235660	238060	295020	197530	170760	188590	264420	242660	227260	214670	--	--
Lmgp004829	493.13	331.08	492.127	C23H24O12	[M+H]+	5,7,4'-Trihydroxy-6,8-dimethoxyisoflavone-7-O-galactosides	Flavonoids	Isoflavones	-	A	909550	296750	362200	142920	49335	50969	339730	1096300	1611500	943720	1043400	1168400	--	--
pmb0736	493.13	331.08	492.127	C23H24O12	[M+H]+	Tricin-7-O-Glucoside	Flavonoids	Flavonoid	32769-01-0	A	885200	268660	362390	110560	46347	59678	313940	1038200	1512100	1032800	981660	1199700	--	--
pmb0790	494.19	332.5	493.18	C20H31NO13	[M+H]+	Pyridoxine-5'-O-diglucoside	Others	Vitamin	-	B	17762	14975	17185	11644	15945	18759	11972	10596	11762	12710	13574	15864	--	--
Lmhp008833	494.32	184.07	493.317	C24H48NO7P	[M+H]+	LysoPC 16:1(2n isomer)*	Lipids	LPC	-	A	553920	612380	551750	549730	654040	599670	951030	1065400	1675100	830030	855070	672920	--	--
pmp001270	494.32	184.07	493.317	C24H48NO7P	[M+H]+	LysoPC 16:1*	Lipids	LPC	76790-27-7	A	1717000	1250600	1246500	969060	1125200	1170500	1408500	1766700	2894400	1589700	1212400	1044400	--	--
Lmtn002997	493.1	331.05	494.106	C22H22O13	[M-H]-	Mearnsetin-3-O-glucoside	Flavonoids	Flavonoid	-	B	7505.6	9	3063.5	13222	10810	5689.2	23044	23471	24351	10212	17159	21903	--	--
Zmln000668	493.12	169.01	494.127	C19H26O15	[M-H]-	Monogalloyl-diglucose	Phenolic acids	Phenolic acids	-	B	19249	14912	25618	13481	9755.7	9	12413	9353.4	5052.9	10848	9558.9	9608.8	--	--
pmb0855	496.34	184.07	495.332	C24H50NO7P	[M+H]+	LysoPC 16:0*	Lipids	LPC	17364-16-8	A	12185000	8656500	10467000	9164800	10158000	8590800	9740400	10289000	12995000	10222000	10285000	10423000	--	--
pmd0132	496.34	184.07	495.332	C24H50NO7P	[M+H]+	LysoPC 16:0(2n isomer)*	Lipids	LPC	-	A	3906600	3037100	2716600	2433300	2340700	1783300	2288900	2598600	4214800	2842300	2862800	2642200	--	--
pmb0745	497.14	331.08	496.137	C26H24O10	[M+H]+	Tricin-4'-O-syringyl alcohol	Flavonoids	Flavonoid	-	B	475330	220590	179040	91932	51828	62270	11249	13082	26259	146040	144720	154990	--	--
pma0170	498.26	177.05	497.253	C27H35N3O6	[M+H]+	N',N''-Diferuloylspermidine	Alkaloids	Phenolamine	-	B	18798	6851.8	9	22176	16559	15458	5181	18864	9	38558	35757	24414	--	--
Lmhp009802	504.31	363.29	503.301	C25H46NO7P	[M+H]+	LysoPE 20:3(2n isomer)	Lipids	LPE	-	B	2219.3	1648.1	2680.8	8904.8	6182	8526.9	5262.1	5264.2	6845.2	5811.5	5228.6	5705.4	--	--
Lmhp010040	504.31	363.29	503.301	C25H46NO7P	[M+H]+	LysoPE 20:3	Lipids	LPE	-	B	1801.8	1625	1495	6653.2	4504.4	9847.5	5931.3	5114.2	6444.7	5700	4883.1	5426.7	--	--
pme0500	503.16	323	504.169	C18H32O16	[M-H]-	D-(+)-Melezitose	Others	Saccharides and Alcohols	597-12-6	B	1029700	1020400	1727900	1078600	617380	599860	776190	688500	725570	688320	790160	563290	C08243	--
mws1589	503.16	179	504.169	C18H32O16	[M-H]-	D-Panose	Others	Saccharides and Alcohols	33401-87-5	B	719330	798070	1093900	333850	225730	348100	211880	159470	239710	349400	256750	344520	C00713	--
Smpp002603	505.13	301.07	505.134	C24H25O12+	[M]+	Peonidin-3-O-(6''-O-Acetyl)glucoside	Flavonoids	Anthocyanins	-	B	678130	218550	78477	9	9	9	9	9	9	121560	103390	89847	--	--
Lmhp008718	506.32	184.07	505.317	C25H48NO7P	[M+H]+	LysoPC 17:2	Lipids	LPC	-	A	354210	240460	224500	185580	218770	193310	284930	388680	452880	302800	288270	258950	--	--
Lmhp010514	506.32	365.31	505.317	C25H48NO7P	[M+H]+	LysoPE 20:2(2n isomer)	Lipids	LPE	-	B	16022	6583.9	7070.8	18146	17216	13240	15995	13010	20048	12321	12954	11873	--	--
Lmhp010757	506.32	365.31	505.317	C25H48NO7P	[M+H]+	LysoPE 20:2	Lipids	LPE	-	B	68867	33203	24909	92867	57758	58693	74771	72749	83161	62846	59445	57790	--	--
Zmsp004363	507.12	303.05	506.106	C23H22O13	[M+H]+	Quercetin-3-O-(6''-acetyl)glucoside	Flavonoids	Flavonols	-	B	22283	9949.2	7204.7	9	9	9	9	9	9	10705	10786	11396	--	--
Hmln002199	505.1	300.03	506.107	C23H22O13	[M-H]-	Quercetin-3-O-(6''-acetyl)galactoside	Flavonoids	Flavonols	-	B	532620	203610	107290	9	9	9	9	9	9	102050	100270	90607	--	--
pmb0803	508.18	152.4	507.174	C24H29NO11	[M+H]+	Pyridoxine-5'-O-(6''-feruloyl)glucoside	Others	Vitamin	-	B	12922	8736.5	2307.8	4724	5862.2	4658	7157.8	7213	13964	8953	7421.2	6199.2	--	--
Lmhp009590	508.34	184.07	507.332	C25H50NO7P	[M+H]+	LysoPC 17:1	Lipids	LPC	-	A	335540	164450	203960	138260	123850	104320	325550	501550	436910	243620	260120	256140	--	--
Hmcp002399	509.13	347.07	508.121	C23H24O13	[M+H]+	Limocitrin-3-O-glucoside	Flavonoids	Flavonoid	-	B	26787	6874.5	11789	6844.1	19907	14012	69304	152530	220400	103410	93870	110630	--	--
Hmcp002187	509.13	347.07	508.121	C23H24O13	[M+H]+	Limocitrin-3-O-galactoside	Flavonoids	Flavonoid	-	B	12314	6158.2	5902	21639	32493	47099	14420	17769	15136	43299	27280	56118	--	--
pmb2406	510.36	184.07	509.348	C25H52NO7P	[M+H]+	LysoPC 17:0*	Lipids	LPC	50930-23-9	A	540360	339150	368980	205770	225180	179180	234750	262000	526210	249900	308150	285040	--	--
Lmhp010515	510.36	184.07	509.348	C25H52NO7P	[M+H]+	LysoPC 17:0(2n isomer)*	Lipids	LPC	-	A	408180	266490	313500	204680	206080	140900	215700	242560	484780	243820	250330	233770	--	--
Lmhp009526	515.32	261.22	514.314	C27H46O9	[M+H]+	2-α-Linolenoyl-glycerol-1-O-glucoside	Lipids	Glycerol ester	-	B	4434.2	7141.4	8857.1	18607	24023	31965	22558	18783	21104	17281	15932	13125	--	--
Lmhp009773	515.32	261.22	514.314	C27H46O9	[M+H]+	1-α-Linolenoyl-glycerol-3-O-glucoside	Lipids	Glycerol ester	-	B	17663	9901.3	20026	27495	36179	36679	44564	23501	23125	22796	32746	35389	--	--
Hmqp006235	516.3	184.07	515.297	C21H46N3O9P	[M+H]+	LysoPC 18:4	Lipids	LPC	-	B	7389.1	7886.2	7166.5	9342.3	14928	8086.8	4482.6	5541.6	5997.5	10756	5522.6	8063.5	--	--
Lmhp010334	517.34	263.24	516.33	C27H48O9	[M+H]+	2-Linoleoylglycerol-1-O-glucoside*	Lipids	Glycerol ester	-	A	154080	133690	110020	102850	167680	96264	188500	165690	157410	190340	127980	193010	--	--
Lmhp010573	517.34	263.24	516.33	C27H48O9	[M+H]+	1-Linoleoylglycerol-3-O-glucoside*	Lipids	Glycerol ester	-	A	255480	205910	268290	125080	201240	140490	159010	147980	185260	152230	159190	198920	--	--
pmb0854	518.32	184.07	517.317	C26H48NO7P	[M+H]+	LysoPC 18:3*	Lipids	LPC	-	A	32726000	26670000	25961000	26596000	26472000	19630000	17436000	19177000	28548000	25492000	24892000	23326000	--	--
pmb0865	518.32	184.07	517.317	C26H48NO7P	[M+H]+	LysoPC 18:3(2n isomer)*	Lipids	LPC	-	A	17334000	16482000	14370000	22771000	24439000	26786000	27157000	26747000	36148000	24734000	23717000	22818000	--	--
pmn001458	517.16	175	518.164	C22H30O14	[M-H]-	Sibiricose A5	Phenolic acids	Phenolic acids	107912-97-0	B	196950	207710	211770	273110	323520	313590	222880	200650	241130	221230	292600	239310	--	--
Hmbn002692	517.16	175.04	518.164	C22H30O14	[M-H]-	6'-O-Feruloyl-D-sucrose	Phenolic acids	Phenolic acids	118230-77-6	B	148980	167810	161030	232040	233660	260650	172380	155760	159130	230620	224400	227220	--	--
pmb0554	519.11	271.06	519.113	C24H23O13+	[M]+	Pelargonidin-3-O-(6''-O-malonyl)glucoside	Flavonoids	Anthocyanins	165070-68-8	B	521270	536470	197900	9	9	9	9	9	9	116170	122700	122560	C12642	ko00942
pmp001251	520.34	184.07	519.332	C26H50NO7P	[M+H]+	LysoPC 18:2(2n isomer)*	Lipids	LPC	-	A	1126200	906930	867120	889040	834230	741070	988230	1053200	1222100	1001100	976580	946630	--	--
pmp001273	520.34	184.07	519.332	C26H50NO7P	[M+H]+	LysoPC 18:2*	Lipids	LPC	-	A	425380	191000	362940	304220	277980	168270	240720	146660	259560	337710	238800	272450	--	--
Li512111	519.11	315.05	520.122	C24H24O13	[M-H]-	Isorhamnetin-3-O-(6''-acetylglucoside)	Flavonoids	Flavonols	-	B	430400	195000	182660	9	9	3256.5	9	4860.2	4871.1	187750	159480	145450	--	--
pmp001281	522.36	184.07	521.348	C26H52NO7P	[M+H]+	LysoPC 18:1*	Lipids	LPC	-	A	64359000	50263000	47648000	40992000	35736000	24335000	44753000	47513000	60764000	45829000	40871000	46951000	--	--
Lmhp010190	522.36	184.07	521.348	C26H52NO7P	[M+H]+	LysoPC 18:1(2n isomer)*	Lipids	LPC	-	A	35374000	27359000	25678000	24460000	25331000	19544000	41662000	40140000	48873000	31960000	33409000	34172000	--	--
HJN083	521.2	359.15	522.211	C26H34O11	[M-H]-	Lariciresinol-4'-O-glucoside	Lignans and Coumarins	Lignans	143663-00-7	A	17375	21708	10003	40851	40474	64525	26876	47590	51454	52309	50199	38974	--	--
mws0126	524.37	184.07	523.364	C26H54NO7P	[M+H]+	LysoPC 18:0*	Lipids	LPC	19420-57-6	A	10596000	9510000	7866400	8488900	5113900	4084800	5343900	4670700	11025000	4698800	5024500	6080100	--	--
pmd0136	524.37	184.07	523.364	C26H54NO7P	[M+H]+	LysoPC 18:0(2n isomer)*	Lipids	LPC	-	A	2328700	1799700	1661900	1255100	771100	594810	895830	851470	2371500	1085300	1209400	1082800	--	--
pmb3053	523.12	329.2	524.132	C27H24O11	[M-H]-	Tricin-4'-O-eudesmic acid	Flavonoids	Flavonoid	-	A	24466	16745	14901	13961	10598	9214.3	1988.4	1823.1	3065.2	13806	12326	12105	--	--
Lmtn003096	523.21	361.14	524.226	C26H36O11	[M-H]-	(-)-Secoisolariciresinol 4-O-glucoside	Lignans and Coumarins	Lignans	-	B	8716.5	8128	3378.1	38020	39266	71602	27201	44598	103100	56396	47554	42614	--	--
pmp000234	527.15	331.08	526.148	C27H26O11	[M+H]+	Salcolin A*	Flavonoids	Flavonoid	-	B	335340	175100	158140	310430	226370	231880	57311	87134	141480	174490	184080	174410	--	--
pmp000235	527.15	331.08	526.148	C27H26O11	[M+H]+	Salcolin B*	Flavonoids	Flavonoid	-	B	244410	121540	122160	304500	224060	228780	51472	78384	111220	141670	149830	129040	--	--
pmb2554	529.16	193.1	530.164	C23H30O14	[M-H]-	5-O-Feruloyl quinic acid glucoside	Phenolic acids	Phenolic acids	-	B	5594.5	5517.3	2412.9	7604.8	6007.1	10012	8447.1	4417	13830	6322.1	7049.3	7867.3	--	--
Lmhn003801	531.12	337.06	532.122	C25H24O13	[M-H]-	Feruloylsinapoyltartaric acid	Phenolic acids	Phenolic acids	-	B	9	9	9	9	9	9	9	7222.6	12084	7018.2	6045.9	5781.9	--	--
Lmhp007840	534.36	184.07	533.348	C27H52NO7P	[M+H]+	LysoPC 19:2*	Lipids	LPC	-	B	175300	126450	85563	255640	268850	246720	136060	119140	141470	184090	169100	142970	--	--
Lmhp007598	534.36	184.07	533.348	C27H52NO7P	[M+H]+	LysoPC 19:2(2n isomer)*	Lipids	LPC	-	B	97145	59728	49326	163110	226760	214980	111550	98854	95644	119230	122950	94004	--	--
Lmdp004892	535.11	287.05	534.101	C24H22O14	[M+H]+	Kaempferol-3-O-(6''-malonyl)galactoside	Flavonoids	Flavonols	-	A	69839	47871	38300	9	9	9	4933.6	7153.5	8849.7	66236	75208	95940	--	--
Lmtp002822	535.14	499.12	534.137	C25H26O13	[M+H]+	Apigenin-6-C-arabinoside-8-C-xyloside	Flavonoids	Flavonoid carbonoside	-	A	175930	168910	210430	89224	81919	62267	435500	588000	804660	400680	365070	280270	--	--
pmb0542	535.11	287.06	535.108	C24H23O14+	[M]+	Cyanidin-3-O-(6''-O-malonyl)glucoside	Flavonoids	Anthocyanins	171828-62-9	A	21241000	11873000	2476300	251690	231120	150610	9	9	9	3531700	2901100	2483100	C12643	ko00942
Lmhp010908	536.37	184.07	535.364	C27H54NO7P	[M+H]+	LysoPC 19:1	Lipids	LPC	-	B	115680	66675	72663	42727	48631	38174	67609	94104	116690	73435	76923	66475	--	--
pmn001375	535.18	373.13	536.189	C26H32O12	[M-H]-	1-Hydroxypinoresinol-1-O-Glucoside	Lignans and Coumarins	Lignans	81495-71-8	B	10704	22539	11670	68627	97286	160910	33391	38870	49607	61772	66488	56126	--	--
pmb2228	538.39	184.07	537.379	C27H56NO7P	[M+H]+	LysoPC 19:0	Lipids	LPC	108273-88-7	B	904600	853730	709780	933670	824810	674660	414940	482610	852580	793040	771130	584110	--	--
Lmhp009890	546.36	184.07	545.348	C28H52NO7P	[M+H]+	LysoPC 20:3	Lipids	LPC	1199257-41-4	B	6167.1	7518	5570	11561	10889	14556	7335.9	6990.7	11435	9402.2	8022.8	9686.4	--	--
pmd0146	548.37	184.07	547.364	C28H54NO7P	[M+H]+	LysoPC 20:2(2n isomer)	Lipids	LPC	-	A	245250	158330	151880	194600	153470	153130	89117	108610	198170	141270	157100	146660	--	--
pmd0147	548.37	184.07	547.364	C28H54NO7P	[M+H]+	LysoPC 20:2	Lipids	LPC	-	A	1718800	1141500	990590	1439100	1425000	1106400	697590	684560	1088200	959850	956910	1054200	--	--
pmb0608	549.12	301.4	548.117	C25H24O14	[M+H]+	Chrysoeriol-7-O-(6''-malonyl)glucoside	Flavonoids	Flavonoid	-	B	323570	178000	254440	7894.6	3022.4	4702.9	11387	13650	17190	245240	275000	306660	--	--
pmn001671	547.17	223.1	548.174	C23H32O15	[M-H]-	Furanofructosyl-α-D-(6-mustard acyl)glucoside	Phenolic acids	Phenolic acids	-	B	57752	42869	9036	130250	39763	60295	138160	179850	178390	112660	121490	109230	--	--
Lmhp011549	550.39	184.07	549.379	C28H56NO7P	[M+H]+	LysoPC 20:1	Lipids	LPC	-	A	462490	295710	309050	248190	262090	193880	286850	307520	492610	269330	317750	318960	--	--
Hmln002189	549.09	505.11	550.096	C24H22O15	[M-H]-	Quercetin-3-O-(6''-malonyl)galactoside*	Flavonoids	Flavonols	-	A	1476700	558110	224370	9	9	9	9	9	9	351790	417540	358280	--	--
pmp000589	551.1	303.05	550.096	C24H22O15	[M+H]+	Quercetin-7-O-(6''-malonyl)glucoside*	Flavonoids	Flavonols	-	A	684120	153720	96669	9	9	9	9	9	9	355210	286250	338460	--	--
HJAP010	551.14	497.1	550.132	C25H26O14	[M+H]+	Luteolin-6,8-di-C-arabinoside	Flavonoids	Flavonoid carbonoside	-	B	9404.5	3776.6	9	5584.5	2230.2	3902.5	6708.2	13412	12239	7824.5	5014.8	8382	--	--
HJAP007	551.14	347.08	550.132	C25H26O14	[M+H]+	Syringetin-3-O-(6''-Acetyl)glucoside	Flavonoids	Flavonoid	-	B	9	9	9	9	2411.2	2495.4	12667	19478	26090	11261	11561	12679	--	--
HJAP064	565.12	317.08	564.088	C25H24O15	[M+H]+	Isorhamnetin-3-O-(6''-malonylglucoside)	Flavonoids	Flavonoid	-	A	330200	202720	201370	9	2016.9	2099.8	2755.3	2284	2107.6	219200	259470	366290	--	--
mws1660	565.16	529.13	564.123	C26H28O14	[M+H]+	Schaftoside	Flavonoids	Flavonoid carbonoside	51938-32-0	A	53532	50018	42411	42057	38071	35308	64958	73325	51664	65750	49187	47813	C10181	--
mws1292	565.16	409.09	564.123	C26H28O14	[M+H]+	Isoschaftoside	Flavonoids	Flavonoid carbonoside	52012-29-0	B	3850800	3099200	3276800	2406900	1726000	1865500	3583200	4155800	4325400	3227700	2830800	2986600	--	--
pmb2922	565.05	323.1	566.055	C15H24N2O17P2	[M-H]-	Uridine 5'-diphospho-D-glucose	Nucleotides and derivatives	Nucleotides and derivatives	133-89-1	A	9	9	9	19046	13570	27373	180650	255890	286290	608010	708150	364530	C00029	ko00040,ko00052,ko00053,ko00240,ko00500,ko00520,ko00561,ko00908,ko01100,ko01110
Lmtp004126	567.1	319.04	566.091	C24H22O16	[M+H]+	Myricetin-3-O-(6''-malony)glucoside	Flavonoids	Flavonols	-	B	151090	107850	22542	2645	9	9	9	9	9	45852	30349	41429	--	--
Zmxp005470	579.13	331.08	578.127	C26H26O15	[M+H]+	Tricin-7-O-(6''-O-malonyl)glucoside	Flavonoids	Flavonoid	-	B	529210	214090	284460	32109	19249	26387	399800	580840	877630	489120	555660	654930	--	--
pme0434	577.14	407.1	578.142	C30H26O12	[M-H]-	Procyanidin B2	Tannins	Proanthocyanidins	29106-49-8	B	16728	25665	14228	82466	36568	72676	135120	126230	197010	66036	58389	58614	C17639	--
pme0436	577.14	407.1	578.142	C30H26O12	[M-H]-	Procyanidin B3	Tannins	Proanthocyanidins	23567-23-9	A	22709	23516	11715	72968	29924	52258	113260	105970	192830	58787	55183	59578	--	--
pme0368	579.17	271.01	578.164	C27H30O14	[M+H]+	Apigenin-7-O-rutinoside (Isorhoifolin)	Flavonoids	Flavonoid	552-57-8	A	325720	308660	411750	238410	194600	229550	193480	237610	168050	493970	403910	397300	--	--
pmb0631	581.15	515.4	580.143	C26H28O15	[M+H]+	Luteolin-8-C-glucoside-6-C-arabinoside	Flavonoids	Flavonoid carbonoside	-	B	79881	38931	73085	107980	77709	80855	73549	42769	54382	85487	87041	65528	--	--
mws1066	579.17	271	580.179	C27H32O14	[M-H]-	Naringenin-7-O-Rutinoside(Narirutin)	Flavonoids	Dihydroflavone	14259-46-2	B	13620	20957	19226	15771	7243.6	17887	22223	23489	21819	16370	23449	30319	C09793	--
Lmqn001932	579.21	417.16	580.216	C28H36O13	[M-H]-	Syringaresinol-4'-O-glucoside	Lignans and Coumarins	Lignans	7374-79-0	B	7937.4	12122	7744.3	44697	33474	29030	22277	25404	30114	26606	24898	36644	C10890	--
pmb4486	579.3	267.2	580.312	C29H40N8O5	[M-H]-	Hordatine B	Alkaloids	Alkaloids	10502-21-3	B	31673	43761	46203	7505	12274	9765.9	2561.7	2232.8	3138.5	14638	15729	14696	C08308	--
Xmzn007677	580.36	506.33	581.264	C33H35N5O5	[M-H]-	Ergotamine	Alkaloids	Alkaloids	113-15-5	B	18899000	14493000	13421000	11573000	9572700	7263600	13470000	13696000	18919000	14204000	14262000	15099000	C07544	ko01110
pmb0492	584.28	325	583.268	C34H37N3O6	[M+H]+	N',N'',N'''-p-Coumaroyl-cinnamoyl-caffeoyl spermidine	Alkaloids	Phenolamine	-	B	195890	136360	88448	185760	175720	153780	164020	135530	155220	150190	148870	146400	--	--
Lmfp005436	587.1	303.09	586.096	C27H22O15	[M+H]+	Quercetin-3-O-(2''-Galloyl)Arabinoside	Flavonoids	Flavonols	-	B	13562	7795.8	9474.3	12145	37236	37011	9	9	9	15300	13069	10883	--	--
pmb2936	591.17	367.2	592.179	C28H32O14	[M-H]-	Disinapoyl glucoside	Phenolic acids	Phenolic acids	-	A	70064	52484	16140	364250	271580	503240	667300	1032300	1434200	925620	1004000	949450	--	--
mws1073	595.17	457.2	594.158	C27H30O15	[M+H]+	Apigenin-6,8-di-C-glucoside (Vicenin-2)	Flavonoids	Flavonoid	23666-13-9	A	331200	148530	189190	326580	284220	320840	178210	220470	212140	235160	244870	218900	C10195	--
pmp001106	595.17	577.16	594.158	C27H30O15	[M+H]+	Vitexin-2''-O-glucoside	Flavonoids	Flavonoid carbonoside	61360-94-9	B	74118	38933	37259	73697	66381	82131	36935	33447	28448	51052	61430	40651	C04024	ko00944
Lmsn002815	593.15	285.04	594.158	C27H30O15	[M-H]-	Kaempferol-3-O-rutinoside(Nicotiflorin)	Flavonoids	Flavonoid	17650-84-9	A	442920	264830	245830	125300	92118	93926	244860	410190	598620	347600	310110	340230	C21833	ko00944,ko01110
pmp001079	595.17	449.1	594.158	C27H30O15	[M+H]+	Luteolin-7-O-neohesperidoside (Lonicerin)	Flavonoids	Flavonoid	25694-72-8	B	9992	5867.2	21599	373770	18871	49761	7218	12314	15124	92337	74459	78122	C12630	ko00944
pme1773	595.17	287.06	595.166	C27H31O15+	[M]+	Cyanidin-3-O-rutinoside (Keracyanin)	Flavonoids	Anthocyanins	28338-59-2	A	541930	440930	266680	8297800	3909500	4454400	57872	68444	117890	2232500	1850100	1947300	C08620	ko00942
mws1661	609.18	301	608.174	C28H32O15	[M+H]+	Diosmetin-7-O-rutinoside (Diosmin)	Flavonoids	Flavonoid	520-27-4	A	8138000	4462300	9034400	2151900	317290	401550	483130	752490	746410	4048200	3772400	3859500	C10039	--
Lmtp003079	609.18	301.07	609.181	C28H33O15+	[M]+	Peonidin-3-O-rutinoside	Flavonoids	Anthocyanins	-	B	648950	494290	246410	989310	538980	721380	9	9	9	489270	508770	385290	--	--
Lmmp000897	611.14	287.05	610.132	C30H26O14	[M+H]+	Gallocatechin-Gallocatechin	Flavonoids	Flavanols	-	B	9308.6	3490.8	8406.8	11963	21826	27687	35726	31538	48709	35949	27047	24182	--	--
mws0059	609.15	301	610.153	C27H30O16	[M-H]-	Quercetin-3-O-rutinoside (Rutin)	Flavonoids	Flavonols	153-18-4	A	688420	451380	315130	341180	148650	174870	380490	419680	402170	365440	311450	354910	C05625	ko00944,ko01100,ko01110
Hmpp002612	611.16	287.05	610.153	C27H30O16	[M+H]+	Luteolin-7-O-gentiobioside	Flavonoids	Flavonoid	-	A	97078	26698	36061	1158200	378200	524570	81344	114640	124930	469860	484730	383660	--	--
mws0036	609.18	301.09	610.19	C28H34O15	[M-H]-	Hesperetin-7-O-rutinoside (Hesperidin)	Flavonoids	Dihydroflavone	520-26-3	B	180930	150650	235030	54349	9791.1	11752	18553	24351	33481	102650	107400	102410	C09755	--
mws4134	611.14	306.08	612.152	C20H32N6O12S2	[M-H]-	Oxiglutatione	Amino acids and derivatives	Amino acids and derivatives	27025-41-8	A	2265200	1956300	2078300	1429500	1049100	1057200	579570	485480	342410	505380	470440	465440	C00127	ko00480,ko01100
Rfmb26201	621.22	417.16	622.226	C30H38O14	[M-H]-	Syringaresinol-4'-O-(6''-acetyl)glucoside	Lignans and Coumarins	Lignans	-	A	891010	532330	252710	482470	272830	410320	451470	545450	760140	870570	848380	842440	--	--
Hmjp002999	625.17	317.08	624.162	C28H32O16	[M+H]+	Isorhamnetin-3-O-rutinoside (Narcissin)	Flavonoids	Flavonoid	604-80-8	A	1811200	1022100	1315800	897370	904810	902030	331960	557660	391810	1510200	1342200	1253400	--	--
Zmxp004480	625.18	301.07	624.169	C28H32O16	[M+H]+	Chrysoeriol-7-O-gentiobioside	Flavonoids	Flavonoid	-	A	341640	170310	183700	468590	309210	289290	92936	131890	202880	291480	292650	347770	--	--
pmp000127	625.18	607.2	624.169	C28H32O16	[M+H]+	Chrysoeriol-6,8-di-C-glucoside	Flavonoids	Flavonoid carbonoside	-	B	69668	83148	106500	56302	12263	15095	9	9	9	37724	36719	31266	--	--
HJAP026	625.18	463.13	624.17	C28H32O16	[M+H]+	Chrysoeriol-6-C-glucoside-4'-O-glucoside	Flavonoids	Flavonoid	-	B	106850	84451	96698	44524	6676	9467.8	9	11709	13460	51056	40714	38773	--	--
pmp001310	627.16	303.1	626.148	C27H30O17	[M+H]+	6-Hydroxykaempferol-3,6-O-Diglucoside	Flavonoids	Flavonols	-	B	9	9	9	36304	13769	27932	9	9	9	10392	6377.8	7247.2	--	--
Hmgp003086	639.19	331.08	638.184	C29H34O16	[M+H]+	Tricin-7-O-rutinoside	Flavonoids	Flavonoid	-	A	1284800	731080	941350	828270	450460	525160	858530	1824400	2211100	1622100	1542000	1731500	--	--
pmb2653	649.1	145	650.227	C24H42O20	[M-H]-	D(+)-Melezitose O-rhamnoside	Others	Saccharides and Alcohols	-	B	231460	201240	75483	354410	116250	244860	244220	122450	87699	358080	191420	291580	--	--
Lmnp002616	655.19	493.14	654.18	C29H34O17	[M+H]+	Cirsiliol-8-C-(2''-glucosyl)glucoside	Flavonoids	Flavonoid carbonoside	-	B	167490	99402	134590	251730	138880	148200	94762	79033	137780	197200	208870	199820	--	--
pmb0530	664.12	136.2	663.109	C21H27N7O14P2	[M+H]+	Nicotinic acid adenine dinucleotide	Nucleotides and derivatives	Nucleotides and derivatives	53-84-9	A	156810	132540	189450	348030	140900	260660	311890	273830	243030	221240	211260	186340	C00003	ko00190,ko00730,ko00760,ko01100
mws1593	665.21	161	666.222	C24H42O21	[M-H]-	D-Maltotetraose	Others	Saccharides and Alcohols	34612-38-9	B	103690	57967	78303	50715	32551	48251	46234	48885	42931	36756	46832	36339	C02052	--
mws4163	665.21	485.3	666.222	C24H42O21	[M-H]-	Nystose	Others	Saccharides and Alcohols	13133-07-8	B	105300	85228	191380	119340	83398	72283	94833	76145	120330	90417	122520	108380	--	--
pmb0475	671.18	509	670.174	C29H34O18	[M+H]+	Gallic acid-4-O-(6'''-feruloyl)sophoroside	Tannins	Tannin	-	B	2951	9	9	62241	4669.1	10684	9	3554.9	3029.5	7337.9	7733.6	9344.7	--	--
Hmcp001628	671.18	347.07	670.175	C29H34O18	[M+H]+	Limocitrin-3,7-di-O-glucoside	Flavonoids	Flavonoid	-	B	9	9	9	10460	22954	21058	18067	26642	20473	16358	23198	16667	--	--
pmp001275	672.42	331.29	671.409	C31H61O14N	[M+H]+	3-Hydroxypropyl palmitate glc-glucosamine	Alkaloids	Alkaloids	-	A	3626100	2854900	3750300	3039900	4251900	4409900	3547600	3911500	4719800	3558600	3127100	3041700	--	--
Lmhp008513	677.37	261.22	676.367	C33H56O14	[M+H]+	2-α-Linolenoyl-glycerol-1,3-di-O-glucoside*	Lipids	Glycerol ester	-	A	44696	32464	26372	90031	100450	92819	148540	120980	221550	87903	78689	117410	--	--
Lmhp008744	677.37	261.22	676.367	C33H56O14	[M+H]+	1-α-Linolenoyl-glycerol-2,3-di-O-glucoside*	Lipids	Glycerol ester	-	A	17988	13254	22103	28655	52837	29240	25393	33373	40889	23238	33154	24219	--	--
pmp001276	677.37	677.37	676.367	C33H56O14	[M+H]+	1-Linolenoyl-rac-glycerol-diglucoside	Lipids	Free fatty acids	-	A	2208000	1947300	2384200	2055200	2891300	3217700	2801400	2992300	2900400	2686200	2598200	2608300	--	--
Lmhp009190	679.39	263.24	678.383	C33H58O14	[M+H]+	2-Linoleoylglycerol-1,3-di-O-glucoside*	Lipids	Glycerol ester	-	A	399250	470820	401580	454360	554520	644350	695760	491220	754410	496040	593630	1031000	--	--
Lmhp009384	679.39	263.24	678.383	C33H58O14	[M+H]+	1-Linoleoylglycerol-2,3-di-O-glucoside*	Lipids	Glycerol ester	-	A	296280	197580	283430	116310	289490	219840	198780	93332	227250	195500	200850	249370	--	--
pmb1312	689.21	331.08	688.2	C33H36O16	[M+H]+	Tricin-4'-O-(β-guaiacylglycerol)ether-7-O-glucoside	Flavonoids	Flavonoid	-	B	2186.7	9	9	4017.7	1470.1	1649.2	4374.6	7633	11139	8872.9	13810	14827	--	--
pmb0738	699.19	331.08	698.185	C34H34O16	[M+H]+	Tricin-7-O-(2''-Sinapoyl)glucoside	Flavonoids	Flavonoid	-	B	3881.7	2000.1	1155.3	1570.1	1689.2	2609.9	4733.7	11969	26399	8263.7	8404.3	10121	--	--
pme2651	742.1	620.1	743.075	C21H28N7O17P3	[M-H]-	NADP (Nicotinamide adenine dinucleotide phosphate)	Nucleotides and derivatives	Nucleotides and derivatives	53-59-8	B	9	9	9	4502.8	5177.7	9739.1	31571	37456	24831	60158	95294	61708	C00006	ko00195,ko00480,ko00760,ko01100
pmp001105	757.22	287.06	756.211	C33H40O20	[M+H]+	Kaempferol-3-O-neohesperidoside-7-O-glucoside	Flavonoids	Flavonols	-	B	5603.8	9	9	9	9	9	22521	17867	21481	17654	14624	13323	--	--
Cmrn002785	755.25	425.08	756.248	C34H44O19	[M-H]-	Arenarioside	Phenolic acids	Phenolic acids	94130-58-2	B	14605	14533	7760.8	37353	28344	26867	12973	8528.8	9	22457	20153	23717	--	--
pmn001505	763.43	763.4	764.435	C41H64O13	[M-H]-	Oleanolic acid-3-O-xylosyl(1→3)glucuronide	Terpenoids	Triterpene Saponin	-	B	9	2921.6	9	4794.9	4562.1	6257.6	7201	8031	6407.8	4874.4	4227.9	4219.6	--	--
pmb0672	771.21	463.1	770.206	C37H38O18	[M+H]+	Apigenin-6-C-glucoside-7-O-(6''-feruloyl)glucoside	Flavonoids	Flavonoid carbonoside	-	B	256010	168900	205310	1241100	638780	682470	246390	257610	457500	604190	525900	609030	--	--
pmb0592	771.23	463.2	770.227	C34H42O20	[M+H]+	Chrysoeriol-7-O-rutinoside-5-O-glucoside	Flavonoids	Flavonoid	-	B	200660	141720	178360	931980	524100	628680	155020	201690	277400	451670	417420	523850	--	--
Lmtp001633	771.23	609.2	771.234	C34H43O20+	[M]+	Peonidin-3-O-rutinoside-5-O-glucoside	Flavonoids	Anthocyanins	-	B	9	9	9	212910	327550	290560	9	9	9	88495	92114	105980	--	--
Lmmp002755	773.21	303.05	772.206	C33H40O21	[M+H]+	Quercetin-7-O-rutinoside-4'-O-glucoside	Flavonoids	Flavonols	-	B	45942	68323	16612	50782	65628	38619	48401	108320	59976	75428	84582	62428	--	--
HJAP023	773.22	611.17	772.207	C33H40O21	[M+H]+	Kaempferol-6,8-di-C-glucoside-7-O-glucoside	Flavonoids	Flavonoid	-	B	9049.6	4276.2	16178	234180	119080	111830	5754.5	9	15324	48408	55685	46015	--	--
Hmcp001589	787.23	317.06	786.221	C34H42O21	[M+H]+	Isorhamnetin-3-O-rutinoside-4'-O-glucoside	Flavonoids	Flavonols	111393-97-6	B	46870	24960	30134	70776	52818	57117	51567	78974	56076	48156	60558	43941	--	--
pmb0666	801.22	639.1	800.216	C38H40O19	[M+H]+	Apigenin-6-C-glucoside-7-O-(6''-sinapoyl)glucoside	Flavonoids	Flavonoid carbonoside	-	B	176550	107620	155040	220860	209400	196480	115440	122170	187560	210290	180120	199690	--	--
Lmgp004305	801.25	493.13	800.238	C35H44O21	[M+H]+	5,7,4'-Trihydroxy-6,8-dimethoxyisoflavone-7-O-galactoside-glucose-rhamnose	Flavonoids	Isoflavones	-	A	358030	208940	303230	453190	387130	447700	265350	254080	458320	454320	416720	446930	--	--
HJAP126	817.24	509.13	816.232	C35H44O22	[M+H]+	Syringetin-3-O-rutinoside-7-O-glucoside	Flavonoids	Flavonoid	-	B	87372	35906	32318	60436	110900	87374	107500	148180	137720	79316	93891	91715	--	--
Lmmp001653	899.2	595.14	898.196	C45H38O20	[M+H]+	Gallocatechin-gallocatechin-catechin	Tannins	Proanthocyanidins	-	B	9	9	9	14893	9552.7	27205	41029	43469	109220	13551	7235.1	13504	--	--
pmn001613	959.28	753.22	960.29	C45H52O23	[M-H]-	(3,4-Dimustard acyl)-fructosyl-α-D-(6-mustard acyl)glucoside	Phenolic acids	Phenolic acids	-	A	1323.4	1608.6	785.13	15947	17657	25149	4867.9	3019.6	7134.3	10256	15973	14925	--	--
