# Supplementary material for: Grain color formation and analysis of correlated genes by metabolome and transcriptome in different wheat lines at maturity
Source: Front Nutr. 2023 Feb 7;10:1112497. doi: 10.3389/fnut.2023.1112497 (PMC9941320; doi:10.3389/fnut.2023.1112497)
Supplement: Supplementary file 1 [file Data_Sheet_1.zip › supplementary materials/All_DEG.annot.xlsx]

## Sheet: Sheet1
ID	B1_fpkm	B2_fpkm	B3_fpkm	P1_fpkm	P2_fpkm	P3_fpkm	W1_fpkm	W2_fpkm	W3_fpkm	B1_count	B2_count	B3_count	P1_count	P2_count	P3_count	W1_count	W2_count	W3_count	chr	start	end	strand	gene_name	gene_description	KEGG	NR	Swissprot	Tremble	KOG	GO	Pfam
gene:ENSRNA050008916	6.5	1.96	3.81	0	0	0	0	2.44	0.95	7	2	5	0	0	0	0	3	1	--	--	--	--	--	--	--
gene:ENSRNA050009321	0	0	0	0.86	3.77	10.39	2.84	0	0.94	0	0	0	1	5	12	3	0	1	--	--	--	--	--	--	--
gene:ENSRNA050013784	3.54	7.49	5.82	0	0	0.67	0	0	3.63	5	10	10	0	0	1	0	0	5	--	--	--	--	--	--	--
gene:ENSRNA050013806	0	0.91	1.12	0.12	0.2	0.12	1.28	0.54	1.9	0	7	11	1	2	1	10	5	15	--	--	--	--	--	--	--
gene:ENSRNA050013825	0.66	0.77	0.84	0.14	0.48	0.07	0.91	0.71	0.64	18	20	28	4	16	2	24	22	17	--	--	--	--	--	--	--
gene:ENSRNA050013838	0.8	0.54	0.66	0.17	0.3	0.28	0.57	0.22	0.19	22	14	22	5	10	8	15	7	5	--	--	--	--	--	--	--
gene:ENSRNA050013839	0.58	1.15	1.17	0.2	0.57	0.41	0.75	0.8	0.67	16	30	39	6	19	12	20	25	18	--	--	--	--	--	--	--
gene:ENSRNA050013841	0.84	1.42	1.05	0.2	0.42	0.14	1.24	0.86	0.9	23	37	35	6	14	4	33	27	24	--	--	--	--	--	--	--
gene:ENSRNA050013843	1.46	0.81	1.61	0.1	0.57	0.41	0.56	0.48	0.52	40	21	54	3	19	12	15	15	14	--	--	--	--	--	--	--
gene:ENSRNA050013845	0.98	0.96	0.99	0.14	0.57	0.21	0.3	0.48	0.49	27	25	33	4	19	6	8	15	13	--	--	--	--	--	--	--
gene:ENSRNA050013849	0.66	0.54	0.84	0.1	0.24	0.34	0.41	0.35	0.3	18	14	28	3	8	10	11	11	8	--	--	--	--	--	--	--
gene:ENSRNA050013852	1.2	1	1.32	0.07	0.39	0.55	1.09	1.47	1.12	33	26	44	2	13	16	29	46	30	--	--	--	--	--	--	--
gene:ENSRNA050013860	1.38	0.96	0.69	0.24	0.42	0.34	0.53	0.26	0.52	38	25	23	7	14	10	14	8	14	--	--	--	--	--	--	--
gene:ENSRNA050013861	3.6	3.31	3.05	0.17	0.96	0.62	2.67	1.5	1.42	99	86	102	5	32	18	71	47	38	--	--	--	--	--	--	--
gene:ENSRNA050013864	0.98	0.96	1.17	0.51	0.42	0.62	1.21	0.64	0.82	27	25	39	15	14	18	32	20	22	--	--	--	--	--	--	--
gene:ENSRNA050013899	0	0	0	0.79	4.88	4.4	0	0	0	0	0	0	2	14	11	0	0	0	--	--	--	--	--	--	--
gene:ENSRNA050013904	0	0	0	1.98	6.27	3.6	0	2.22	0	0	0	0	5	18	9	0	6	0	--	--	--	--	--	--	--
gene:ENSRNA050013907	0	0	0.35	5.54	8.71	4.79	0	0	0	0	0	1	14	25	12	0	0	0	--	--	--	--	--	--	--
gene:ENSRNA050013946	0	0	0	5.85	17.05	13.85	2.23	0.94	5.74	0	0	0	29	96	68	10	5	26	--	--	--	--	--	--	--
gene:ENSRNA050013955	0	0	0	12.89	17.32	10.96	22.48	48.26	32.69	0	0	0	19	29	16	30	76	44	--	--	--	--	--	--	--
gene:ENSRNA050013959	0	0	0	4.05	5.7	7.56	3.13	0.95	4.65	0	0	0	20	32	37	14	5	21	--	--	--	--	--	--	--
gene:ENSRNA050014049	0	0	0	5.71	4.11	2.1	0	0	3.41	0	0	0	11	9	4	0	0	6	--	--	--	--	--	--	--
gene:ENSRNA050014065	16.11	5.32	6.61	4.24	3.32	0.95	8.85	8.82	13.93	32	10	16	9	8	2	17	20	27	--	--	--	--	--	--	--
gene:ENSRNA050014392	0	0.45	0	5.94	22.99	13.98	0	0.37	0	0	1	0	15	66	35	0	1	0	--	--	--	--	--	--	--
gene:ENSRNA050014480	1.98	1.4	1.84	3.59	8.5	4.5	1.23	0.93	0.54	15	10	17	29	78	36	9	8	4	--	--	--	--	--	--	--
gene:ENSRNA050014871	0.36	0.46	0.57	6.24	32.68	10.95	0.56	0.38	0.37	10	12	19	183	1089	318	15	12	10	--	--	--	--	--	--	--
gene:ENSRNA050014872	0.22	0.31	0.57	1.98	4.47	3.92	0.53	0.32	0.26	6	8	19	58	149	114	14	10	7	--	--	--	--	--	--	--
gene:ENSRNA050014873	0.73	0.89	0.75	24.23	103.81	84.85	0.32	0.5	0.31	19	22	24	677	3295	2348	8	15	8	--	--	--	--	--	--	--
gene:ENSRNA050015109	2.1	2.35	3.01	0.06	0.43	0.37	0.61	0.29	0.27	32	34	56	1	8	6	9	5	4	--	--	--	--	--	--	--
gene:ENSRNA050015113	0	0	0	2.37	11.5	2.8	0	0	0	0	0	0	6	33	7	0	0	0	--	--	--	--	--	--	--
gene:ENSRNA050015219	7.23	6.89	4.54	0.53	0.58	0.8	4.4	5.59	5.82	51	46	39	4	5	6	30	45	40	--	--	--	--	--	--	--
gene:ENSRNA050015662	41.68	20.03	19.92	17.03	1.87	5.73	7.84	19.26	24.86	55	25	32	24	3	8	10	29	32	--	--	--	--	--	--	--
gene:ENSRNA050015673	0.44	0.35	0.48	0.92	3.45	1.79	0.26	0.22	0.22	12	9	16	27	115	52	7	7	6	--	--	--	--	--	--	--
gene:ENSRNA050015676	0	0	0	1.58	5.57	3.6	0	0	0	0	0	0	4	16	9	0	0	0	--	--	--	--	--	--	--
gene:ENSRNA050015677	0	0	0	6.33	20.9	12.79	0	0	0.43	0	0	0	16	60	32	0	0	1	--	--	--	--	--	--	--
gene:ENSRNA050015976	1.31	0.58	0.85	0	0.27	0.36	1.35	0.62	0.9	24	10	19	0	6	7	24	13	16	--	--	--	--	--	--	--
gene:ENSRNA050015977	1.81	2.42	1.65	0.36	0.47	0.36	0.89	0.5	0.88	19	24	21	4	6	4	9	6	9	--	--	--	--	--	--	--
gene:ENSRNA050015984	10.65	17.25	16.61	0.13	0.78	0.76	6.97	7.92	12.86	79	121	150	1	7	6	50	67	93	--	--	--	--	--	--	--
gene:ENSRNA050015986	7.98	5.53	7.41	0.86	1.83	1.73	11.37	7.8	6.17	61	40	69	7	17	14	84	68	46	--	--	--	--	--	--	--
gene:ENSRNA050015988	2.88	3.04	2.26	0	0.65	0.25	2.03	1.38	1.07	22	22	21	0	6	2	15	12	8	--	--	--	--	--	--	--
gene:ENSRNA050015989	0	0	0	0.17	0.51	0.75	0.37	0.23	0	0	0	0	2	7	9	4	3	0	--	--	--	--	--	--	--
gene:ENSRNA050015992	2.4	2.09	2.55	0.13	0.7	0.27	1.17	0.74	0.72	17	14	22	1	6	2	8	6	5	--	--	--	--	--	--	--
gene:ENSRNA050015994	0	0	0	0	2.5	1.85	0	0	0.18	0	0	0	0	17	11	0	0	1	--	--	--	--	--	--	--
gene:ENSRNA050016008	0.17	0.35	0.96	0	0	0	0.52	1.03	1.03	1	2	7	0	0	0	3	7	6	--	--	--	--	--	--	--
gene:ENSRNA050016014	13.05	13.79	14.92	0	0.19	1.32	8.92	7.96	11.47	56	56	78	0	1	6	37	39	48	--	--	--	--	--	--	--
gene:ENSRNA050016015	0.41	0	0.67	4.22	17.22	7.74	0	0	0.42	1	0	2	11	51	20	0	0	1	--	--	--	--	--	--	--
gene:ENSRNA050016016	0	2.6	3.03	15.72	51.65	46.46	0	0	0.42	0	6	9	41	153	120	0	0	1	--	--	--	--	--	--	--
gene:ENSRNA050016018	0.82	2.16	2.69	153.37	667.35	500.99	0	0	0	2	5	8	400	1977	1294	0	0	0	--	--	--	--	--	--	--
gene:ENSRNA050016021	31.93	12.27	10.22	1.16	6.15	5.1	5.58	6.91	4.25	77	28	30	3	18	13	13	19	10	--	--	--	--	--	--	--
gene:ENSRNA050016023	0.42	1.79	0.69	0.4	7.66	0.8	2.19	8.52	7.37	1	4	2	1	22	2	5	23	17	--	--	--	--	--	--	--
gene:ENSRNA050016025	0	1.79	0.35	0	0	0	0.87	2.22	2.17	0	4	1	0	0	0	2	6	5	--	--	--	--	--	--	--
gene:ENSRNA050016026	7.18	5.36	7.29	0	0.35	0	17.92	45.56	48.97	17	12	21	0	1	0	41	123	113	--	--	--	--	--	--	--
gene:ENSRNA050016027	0.42	0	0	2.77	15.68	4.79	0	0	0.43	1	0	0	7	45	12	0	0	1	--	--	--	--	--	--	--
gene:ENSRNA050016028	0	0	0	1.58	4.53	2.8	0	0	1.73	0	0	0	4	13	7	0	0	4	--	--	--	--	--	--	--
gene:ENSRNA050016032	0.67	2.46	4.1	0	0	0.31	0	0.29	0	2	7	15	0	0	1	0	1	0	--	--	--	--	--	--	--
gene:ENSRNA050016119	0.81	3.42	2.99	0.38	0.67	0.38	2.51	1.77	7.88	2	8	9	1	2	1	6	5	19	--	--	--	--	--	--	--
gene:ENSRNA050016249	4.91	3.9	5.38	0	0.68	0.19	4.24	3.59	3.78	24	18	32	0	4	1	20	20	18	--	--	--	--	--	--	--
gene:ENSRNA050016275	0	6.77	5.78	0	0	0	1.32	3.37	0.66	0	10	11	0	0	0	2	6	1	--	--	--	--	--	--	--
gene:ENSRNA050016279	0	0	0	1.02	4.49	3.09	0	0	0	0	0	0	2	10	6	0	0	0	--	--	--	--	--	--	--
gene:ENSRNA050016387	4.91	4.62	5.65	0.1	1.62	0.83	9.03	8.8	7.16	45	40	63	1	18	8	80	92	64	--	--	--	--	--	--	--
gene:ENSRNA050016389	3.71	2.29	2.28	3.9	8.02	4.96	1.76	2.44	1.11	24	14	18	27	63	34	11	18	7	--	--	--	--	--	--	--
gene:ENSRNA050016399	2.52	1.6	3.86	0.16	0.41	0.16	1.39	3.24	3.78	15	9	28	1	3	1	8	22	22	--	--	--	--	--	--	--
gene:ENSRNA050016400	8.56	12.06	13.09	0.63	4.84	3.49	1.91	1.32	2.24	51	68	95	4	35	22	11	9	13	--	--	--	--	--	--	--
gene:ENSRNA050016406	0	0	0.34	3.07	16.88	5.81	0	0	0	0	0	1	8	50	15	0	0	0	--	--	--	--	--	--	--
gene:ENSRNA050016411	0	0	0	1.58	2.09	7.59	0	0	0.43	0	0	0	4	6	19	0	0	1	--	--	--	--	--	--	--
gene:ENSRNA050016538	21.33	24.6	46.98	0	0	0.46	70.2	97.31	100.91	44	48	118	0	0	1	140	229	203	--	--	--	--	--	--	--
gene:ENSRNA050016549	2.26	4.96	4.78	8.08	32.08	24.82	4.78	3.03	2.39	62	129	160	237	1069	721	127	95	64	--	--	--	--	--	--	--
gene:ENSRNA050016550	0.45	0.75	1.26	3.39	14.45	12.58	0.66	0.43	0.54	12	19	41	97	469	356	17	13	14	--	--	--	--	--	--	--
gene:ENSRNA050016677	1.5	0.79	1.23	5.61	13.59	7.08	1.55	5.25	0	2	1	2	8	22	10	2	8	0	--	--	--	--	--	--	--
gene:ENSRNA050016684	0.73	1.23	1.26	0.17	0.6	0.31	0.79	0.54	0.48	20	32	42	5	20	9	21	17	13	--	--	--	--	--	--	--
gene:ENSRNA050016685	1.49	1.15	1.73	10.74	49.33	37.52	1.73	1.02	1.08	41	30	58	315	1644	1090	46	32	29	--	--	--	--	--	--	--
gene:ENSRNA050016687	0	0	0	1.53	6.75	3.1	0	0	0	0	0	0	4	20	8	0	0	0	--	--	--	--	--	--	--
gene:ENSRNA050016688	0	0	0	0.4	9.41	0.8	0.87	0	0	0	0	0	1	27	2	2	0	0	--	--	--	--	--	--	--
gene:ENSRNA050017164	1.32	0.7	2.17	0	0.54	0	8.18	1.16	2.03	2	1	4	0	1	0	12	2	3	--	--	--	--	--	--	--
gene:ENSRNA050017176	0.44	0	0.71	7.54	9.69	13.99	0.23	0	1.34	2	0	4	37	54	68	1	0	6	--	--	--	--	--	--	--
gene:ENSRNA050017177	0.21	0	0.18	5.63	5.13	2.44	0	0	0.66	1	0	1	28	29	12	0	0	3	--	--	--	--	--	--	--
gene:ENSRNA050017191	1.99	1.58	1.93	0.1	0.7	0.5	5.07	2.49	3.21	56	42	66	3	24	15	138	80	88	--	--	--	--	--	--	--
gene:ENSRNA050017192	3.08	5.26	6.82	0.67	2.15	1.79	2.21	4.99	7.78	13	21	35	3	11	8	9	24	32	--	--	--	--	--	--	--
gene:ENSRNA050017619	39.87	49.43	39.66	17.94	2.53	8.7	14.27	59.81	39.3	52	61	63	25	4	12	18	89	50	--	--	--	--	--	--	--
gene:ENSRNA050017621	23.9	6.97	12.18	3.09	0	4.67	5.97	26.01	8.45	29	8	18	4	0	6	7	36	10	--	--	--	--	--	--	--
gene:ENSRNA050017629	2.97	3.74	3.14	0.33	0.53	0.27	1.98	2.54	2.03	42	50	54	5	9	4	27	41	28	--	--	--	--	--	--	--
gene:ENSRNA050017641	0	0	0	1.8	3.69	3.63	0	0	0	0	0	0	3	7	6	0	0	0	--	--	--	--	--	--	--
gene:ENSRNA050017726	6.13	1.6	1.2	0.1	0.45	0.67	0.84	0.81	0.83	113	28	27	2	10	13	15	17	15	--	--	--	--	--	--	--
gene:ENSRNA050018653	1.05	2.02	1.49	0.71	3.54	1.17	3.75	4.77	4.7	11	20	19	8	45	13	38	57	48	--	--	--	--	--	--	--
gene:ENSRNA050018670	1.19	1.5	1.36	0	0	0	0.98	0	0.49	5	6	7	0	0	0	4	0	2	--	--	--	--	--	--	--
gene:ENSRNA050018674	0.17	0	0.69	0.31	2.49	0.32	0	0	0	1	0	5	2	18	2	0	0	0	--	--	--	--	--	--	--
gene:ENSRNA050018679	0	0.87	0.34	1.92	3.71	5.42	0.42	0.72	0.42	0	2	1	5	11	14	1	2	1	--	--	--	--	--	--	--
gene:ENSRNA050018797	0	0	0	0.6	6.86	4.84	0	0	0	0	0	0	2	26	16	0	0	0	--	--	--	--	--	--	--
gene:ENSRNA050018831	0	0.86	0	14.39	123.7	56.21	1.67	2.48	0.83	0	2	0	38	371	147	4	7	2	--	--	--	--	--	--	--
gene:ENSRNA050018835	2.91	2.56	7.56	0	0	0	0.5	0.85	0	6	5	19	0	0	0	1	2	0	--	--	--	--	--	--	--
gene:ENSRNA050018836	1.45	0	0.8	0	0	0	1.5	3.82	2.98	3	0	2	0	0	0	3	9	6	--	--	--	--	--	--	--
gene:ENSRNA050018838	0	0	0	3.96	15.5	11.39	0.22	0	0	0	0	0	20	89	57	1	0	0	--	--	--	--	--	--	--
gene:ENSRNA050018852	0	0	0	1.99	9.72	5.85	0	0	0	0	0	0	11	61	32	0	0	0	--	--	--	--	--	--	--
gene:ENSRNA050018907	0.8	1.17	1.35	0.14	0.44	0.14	0.47	0.3	0.12	21	29	43	4	14	4	12	9	3	--	--	--	--	--	--	--
gene:ENSRNA050018909	1.22	1.56	0.96	0.1	0.42	0.29	0.79	0.58	0.68	24	29	23	2	10	6	15	13	13	--	--	--	--	--	--	--
gene:ENSRNA050018910	1.49	1.01	1.95	0.06	0.15	0.17	3.87	2.97	2.99	25	16	40	1	3	3	63	57	49	--	--	--	--	--	--	--
gene:ENSRNA050018911	1.19	1.07	1.27	0.22	0.29	0.17	0.43	0.89	0.67	20	17	26	4	6	3	7	17	11	--	--	--	--	--	--	--
gene:ENSRNA050018912	1.29	1.3	1.36	3.05	12.42	12.56	0.89	0.75	0.38	21	20	27	53	245	216	14	14	6	--	--	--	--	--	--	--
gene:ENSRNA050018914	3.43	2.02	1.33	0.18	0.24	0.36	1.18	0.42	1.08	36	20	17	2	3	4	12	5	11	--	--	--	--	--	--	--
gene:ENSRNA050018917	0	0	0	0	0	0	0.68	0.92	0.68	0	0	0	0	0	0	5	8	5	--	--	--	--	--	--	--
gene:ENSRNA050018923	3.14	5.81	5.48	0.37	0.54	1.11	0.95	1.72	1.48	24	42	51	3	5	9	7	15	11	--	--	--	--	--	--	--
gene:ENSRNA050018925	1.44	0.83	0.97	0	0.75	0	5.82	2.64	3.22	11	6	9	0	7	0	43	23	24	--	--	--	--	--	--	--
gene:ENSRNA050018926	4.19	4.01	3.76	0.24	0.65	0.74	2.03	1.49	2.41	32	29	35	2	6	6	15	13	18	--	--	--	--	--	--	--
gene:ENSRNA050018928	2.17	1.38	3.38	0.2	0.54	0	5.16	1.71	5.34	10	6	19	1	3	0	23	9	24	--	--	--	--	--	--	--
gene:ENSRNA050018931	1.66	0.5	1.75	0	0.2	0	0.25	0.62	0.73	7	2	9	0	1	0	1	3	3	--	--	--	--	--	--	--
gene:ENSRNA050018938	0.5	1.06	1.52	0.31	0.28	0	1.21	2.35	3.44	3	6	11	2	2	0	7	16	20	--	--	--	--	--	--	--
gene:ENSRNA050018939	1.17	0.35	0.69	0	0.28	0	0.87	1.32	1.55	7	2	5	0	2	0	5	9	9	--	--	--	--	--	--	--
gene:ENSRNA050018941	9.05	20.16	25.21	0	0	0	7.35	9.07	12.59	28	59	95	0	0	0	22	32	38	--	--	--	--	--	--	--
gene:ENSRNA050018942	9.86	9.23	8.79	0	1.16	0.27	7.29	1.73	6.07	35	31	38	0	5	1	25	7	21	--	--	--	--	--	--	--
gene:ENSRNA050018946	0.41	0	0	0.77	5.06	5.42	0	0	0	1	0	0	2	15	14	0	0	0	--	--	--	--	--	--	--
gene:ENSRNA050018947	0	0	0.34	0.38	4.73	3.48	0.85	0	0.84	0	0	1	1	14	9	2	0	2	--	--	--	--	--	--	--
gene:ENSRNA050018948	0	0	0	1.19	3.14	1.6	0	0	0	0	0	0	3	9	4	0	0	0	--	--	--	--	--	--	--
gene:ENSRNA050019070	2.64	2.79	2.17	2.47	19.93	11.64	0	0	0	6	6	6	6	55	28	0	0	0	--	--	--	--	--	--	--
gene:ENSRNA050019119	0.39	0.41	0.32	123.82	521.22	418.83	0	0	0	1	1	1	343	1640	1149	0	0	0	--	--	--	--	--	--	--
gene:ENSRNA050019120	0	0	0	3.61	23.2	10.21	0	0	0	0	0	0	10	73	28	0	0	0	--	--	--	--	--	--	--
gene:ENSRNA050019126	0	0	0	1.2	4.22	4.24	0	0	0	0	0	0	2	8	7	0	0	0	--	--	--	--	--	--	--
gene:ENSRNA050019261	1.54	1.63	0.74	0.04	0.15	0.25	0.62	0.89	0.96	41	41	24	1	5	7	16	27	25	--	--	--	--	--	--	--
gene:ENSRNA050019262	1.17	1.62	1.66	0.11	0.66	0.52	0.89	0.65	0.5	19	25	33	2	13	9	14	12	8	--	--	--	--	--	--	--
gene:ENSRNA050019263	4.07	3.26	4.6	0.06	0.1	0	1.98	1.62	2.53	66	50	91	1	2	0	31	30	40	--	--	--	--	--	--	--
gene:ENSRNA050019265	1.11	2.19	2.27	0.13	0.57	0	1.57	1.21	0.57	8	15	20	1	5	0	11	10	4	--	--	--	--	--	--	--
gene:ENSRNA050019286	0.71	3	1.75	0	0	0	2.93	1.86	5.09	1	4	3	0	0	0	4	3	7	--	--	--	--	--	--	--
gene:ENSRNA050019315	8.95	11.19	16.04	4.57	2.01	0.77	6.74	14.98	13.35	11	13	24	6	3	1	8	21	16	--	--	--	--	--	--	--
gene:ENSRNA050019324	0.98	0.93	1.29	4.14	21.06	17.7	0.86	0.73	1.11	20	18	32	90	520	381	17	17	22	--	--	--	--	--	--	--
gene:ENSRNA050019325	5.24	4.78	5.08	1.39	6.43	3.49	1.54	1.93	1.89	88	76	104	25	131	62	25	37	31	--	--	--	--	--	--	--
gene:ENSRNA050019326	0.17	0.42	0.33	0	0.09	0.11	0.65	0.45	1.28	3	7	7	0	2	2	11	9	22	--	--	--	--	--	--	--
gene:ENSRNA050019333	0	0	0	3.96	11.15	4.79	0	0	0	0	0	0	10	32	12	0	0	0	--	--	--	--	--	--	--
gene:ENSRNA050019462	12.76	9.74	7.57	3.32	2.92	4.69	0	0	0	18	13	13	5	5	7	0	0	0	--	--	--	--	--	--	--
gene:ENSRNA050019478	2.19	2.02	2.97	0.68	1.55	1.05	0.86	1.01	1.07	63	55	104	21	54	32	24	33	30	--	--	--	--	--	--	--
gene:ENSRNA050019543	1.28	0.68	0.79	6.29	19.26	13.92	0.33	0.28	0	4	2	3	21	73	46	1	1	0	--	--	--	--	--	--	--
gene:ENSRNA050019563	0	0	0	8.01	33.19	14.99	0	0	0	0	0	0	34	160	63	0	0	0	--	--	--	--	--	--	--
gene:ENSRNA050019663	0	0	0	0	5.74	2.71	0	0	0	0	0	0	0	17	7	0	0	0	--	--	--	--	--	--	--
gene:ENSRNA050019686	7.57	12.57	16.86	6.07	6.24	2.04	13.42	24.63	26.6	7	11	19	6	7	2	12	26	24	--	--	--	--	--	--	--
gene:ENSRNA050019694	2.02	1.2	1.39	0.1	0.27	0.42	0.83	1	0.98	55	31	46	3	9	12	22	31	26	--	--	--	--	--	--	--
gene:ENSRNA050019698	1.76	1.86	1.91	0.11	0.46	0.27	1.53	0.67	0.78	44	44	58	3	14	7	37	19	19	--	--	--	--	--	--	--
gene:ENSRNA050019699	1.01	1.76	2.29	0.33	0.74	0.79	1.23	0.89	0.98	17	28	47	6	15	14	20	17	16	--	--	--	--	--	--	--
gene:ENSRNA050019700	2.68	3.08	3.22	0.06	0.25	0.06	3.87	2.97	2.38	45	49	66	1	5	1	63	57	39	--	--	--	--	--	--	--
gene:ENSRNA050019703	1.25	1.45	1.76	0.28	0.54	0.51	0.74	0.52	0.73	21	23	36	5	11	9	12	10	12	--	--	--	--	--	--	--
gene:ENSRNA050019704	1.43	0.4	1.65	0.09	0.08	0.27	0.89	0.5	1.08	15	4	21	1	1	3	9	6	11	--	--	--	--	--	--	--
gene:ENSRNA050019710	1.4	2.22	2.68	0	0.19	0	0.96	0.2	0.48	6	9	14	0	1	0	4	1	2	--	--	--	--	--	--	--
gene:ENSRNA050019891	1.24	1	0.96	1.3	4.23	3.48	0.87	0.54	0.56	34	26	32	38	141	101	23	17	15	--	--	--	--	--	--	--
gene:ENSRNA050019892	0.33	0.39	0.66	0.44	3.12	3.03	0.41	0.22	0.15	9	10	22	13	104	88	11	7	4	--	--	--	--	--	--	--
gene:ENSRNA050019894	0.09	0.23	0.29	0.94	5.79	2.1	0.14	0.11	0.4	2	5	8	23	161	51	3	3	9	--	--	--	--	--	--	--
gene:ENSRNA050019898	1.23	0.83	1.06	0	0.28	0.37	0.98	1.47	0.63	22	14	23	0	6	7	17	30	11	--	--	--	--	--	--	--
gene:ENSRNA050019899	21.55	56.63	84.34	8.31	1.05	0.6	12.13	40.29	47.13	68	169	324	28	4	2	37	145	145	--	--	--	--	--	--	--
gene:ENSRNA050019905	0	0	0.35	0.4	5.23	5.19	0.44	0.74	0	0	0	1	1	15	13	1	2	0	--	--	--	--	--	--	--
gene:ENSRNA050019906	7.17	3.03	3.53	0	2.36	0	8.9	16.33	17.64	5	2	3	0	2	0	6	13	12	--	--	--	--	--	--	--
gene:ENSRNA050019930	1.4	3.71	6.91	0	0	0	2.18	0	0.72	2	5	12	0	0	0	3	0	1	--	--	--	--	--	--	--
gene:ENSRNA050019944	1.35	0	1.11	3.15	7.95	8.9	1.39	1.18	1.38	6	0	6	15	43	42	6	6	6	--	--	--	--	--	--	--
gene:ENSRNA050019983	2.1	0	1.15	2.63	3.47	13.93	0	0	0	3	0	2	4	6	21	0	0	0	--	--	--	--	--	--	--
gene:ENSRNA050019984	0.64	2.71	0.53	1.8	3.17	4.84	0	0	0	1	4	1	3	6	8	0	0	0	--	--	--	--	--	--	--
gene:ENSRNA050019986	0	0	0	9.38	3.44	9.47	0	0	0	0	0	0	12	5	12	0	0	0	--	--	--	--	--	--	--
gene:ENSRNA050020034	8.36	8.84	6.06	1.84	2.03	1.86	1.02	2.59	5.55	17	17	15	4	5	4	2	6	11	--	--	--	--	--	--	--
gene:ENSRNA050020091	6.12	9.34	7.26	2.55	0.56	2.57	0.7	4.77	8.36	9	13	13	4	1	4	1	8	12	--	--	--	--	--	--	--
gene:ENSRNA050020184	7.78	9.09	11.1	3.45	1.35	3.48	1.69	10.41	3.78	19	21	33	9	4	9	4	29	9	--	--	--	--	--	--	--
gene:ENSRNA050020205	2.55	2.31	2.9	0.14	0.66	0.52	2.22	1.53	1.08	70	60	97	4	22	15	59	48	29	--	--	--	--	--	--	--
gene:ENSRNA050020206	1.06	0.92	1.29	0.14	0.57	0.41	0.83	0.54	0.71	29	24	43	4	19	12	22	17	19	--	--	--	--	--	--	--
gene:ENSRNA050020207	0.73	0.81	0.57	0.03	0.33	0.17	0.53	0.29	0.45	20	21	19	1	11	5	14	9	12	--	--	--	--	--	--	--
gene:ENSRNA050020227	3.18	5.33	3.22	0	0.31	0.53	2.32	0.98	2.11	17	27	21	0	2	3	12	6	11	--	--	--	--	--	--	--
gene:ENSRNA050020231	0.82	1.3	2.35	4.98	20.59	11.61	0.42	0	0.42	2	3	7	13	61	30	1	0	1	--	--	--	--	--	--	--
gene:ENSRNA050020236	1.64	0.87	0	2.68	8.1	4.26	0	0	0	4	2	0	7	24	11	0	0	0	--	--	--	--	--	--	--
gene:ENSRNA050020238	0	0	0	2.3	14.51	7.74	0	0	0	0	0	0	6	43	20	0	0	0	--	--	--	--	--	--	--
gene:ENSRNA050020239	0	0.43	1.68	10.35	50.97	40.65	0	0.36	0	0	1	5	27	151	105	0	1	0	--	--	--	--	--	--	--
gene:ENSRNA050020242	0.41	1.73	0.34	32.97	147.17	97.18	0	0	0	1	4	1	86	436	251	0	0	0	--	--	--	--	--	--	--
gene:ENSRNA050020243	5.32	1.73	4.71	0	0.34	0	0.42	0	0	13	4	14	0	1	0	1	0	0	--	--	--	--	--	--	--
gene:ENSRNA050020249	0	0	1.39	0	0.35	0	3.06	3.33	5.2	0	0	4	0	1	0	7	9	12	--	--	--	--	--	--	--
gene:ENSRNA050020254	0	0	0	4.75	19.86	5.99	0	0	0.43	0	0	0	12	57	15	0	0	1	--	--	--	--	--	--	--
gene:ENSRNA050020478	0	0	0	0.87	4.21	1.76	0	0	0	0	0	0	2	11	4	0	0	0	--	--	--	--	--	--	--
gene:ENSRNA050020567	5.12	3.38	3.15	0	0	0	4.63	3.37	3.28	8	5	6	0	0	0	7	6	5	--	--	--	--	--	--	--
gene:ENSRNA050020639	2.58	1.41	1.57	2.32	5.03	2.53	0.89	1	0.78	27	14	20	26	64	28	9	12	8	--	--	--	--	--	--	--
gene:ENSRNA050020652	0	0	0.67	2.3	12.83	7.36	0	0	0	0	0	2	6	38	19	0	0	0	--	--	--	--	--	--	--
gene:ENSRNA050020661	4.12	2.18	2.96	0	0	0	6.93	6.32	4.75	8	4	7	0	0	0	13	14	9	--	--	--	--	--	--	--
gene:ENSRNA050020662	0	0	0	2.37	8.01	0.8	0	0	0	0	0	0	6	23	2	0	0	0	--	--	--	--	--	--	--
gene:ENSRNA050020732	3.24	2.99	4.32	8.33	54.01	30.98	3.35	2.13	5.81	8	7	13	22	162	81	8	6	14	--	--	--	--	--	--	--
gene:ENSRNA050020745	3.43	8.71	10.15	1.93	0.57	0.65	2.13	6.02	5.63	5	12	18	3	1	1	3	10	8	--	--	--	--	--	--	--
gene:ENSRNA050020747	2.1	2.97	5.76	0	0	0	2.9	1.23	1.44	3	4	10	0	0	0	4	2	2	--	--	--	--	--	--	--
gene:ENSRNA050020750	4.81	9.44	5.64	0.64	0	1.3	2.84	7.22	2.11	7	13	10	1	0	2	4	12	3	--	--	--	--	--	--	--
gene:ENSRNA050020798	0	0	0.35	1.19	8.71	4	0	0	0	0	0	1	3	25	10	0	0	0	--	--	--	--	--	--	--
gene:ENSRNA050020857	8.56	11.7	6.2	0.47	1.66	0.48	3.12	4.41	7.22	17	22	15	1	4	1	6	10	14	--	--	--	--	--	--	--
gene:ENSRNA050020883	1.55	1.76	1.66	0.22	0.59	0	5.06	2.51	3.18	13	14	17	2	6	0	41	24	26	--	--	--	--	--	--	--
gene:ENSRNA050021085	9.85	5.61	8.09	1.42	1.25	2.15	3.14	1.33	1.55	13	7	13	2	2	3	4	2	2	--	--	--	--	--	--	--
gene:ENSRNA050021160	0.43	0.46	0.71	0	0.54	0.41	6.06	1.52	6.89	2	2	4	0	3	2	27	8	31	--	--	--	--	--	--	--
gene:ENSRNA050021173	0.26	0	0.11	0.48	1.06	1.58	0	0	0	2	0	1	4	10	13	0	0	0	--	--	--	--	--	--	--
gene:ENSRNA050021184	5.35	8.84	12.92	3.76	4.14	3.48	0.69	12.03	4.46	16	25	47	12	15	11	2	41	13	--	--	--	--	--	--	--
gene:ENSRNA050021230	4.58	6.5	7.52	0.86	0.75	0.74	3.92	2.41	2.01	35	47	70	7	7	6	29	21	15	--	--	--	--	--	--	--
gene:ENSRNA050021231	3.53	3.04	2.47	0.86	2.48	1.24	8.93	3.44	4.29	27	22	23	7	23	10	66	30	32	--	--	--	--	--	--	--
gene:ENSRNA050021233	0	0.21	0.32	4.99	21.32	14.56	0.61	0	0.4	0	1	2	27	131	78	3	0	2	--	--	--	--	--	--	--
gene:ENSRNA050021253	0	0	0	2.77	8.71	4	0	0	0	0	0	0	7	25	10	0	0	0	--	--	--	--	--	--	--
gene:ENSRNA050021262	5.07	10.72	12.03	1.06	3.25	1.07	2.91	4.45	6.36	9	18	26	2	7	2	5	9	11	--	--	--	--	--	--	--
gene:ENSRNA050021264	5.59	4.72	5.51	0.52	0.46	0	2.31	5.39	6.87	10	8	12	1	1	0	4	11	12	--	--	--	--	--	--	--
gene:ENSRNA050021430	1.28	0.68	1.05	0	0.53	0	3.97	4.49	3.94	2	1	2	0	1	0	6	8	6	--	--	--	--	--	--	--
gene:ENSRNA050021450	0.77	2.43	3.78	0	0	0	2.38	1.34	5.5	1	3	6	0	0	0	3	2	7	--	--	--	--	--	--	--
gene:ENSRNA050021458	6.87	7.26	6.2	0	0	2.6	4.26	5.42	0	10	10	11	0	0	4	6	9	0	--	--	--	--	--	--	--
gene:ENSRNA050021503	0	1.79	4.44	0	0	0.32	0.7	3.56	4.51	0	5	16	0	0	1	2	12	13	--	--	--	--	--	--	--
gene:ENSRNA050021521	0.91	1.41	0.89	0.06	0.3	0.29	0.69	0.21	0.31	15	22	18	1	6	5	11	4	5	--	--	--	--	--	--	--
gene:ENSRNA050021523	2.64	8.36	2.17	3.29	15.94	6.65	0	0	0	3	9	3	4	22	8	0	0	0	--	--	--	--	--	--	--
gene:ENSRNA050021525	3.43	5.08	18.61	8.36	11.89	15.58	0	0	0	5	7	33	13	21	24	0	0	0	--	--	--	--	--	--	--
gene:ENSRNA050021631	0	0	0	1.33	2.15	2.91	0	0	0	0	0	0	6	11	13	0	0	0	--	--	--	--	--	--	--
gene:ENSRNA050021642	0	5.36	3.61	0	0.56	0	0.7	9.78	10.05	0	15	13	0	2	0	2	33	29	--	--	--	--	--	--	--
gene:ENSRNA050021643	0	0	0	0	0	0	26.23	50.8	28.23	0	0	0	0	0	0	35	80	38	--	--	--	--	--	--	--
gene:ENSRNA050021664	1.31	1.84	2.68	4.69	6.1	6.79	2.48	2.29	6.92	6	8	15	23	34	33	11	12	31	--	--	--	--	--	--	--
gene:ENSRNA050021731	1.29	2.02	2.81	0.29	1.1	0.46	0.69	1.36	1	29	43	77	7	30	11	15	35	22	--	--	--	--	--	--	--
gene:ENSRNA050021762	3.68	1.39	1.29	0	0.21	0.28	1.54	0.89	0.82	101	36	43	0	7	8	41	28	22	--	--	--	--	--	--	--
gene:ENSRNA050022182	0.76	1.19	0.81	0.14	0.51	0.21	1.02	0.48	0.63	21	31	27	4	17	6	27	15	17	--	--	--	--	--	--	--
gene:ENSRNA050022184	1.42	2.08	1.62	0.17	0.27	0.17	1.02	1.02	1.35	39	54	54	5	9	5	27	32	36	--	--	--	--	--	--	--
gene:ENSRNA050022194	0	0	0	2.37	2.44	1.2	0	0	0	0	0	0	6	7	3	0	0	0	--	--	--	--	--	--	--
gene:ENSRNA050022736	2.28	3.19	3.26	0	0	0	0.91	1.29	1.58	31	41	54	0	0	0	12	20	21	--	--	--	--	--	--	--
gene:ENSRNA050022776	0.27	0	0	0.26	6.09	2.33	0	0	0	1	0	0	1	27	9	0	0	0	--	--	--	--	--	--	--
gene:ENSRNA050022790	0.49	0.67	0.71	0	0.15	0.11	0.85	0.29	0.5	13	17	23	0	5	3	22	9	13	--	--	--	--	--	--	--
gene:ENSRNA050022800	0	0	0	0.77	5.06	2.32	0.42	0	0.84	0	0	0	2	15	6	1	0	2	--	--	--	--	--	--	--
gene:ENSRNA050022805	4.81	2.18	3.38	0.64	1.13	1.3	4.26	5.42	7.75	7	3	6	1	2	2	6	9	11	--	--	--	--	--	--	--
gene:ENSRNA050022858	2.2	1.55	4.21	2.74	12.68	19.39	0	0	0	3	2	7	4	21	28	0	0	0	--	--	--	--	--	--	--
gene:ENSRNA050022863	9.09	8.01	9.34	4.26	1.87	0	0	0	0	12	10	15	6	3	0	0	0	0	--	--	--	--	--	--	--
gene:ENSRNA050022866	7.42	5.23	4.06	0.77	2.72	4.67	0	0	0	9	6	6	1	4	6	0	0	0	--	--	--	--	--	--	--
gene:ENSRNA050022870	0	2.14	4.44	0	0	0	0	0	0	0	6	16	0	0	0	0	0	0	--	--	--	--	--	--	--
gene:ENSRNA050022955	1.06	2.25	0.87	6.97	15.78	20.11	2.2	3.73	4.36	1	2	1	7	18	20	2	4	4	--	--	--	--	--	--	--
gene:ENSRNA050022982	2.64	3.48	7.04	0	0.54	0.62	0	0	1.35	4	5	13	0	1	1	0	0	2	--	--	--	--	--	--	--
gene:ENSRNA050023570	0.35	1.1	2.19	0	0	0	0.72	1.42	0.83	3	9	23	0	0	0	6	14	7	--	--	--	--	--	--	--
gene:ENSRNA050023599	0	0	0	9.4	3.59	2.85	1.73	8.51	3.43	0	0	0	30	13	9	5	29	10	--	--	--	--	--	--	--
gene:ENSRNA050023604	2.38	2.52	0	9.67	21.61	16.52	0	3.48	4.07	3	3	0	13	33	22	0	5	5	--	--	--	--	--	--	--
gene:ENSRNA050023612	3.39	1.54	2.79	0.45	0	0	3.01	0	2.98	7	3	7	1	0	0	6	0	6	--	--	--	--	--	--	--
gene:ENSRNA050023614	3.43	2.9	2.82	0.64	1.13	0	11.37	4.21	2.82	5	4	5	1	2	0	16	7	4	--	--	--	--	--	--	--
gene:ENSRNA050023629	0	0	0	1.54	33.06	15.58	0	0	0	0	0	0	6	146	60	0	0	0	--	--	--	--	--	--	--
gene:ENSRNA050023634	6.56	9.32	8.44	0.89	2.34	2.27	6.1	6.07	3.14	90	121	141	13	39	33	81	95	42	--	--	--	--	--	--	--
gene:ENSRNA050023641	1.65	1.16	2.26	0	0	0	2.27	2.41	2.82	3	2	5	0	0	0	4	5	5	--	--	--	--	--	--	--
gene:ENSRNA050023654	1.43	2.19	2.62	0	0.26	0.15	1.48	2.09	0.65	9	13	20	0	2	1	9	15	4	--	--	--	--	--	--	--
gene:ENSRNA050023696	0.63	0.66	1.16	0	0	0	0.16	0	0.32	4	4	9	0	0	0	1	0	2	--	--	--	--	--	--	--
gene:ENSRNA050023718	1.97	7.28	2.42	0	0	0	0	3.45	1.01	2	7	3	0	0	0	0	4	1	--	--	--	--	--	--	--
gene:ENSRNA050023725	0	0	0.36	0	0	0	0.9	2.09	4.23	0	0	2	0	0	0	4	11	19	--	--	--	--	--	--	--
gene:ENSRNA050023743	2.8	4.37	3.9	0.06	0.25	0.16	2.51	2.73	2.17	82	121	139	2	9	5	71	91	62	--	--	--	--	--	--	--
gene:ENSRNA050023776	0.69	0	0	1.93	20.95	1.3	0	0	0	1	0	0	3	37	2	0	0	0	--	--	--	--	--	--	--
gene:ENSRNA050023833	0	0.69	0.54	6.72	4.3	3.7	0	1.14	0.67	0	1	1	11	8	6	0	2	1	--	--	--	--	--	--	--
gene:ENSRNA050023929	7.15	4.2	10.44	11.9	22.26	24.03	3.29	4.18	6.52	9	5	16	16	34	32	4	6	8	--	--	--	--	--	--	--
gene:ENSRNA050024043	0.75	0	1.85	0.7	0	0	3.87	6.57	3.84	1	0	3	1	0	0	5	10	5	--	--	--	--	--	--	--
gene:ENSRNA050024062	13.96	9.84	14.65	8.71	1.28	0	16.05	16.32	17.5	18	12	23	12	2	0	20	24	22	--	--	--	--	--	--	--
gene:ENSRNA050024109	2.87	1.52	4.12	10.74	12.41	10.16	0.74	1.26	5.14	4	2	7	16	21	15	1	2	7	--	--	--	--	--	--	--
gene:ENSRNA050024237	16.67	16.82	24.89	3.55	3.12	8.6	4.7	15.94	13.21	22	21	40	5	5	12	6	24	17	--	--	--	--	--	--	--
gene:ENSRNA050024239	7.49	11.09	16	4.21	3.09	0	2.32	9.19	9.22	10	14	26	6	5	0	3	14	12	--	--	--	--	--	--	--
gene:ENSRNA050024295	0.91	1.35	0.84	1.47	7.59	4.27	0.79	0.93	0.49	25	35	28	43	253	124	21	29	13	--	--	--	--	--	--	--
gene:ENSRNA050024296	2.04	1.69	1.76	3.41	14.82	9.09	1.05	1.15	0.67	56	44	59	100	494	264	28	36	18	--	--	--	--	--	--	--
gene:ENSRNA050024298	2.29	1.85	2.48	9.48	49.82	25.4	1.51	1.12	1.16	63	48	83	278	1660	738	40	35	31	--	--	--	--	--	--	--
gene:ENSRNA050024305	1.29	1.67	1.49	0.22	0.77	0.44	0.97	0.77	1.02	22	27	31	4	16	8	16	15	17	--	--	--	--	--	--	--
gene:ENSRNA050024306	1.01	1.58	0.73	0.22	0.25	0.11	0.86	0.31	0.24	17	25	15	4	5	2	14	6	4	--	--	--	--	--	--	--
gene:ENSRNA050024309	7.68	10.02	18.64	1.23	14.09	5.56	0.72	1.33	1.92	111	137	328	19	247	85	10	22	27	--	--	--	--	--	--	--
gene:ENSRNA050024310	1.57	2.62	4.34	0.46	2.66	1.33	0.77	1.01	0.25	19	30	64	6	39	17	9	14	3	--	--	--	--	--	--	--
gene:ENSRNA050024315	2.61	3.26	6.62	1.11	1.76	0.45	0.25	2.29	2.19	11	13	34	5	9	2	1	11	9	--	--	--	--	--	--	--
gene:ENSRNA050024319	0	0	0	11.87	2.09	2.8	0	0	0.43	0	0	0	30	6	7	0	0	1	--	--	--	--	--	--	--
gene:ENSRNA050024320	0	0	0	0.79	3.48	2	0	0	0	0	0	0	2	10	5	0	0	0	--	--	--	--	--	--	--
gene:ENSRNA050024321	0	0	0.35	1.58	2.09	5.59	0	0	0	0	0	1	4	6	14	0	0	0	--	--	--	--	--	--	--
gene:ENSRNA050024323	0	0	0	2.37	11.15	4.79	0	0	0	0	0	0	6	32	12	0	0	0	--	--	--	--	--	--	--
gene:ENSRNA050024324	0	0	1.74	0.4	4.18	3.6	0	0	0	0	0	5	1	12	9	0	0	0	--	--	--	--	--	--	--
gene:ENSRNA050024325	0.85	1.79	2.08	2.37	12.54	11.19	0	0	0	2	4	6	6	36	28	0	0	0	--	--	--	--	--	--	--
gene:ENSRNA050024327	0.85	1.79	1.39	8.71	21.95	17.98	0	0	0	2	4	4	22	63	45	0	0	0	--	--	--	--	--	--	--
gene:ENSRNA050024333	0.44	0	0	1.66	5.11	7.11	0	0	0	1	0	0	4	14	17	0	0	0	--	--	--	--	--	--	--
gene:ENSRNA050024357	0.73	0.21	1.12	0	0.16	0.14	0.6	0.21	0.2	15	4	28	0	4	3	12	5	4	--	--	--	--	--	--	--
gene:ENSRNA050024360	0.46	0.55	0.81	0	0.05	0	0.41	0.46	0.87	7	8	15	0	1	0	6	8	13	--	--	--	--	--	--	--
gene:ENSRNA050024367	2.03	1.26	0.59	0.34	1.48	0.68	4.08	2.73	3.07	17	10	6	3	15	6	33	26	25	--	--	--	--	--	--	--
gene:ENSRNA050024372	4.06	3.87	4.08	0.12	0	0.49	4.33	1.72	2.41	31	28	38	1	0	4	32	15	18	--	--	--	--	--	--	--
gene:ENSRNA050024384	84.05	136.37	168.91	0.31	1.8	1.43	105.33	208.81	207.96	501	769	1226	2	13	9	607	1420	1209	--	--	--	--	--	--	--
gene:ENSRNA050024385	6.54	5.32	4.41	1.26	3.04	1.27	4.34	9.12	11.18	39	30	32	8	22	8	25	62	65	--	--	--	--	--	--	--
gene:ENSRNA050024390	0	0	0	0.38	6.08	1.94	0	0	0	0	0	0	1	18	5	0	0	0	--	--	--	--	--	--	--
gene:ENSRNA050024391	2.05	2.16	2.02	4.6	12.15	6.19	0	0.36	0.42	5	5	6	12	36	16	0	1	1	--	--	--	--	--	--	--
gene:ENSRNA050024393	0	0	0	2.37	5.23	0.4	0	0	0	0	0	0	6	15	1	0	0	0	--	--	--	--	--	--	--
gene:ENSRNA050024396	0	0	0.69	2.37	6.97	4.4	0	0	0	0	0	2	6	20	11	0	0	0	--	--	--	--	--	--	--
gene:ENSRNA050024397	0.42	0	0	1.19	4.18	2.4	0	0	0	1	0	0	3	12	6	0	0	0	--	--	--	--	--	--	--
gene:ENSRNA050024398	0	0	0	2.77	6.62	5.59	0	0	0	0	0	0	7	19	14	0	0	0	--	--	--	--	--	--	--
gene:ENSRNA050024519	0.69	0.81	0.84	0.38	6.91	1.21	0.3	0.7	0.52	19	21	28	11	230	35	8	22	14	--	--	--	--	--	--	--
gene:ENSRNA050024520	0.95	0.42	1.35	0.79	12.26	8.55	0.57	0.74	0.45	26	11	45	23	408	248	15	23	12	--	--	--	--	--	--	--
gene:ENSRNA050024521	6.55	4.27	6.29	0.49	1.19	0.98	4.48	3.6	3.57	177	109	207	14	39	28	117	111	94	--	--	--	--	--	--	--
gene:ENSRNA050024522	0.22	0.23	0.45	0.03	0.06	0.03	0.11	0.06	0.19	6	6	15	1	2	1	3	2	5	--	--	--	--	--	--	--
gene:ENSRNA050024525	0.61	0.4	0.31	0	0	0.04	0.16	0.27	0.39	16	10	10	0	0	1	4	8	10	--	--	--	--	--	--	--
gene:ENSRNA050024540	0	0.45	1.04	0.79	26.82	13.19	0.87	0	0.87	0	1	3	2	77	33	2	0	2	--	--	--	--	--	--	--
gene:ENSRNA050024543	0	0.45	0	3.96	11.84	4.79	0	0	0.43	0	1	0	10	34	12	0	0	1	--	--	--	--	--	--	--
gene:ENSRNA050024565	2.68	1.95	2.34	0.06	0.25	0.17	1.35	2.03	1.77	45	31	48	1	5	3	22	39	29	--	--	--	--	--	--	--
gene:ENSRNA050024567	6.22	4.98	6.56	0.18	1.24	0.43	6.5	8.78	9.53	95	72	122	3	23	7	96	153	142	--	--	--	--	--	--	--
gene:ENSRNA050024568	33.84	10.18	8.55	0.36	1.6	1.1	9.96	6.48	5.98	348	99	107	4	20	12	99	76	60	--	--	--	--	--	--	--
gene:ENSRNA050024572	0.2	0.52	0.32	34.15	134.5	71.92	0.2	0.17	0.1	2	5	4	374	1673	780	2	2	1	--	--	--	--	--	--	--
gene:ENSRNA050024577	0	0	0	0	0	0	0.27	1.39	0.81	0	0	0	0	0	0	2	12	6	--	--	--	--	--	--	--
gene:ENSRNA050024578	3.08	4.28	5.72	0.46	1.87	0.92	3.69	1.99	2.82	19	25	43	3	14	6	22	14	17	--	--	--	--	--	--	--
gene:ENSRNA050024580	2.35	2.49	1.29	0.24	0.32	0	1.76	2.18	1.61	18	18	12	2	3	0	13	19	12	--	--	--	--	--	--	--
gene:ENSRNA050024582	7.59	6.91	9.35	0.86	2.16	1.98	7.85	9.98	8.99	58	50	87	7	20	16	58	87	67	--	--	--	--	--	--	--
gene:ENSRNA050024590	25.5	37.95	44.64	0.31	2.49	1.11	0	0.29	0.34	152	214	324	2	18	7	0	2	2	--	--	--	--	--	--	--
gene:ENSRNA050024593	1.85	2.84	3.03	0.31	2.07	0.79	0.52	0.15	0.52	11	16	22	2	15	5	3	1	3	--	--	--	--	--	--	--
gene:ENSRNA050024594	0.41	0.87	1.01	2.3	15.87	9.68	0.42	0	0	1	2	3	6	47	25	1	0	0	--	--	--	--	--	--	--
gene:ENSRNA050024595	0	0	0	0.77	3.38	2.71	0	0	0	0	0	0	2	10	7	0	0	0	--	--	--	--	--	--	--
gene:ENSRNA050024725	0	0	0.3	37.35	138.07	85.03	0	0	0	0	0	2	216	907	487	0	0	0	--	--	--	--	--	--	--
gene:ENSRNA050024729	11.15	24.09	31.05	0	0.4	0.46	0	0	0.99	23	47	78	0	1	1	0	0	2	--	--	--	--	--	--	--
gene:ENSRNA050024740	0	2.91	3.07	0	0	0	6.51	1.55	1.21	0	14	19	0	0	0	32	9	6	--	--	--	--	--	--	--
gene:ENSRNA050024741	0	1.3	2.21	0	0	0	1.77	1.07	0.63	0	10	22	0	0	0	14	10	5	--	--	--	--	--	--	--
gene:ENSRNA050024745	11.55	16.53	30.14	0	0	0	26.01	18.47	15.33	17	23	54	0	0	0	37	31	22	--	--	--	--	--	--	--
gene:ENSRNA050024752	0.87	1.19	1.17	0.07	0.57	0.21	1.13	0.86	0.56	24	31	39	2	19	6	30	27	15	--	--	--	--	--	--	--
gene:ENSRNA050024753	1.86	1.27	1.49	0.07	0.42	0.55	0.72	0.77	0.93	51	33	50	2	14	16	19	24	25	--	--	--	--	--	--	--
gene:ENSRNA050024754	1.6	1	1.05	0.07	0.21	0.24	1.02	0.7	0.78	44	26	35	2	7	7	27	22	21	--	--	--	--	--	--	--
gene:ENSRNA050024755	2.74	2.67	2.88	0.21	0.72	0.38	1.85	2.05	1.31	75	69	96	6	24	11	49	64	35	--	--	--	--	--	--	--
gene:ENSRNA050024756	0.93	1.22	1.1	0.14	0.61	0.56	0.81	0.55	0.99	25	31	36	4	20	16	21	17	26	--	--	--	--	--	--	--
gene:ENSRNA050024757	2.83	1.79	2.85	0.18	0.28	0.32	1.21	1.06	1.16	75	45	92	5	9	9	31	32	30	--	--	--	--	--	--	--
gene:ENSRNA050024761	6.23	6.19	6.7	0.23	0.68	0.35	5.3	4.02	4.08	152	143	199	6	20	9	125	112	97	--	--	--	--	--	--	--
gene:ENSRNA050024762	1.4	1.85	1.84	0.25	0.9	0.75	1.45	1.42	1.21	32	40	51	6	25	18	32	37	27	--	--	--	--	--	--	--
gene:ENSRNA050024763	1.58	1.56	1.34	0.26	0.4	0.41	1.35	1.44	1.34	29	27	30	5	9	8	24	30	24	--	--	--	--	--	--	--
gene:ENSRNA050024768	0.43	0.46	0.18	2.64	5.54	7.38	0	0	0	2	2	1	13	31	36	0	0	0	--	--	--	--	--	--	--
gene:ENSRNA050024774	0	0	0	0.79	2.44	6.79	0	0	0	0	0	0	2	7	17	0	0	0	--	--	--	--	--	--	--
gene:ENSRNA050024791	0.38	0.2	1.02	0.27	0.32	0	1.28	0.75	0.88	4	2	13	3	4	0	13	9	9	--	--	--	--	--	--	--
gene:ENSRNA050024792	4.84	4.29	2.9	0.37	0.75	0.37	1.22	3.44	1.74	37	31	27	3	7	3	9	30	13	--	--	--	--	--	--	--
gene:TraesCS1A02G000100	3.33	2.82	3.48	1.27	3.28	1.76	1.09	0.75	0.47	66	53	84	27	79	37	21	17	9	1A	40098	70338	-	TraesCS1A02G000100	protein_coding	--	Protein TAR1 [Capsicum baccatum]	--	SubName: Full=Uncharacterized protein {ECO:0000313|EnsemblPlants:TRIUR3_00132-P1};	--	--	--
gene:TraesCS1A02G000300	1.33	1.23	3.34	0.47	0.68	0.55	1.12	1.74	1.28	16	14	49	6	10	7	13	24	15	1A	95906	104903	+	TraesCS1A02G000300	protein_coding	--	hypothetical protein [Zea mays]	--	SubName: Full=Uncharacterized protein {ECO:0000313|EnsemblPlants:TRIUR3_00136-P1};	--	--	--
gene:TraesCS1A02G000400	1.62	2.42	3.97	0.48	0.96	0.92	0.76	1.02	1.77	75	106	224	24	54	45	34	54	80	1A	102794	122504	+	TraesCS1A02G000400	protein_coding	K22020 mucin-19 | (RefSeq) uncharacterized protein LOC110926720 (A)	hypothetical protein [Zea mays]	--	SubName: Full=Uncharacterized protein {ECO:0000313|EnsemblPlants:TRIUR3_00136-P1};	--	--	--
gene:TraesCS1A02G000900	0.79	1	1.54	0.21	0.76	0.75	3.65	1.49	10.84	36	43	85	10	42	36	160	77	479	1A	233818	245051	+	TraesCS1A02G000900	protein_coding	K14638 solute carrier family 15 (peptide/histidine transporter), member 3/4 | (RefSeq) protein NRT1/ PTR FAMILY 5.2-like (A)	hypothetical protein [Zea mays]	--	SubName: Full=Uncharacterized protein {ECO:0000313|EnsemblPlants:TRIUR3_00136-P1};	--	--	--
gene:TraesCS1A02G001800	1.48	1.88	1.64	0.9	1.1	1.54	2.98	2.92	4.85	20	24	27	13	18	22	39	45	64	1A	1144333	1145934	+	TraesCS1A02G001800	protein_coding	K02902 large subunit ribosomal protein L28 | (RefSeq) LOC109734575; 50S ribosomal protein L28, chloroplastic (A)	50S ribosomal protein L28, chloroplastic [Triticum urartu]	RecName: Full=50S ribosomal protein L28, chloroplastic; AltName: Full=CL28; Flags: Precursor;	SubName: Full=50S ribosomal protein L28, chloroplastic {ECO:0000313|EMBL:EMS48527.1, ECO:0000313|EnsemblPlants:TRIUR3_00697-P1};	--	GO:0009507,chloroplast; GO:0009941,chloroplast envelope; GO:0009570,chloroplast stroma; GO:0022625,cytosolic large ribosomal subunit; GO:0016020,membrane; GO:0003735,structural constituent of ribosome; GO:0006412,translation	Ribosomal L28 family
gene:TraesCS1A02G001900	22.14	19.61	22.35	63.77	75.17	71.39	9.32	23.14	16.18	703	589	864	2162	2895	2397	286	838	501	1A	1159194	1162830	-	TraesCS1A02G001900	protein_coding	K13343 peroxin-14 | (RefSeq) LOC109734573; peroxisomal membrane protein PEX14-like isoform X1 (A)	peroxisomal membrane protein PEX14-like isoform X1 [Aegilops tauschii subsp. tauschii]	RecName: Full=Peroxisomal membrane protein PEX14; AltName: Full=Peroxin-14; Short=AtPEX14; AltName: Full=Peroxisome biogenesis protein 14; AltName: Full=Pex14p; AltName: Full=Protein PEROXISOME DEFECTIVE 2;	SubName: Full=Uncharacterized protein {ECO:0000313|EnsemblPlants:TRIAE_CS42_U_TGACv1_641506_AA2096870.1};	Peroxisomal membrane anchor protein (peroxin)	GO:0005829,cytosol; GO:0016021,integral component of membrane; GO:0005739,mitochondrion; GO:1990429,peroxisomal importomer complex; GO:0005778,peroxisomal membrane; GO:0005777,peroxisome; GO:0005886,plasma membrane; GO:0008565,protein transporter activity; GO:0005102,signaling receptor binding; GO:0007031,peroxisome organization; GO:0016560,protein import into peroxisome matrix, docking; GO:00066…	Peroxisomal membrane anchor protein (Pex14p) conserved region
gene:TraesCS1A02G002000	0.64	0.48	0.65	1.23	1.33	0.82	1.28	2.17	1.23	17	12	21	35	43	23	33	66	32	1A	1163485	1167878	-	gene:TraesCS1A02G002000	E3 ubiquitin-protein ligase SIS3 [Source:Projected from Arabidopsis thaliana (AT3G47990) UniProtKB/Swiss-Prot%3BAcc:Q8GYT9]	K16284 E3 ubiquitin-protein ligase SIS3 [EC:2.3.2.27] | (RefSeq) LOC109734572; E3 ubiquitin-protein ligase SIS3 (A)	E3 ubiquitin-protein ligase SIS3 [Aegilops tauschii subsp. tauschii]	RecName: Full=E3 ubiquitin-protein ligase SIS3; EC=2.3.2.27; AltName: Full=Protein SUGAR INSENSITIVE 3; AltName: Full=RING-type E3 ubiquitin transferase SIS3 {ECO:0000305}; Flags: Precursor;	SubName: Full=Uncharacterized protein {ECO:0000313|EnsemblPlants:TRIAE_CS42_U_TGACv1_641506_AA2096880.1};	FOG: Predicted E3 ubiquitin ligase	GO:0016021,integral component of membrane; GO:0046872,metal ion binding; GO:0061630,ubiquitin protein ligase activity; GO:0004842,ubiquitin-protein transferase activity; GO:0043161,proteasome-mediated ubiquitin-dependent protein catabolic process; GO:0016567,protein ubiquitination; GO:0010182,sugar mediated signaling pathway	Anaphase-promoting complex subunit 11 RING-H2 finger
gene:TraesCS1A02G003700	0	0	0	0	0	0	0.79	1	1.66	0	0	0	0	0	0	8	12	17	1A	2291887	2292891	+	TraesCS1A02G003700	protein_coding	K22255 ATPase inhibitor, mitochondrial | (RefSeq) uncharacterized protein At2g27730, mitochondrial (A)	uncharacterized protein At2g27730, mitochondrial-like [Aegilops tauschii subsp. tauschii]	--	SubName: Full=Uncharacterized protein {ECO:0000313|EnsemblPlants:TRIAE_CS42_1AS_TGACv1_020188_AA0075440.1};	--	GO:0005739,mitochondrion; GO:0042030,ATPase inhibitor activity; GO:0032780,negative regulation of ATPase activity	Mitochondrial ATPase inhibitor, IATP
gene:TraesCS1A02G004126	0	0	0	0	0	0	0.01	0.01	0.03	0	0	0	1	0	0	4	3	11	1A	2490452	2519369	+	TraesCS1A02G004126	protein_coding	K13457 disease resistance protein RPM1 | (RefSeq) putative disease resistance RPP13-like protein 3 (A)	Putative disease resistance RPP13-like protein 3 [Triticum urartu]	RecName: Full=Putative disease resistance RPP13-like protein 3;	SubName: Full=Uncharacterized protein {ECO:0000313|EnsemblPlants:TRIUR3_00391-P1};	Apoptotic ATPase	GO:0005886,plasma membrane; GO:0043531,ADP binding; GO:0005524,ATP binding; GO:0009626,plant-type hypersensitive response; GO:0007165,signal transduction	NB-ARC domain
gene:TraesCS1A02G004200	1.76	4.46	4.19	11.19	21.3	15.79	17.09	27.28	20.55	10	24	29	68	147	95	94	177	114	1A	2540491	2540958	-	TraesCS1A02G004200	protein_coding	K07199 5'-AMP-activated protein kinase, regulatory beta subunit | (RefSeq) SNF1-related protein kinase regulatory subunit beta-3 (A)	SNF1-related protein kinase regulatory subunit beta-3 [Aegilops tauschii subsp. tauschii]	RecName: Full=SNF1-related protein kinase regulatory subunit beta-3; Short=AKIN subunit beta-3; Short=AKINB3; Short=AKINbeta3;	SubName: Full=Uncharacterized protein {ECO:0000313|EnsemblPlants:TRIAE_CS42_1AS_TGACv1_019895_AA0072600.1};	Protein involved in Snf1 protein kinase complex assembly	GO:0019887,protein kinase regulator activity; GO:0005975,carbohydrate metabolic process; GO:0043562,cellular response to nitrogen levels; GO:0009744,response to sucrose	5'-AMP-activated protein kinase beta subunit, interaction domain
gene:TraesCS1A02G004400	0.33	0	0	0.05	0.27	0.41	12.92	4.43	10.41	6	0	0	1	6	8	230	93	187	1A	2642460	2648016	-	TraesCS1A02G004400	protein_coding	--	protein SAWADEE HOMEODOMAIN HOMOLOG 2-like [Aegilops tauschii subsp. tauschii]	RecName: Full=Protein SAWADEE HOMEODOMAIN HOMOLOG 2; AltName: Full=Probable DNA-binding transcription factor 2;	SubName: Full=Uncharacterized protein {ECO:0000313|EnsemblPlants:TRIAE_CS42_1AS_TGACv1_019640_AA0069300.1};	--	GO:0005634,nucleus; GO:0003682,chromatin binding; GO:0003677,DNA binding	Homeobox domain
gene:TraesCS1A02G004500	0	0	0	0	0	0	0.97	0.59	0.69	0	0	0	0	0	0	18	13	13	1A	2661957	2667052	-	TraesCS1A02G004500	protein_coding	K10523 speckle-type POZ protein | (RefSeq) BTB/POZ and MATH domain-containing protein 3-like (A)	hypothetical protein TRIUR3_34435 [Triticum urartu]	RecName: Full=Protein SAWADEE HOMEODOMAIN HOMOLOG 2; AltName: Full=Probable DNA-binding transcription factor 2;	SubName: Full=Uncharacterized protein {ECO:0000313|EnsemblPlants:TRIAE_CS42_1AS_TGACv1_019640_AA0069280.1};	--	GO:0005634,nucleus; GO:0003682,chromatin binding; GO:0003677,DNA binding	Homeobox domain
gene:TraesCS1A02G005315	258.26	217.89	131.89	5.17	0.14	0.05	252.27	26.85	174.63	4493	3586	2794	96	3	1	4243	533	2963	1A	3019865	3021011	-	TraesCS1A02G005315	protein_coding	--	--	--	--	--	--	--
gene:TraesCS1A02G005368	73.79	77.52	35.8	2.65	0.14	0	133.41	20.27	87.08	1305	1297	771	50	3	0	2281	409	1502	1A	3074492	3075657	-	TraesCS1A02G005368	protein_coding	--	--	--	--	--	--	--
gene:TraesCS1A02G005387	282.7	223.92	90.59	8.37	0.05	0	523.22	45.39	255.84	5154	3862	2011	163	1	0	9222	944	4549	1A	3094066	3095267	-	TraesCS1A02G005387	protein_coding	--	--	--	--	--	--	--
gene:TraesCS1A02G005500	1.52	1.28	1.6	3.13	5.36	4.06	4.44	9.09	4.67	35	28	45	77	150	99	99	239	105	1A	3119378	3122276	-	TraesCS1A02G005500	protein_coding	--	uncharacterized protein LOC109750484 [Aegilops tauschii subsp. tauschii]	--	SubName: Full=Uncharacterized protein {ECO:0000313|EnsemblPlants:TRIAE_CS42_1AS_TGACv1_019336_AA0065030.2};	--	--	--
gene:TraesCS1A02G005700	6.45	6.05	6.53	11.53	9.16	10.09	24.24	22.43	20.85	275	244	339	525	474	455	999	1091	867	1A	3377838	3383699	+	TraesCS1A02G005700	protein_coding	K10638 E3 ubiquitin-protein ligase UHRF1 [EC:2.3.2.27] | (RefSeq) LOC109750476; E3 ubiquitin-protein ligase ORTHRUS 2-like (A)	E3 ubiquitin-protein ligase ORTHRUS 2-like [Aegilops tauschii subsp. tauschii]	RecName: Full=E3 ubiquitin-protein ligase ORTHRUS 2; EC=2.3.2.27; AltName: Full=Protein VARIANT IN METHYLATION 1; AltName: Full=RING-type E3 ubiquitin transferase ORTHRUS 2 {ECO:0000305};	SubName: Full=Uncharacterized protein {ECO:0000313|EnsemblPlants:TRIAE_CS42_1AS_TGACv1_019686_AA0069940.2};	--	GO:0010369,chromocenter; GO:0005720,nuclear heterochromatin; GO:0005634,nucleus; GO:0003682,chromatin binding; GO:0010385,double-stranded methylated DNA binding; GO:0042393,histone binding; GO:0046872,metal ion binding; GO:0008327,methyl-CpG binding; GO:0010428,methyl-CpNpG binding; GO:0010429,methyl-CpNpN binding; GO:0061630,ubiquitin protein ligase activity; GO:0004842,ubiquitin-protein transfe…	U-box domain
gene:TraesCS1A02G005800	42.18	52.85	35.1	17.79	12.6	14.71	53.6	23.99	31.04	1874	2221	1899	844	679	691	2302	1216	1345	1A	3386287	3391808	-	TraesCS1A02G005800	protein_coding	K17579 protein phosphatase 1 regulatory subunit 42 | (RefSeq) AML1; RNA-binding protein (A)	protein MEI2-like 3 [Aegilops tauschii subsp. tauschii]	RecName: Full=Protein MEI2-like 3; Short=OML3; AltName: Full=MEI2-like protein 3;	SubName: Full=Uncharacterized protein {ECO:0000313|EnsemblPlants:TRIAE_CS42_1AS_TGACv1_019686_AA0069930.2};	Protein Mei2, essential for commitment to meiosis, and related proteins	GO:0003723,RNA binding	RNA recognition motif. (a.k.a. RRM, RBD, or RNP domain)
gene:TraesCS1A02G006000	0.07	0.2	0.04	0.54	0.25	0.42	0.05	0.08	0	3	8	2	25	13	19	2	4	0	1A	3451854	3454772	-	TraesCS1A02G006000	protein_coding	K04733 interleukin-1 receptor-associated kinase 4 [EC:2.7.11.1] | (RefSeq) LOC109767520; MDIS1-interacting receptor like kinase 2-like (A)	MDIS1-interacting receptor like kinase 2-like isoform X1 [Aegilops tauschii subsp. tauschii]	RecName: Full=Probable leucine-rich repeat receptor-like protein kinase At1g35710; EC=2.7.11.1; Flags: Precursor;	SubName: Full=Uncharacterized protein {ECO:0000313|EnsemblPlants:TRIAE_CS42_1AS_TGACv1_019686_AA0069900.1};	--	GO:0016021,integral component of membrane; GO:0005524,ATP binding; GO:0004674,protein serine/threonine kinase activity	Leucine rich repeat N-terminal domain
gene:TraesCS1A02G006900	0	0	0	0	0	0	0.26	0.03	0.29	0	0	0	0	0	0	7	1	8	1A	3669097	3671050	-	TraesCS1A02G006900	protein_coding	K04733 interleukin-1 receptor-associated kinase 4 [EC:2.7.11.1] | (RefSeq) LOC109767520; MDIS1-interacting receptor like kinase 2-like (A)	MDIS1-interacting receptor like kinase 2-like [Aegilops tauschii subsp. tauschii]	RecName: Full=MDIS1-interacting receptor like kinase 2 {ECO:0000303|PubMed:26863186}; Short=AtMIK2 {ECO:0000303|PubMed:26863186}; AltName: Full=Probable LRR receptor-like serine/threonine-protein kinase At4g08850; EC=2.7.11.1 {ECO:0000305}; Flags: Precursor;	SubName: Full=Uncharacterized protein {ECO:0000313|EnsemblPlants:TRIAE_CS42_1AS_TGACv1_020726_AA0079550.1};	--	GO:0016021,integral component of membrane; GO:0016020,membrane; GO:0005886,plasma membrane; GO:0009506,plasmodesma; GO:0090406,pollen tube; GO:0005524,ATP binding; GO:0004674,protein serine/threonine kinase activity	Phosphotransferase enzyme family
gene:TraesCS1A02G007200	7.62	8.13	3.31	0	0	0	54.63	5.71	25.16	104	105	55	0	0	0	721	89	335	1A	3776339	3777238	+	TraesCS1A02G007200	protein_coding	--	--	--	--	--	--	--
gene:TraesCS1A02G007300	3279.87	3792.66	1349.04	281.03	6.95	0.46	13440	912.09	7386.69	68054	74446	34084	6228	175	10	269604	21591	149479	1A	3845783	3847150	-	TraesCS1A02G007300	protein_coding	--	gamma-gliadin 1 [Triticum aestivum]	RecName: Full=Gamma-gliadin B; Flags: Precursor;	SubName: Full=Gamma-gliadin 1 {ECO:0000313|EMBL:AGJ50340.1, ECO:0000313|EnsemblPlants:TRIAE_CS42_1AS_TGACv1_019078_AA0059980.1};	--	GO:0045735,nutrient reservoir activity	Protease inhibitor/seed storage/LTP family
gene:TraesCS1A02G007344	53.85	43.67	16.87	5.73	0.06	0	143.5	25.22	73.56	713	547	272	81	1	0	1837	381	950	1A	3910395	3911267	+	TraesCS1A02G007344	protein_coding	--	--	--	--	--	--	--
gene:TraesCS1A02G007400	476.42	581.1	235.39	354.77	7.35	1.31	8304.83	955.55	6854.37	6200	7154	3730	4931	116	18	104486	14187	86996	1A	4033339	4034196	+	gene:TraesCS1A02G007400	Gamma gliadin-A3 [Source:UniProtKB/TrEMBL%3BAcc:B6UKM9]	--	gamma-gliadin [Triticum aestivum]	RecName: Full=Gamma-gliadin; Flags: Precursor;	SubName: Full=Gamma-gliadin {ECO:0000313|EMBL:ACJ03469.1};	--	GO:0045735,nutrient reservoir activity	Protease inhibitor/seed storage/LTP family
gene:TraesCS1A02G007405	1486.52	1839.39	726.86	100.51	1.71	0.15	6022.88	621.74	4846.58	19345	22645	11518	1397	27	2	75776	9231	61513	1A	4041324	4042181	+	gene:TraesCS1A02G007405	Gamma gliadin-A3 [Source:UniProtKB/TrEMBL%3BAcc:B6UKM9]	--	gamma-gliadin [Triticum aestivum]	RecName: Full=Gamma-gliadin; Flags: Precursor;	SubName: Full=Gamma-gliadin {ECO:0000313|EMBL:ACJ03469.1};	--	GO:0045735,nutrient reservoir activity	Protease inhibitor/seed storage/LTP family
gene:TraesCS1A02G007700	638.21	877.46	481.74	81.9	2.61	0.31	7327.52	1436.6	7882.46	5837	7592	5365	800	29	3	64791	14990	70311	1A	4053221	4053823	+	TraesCS1A02G007700	protein_coding	--	avenin-3-like [Aegilops tauschii subsp. tauschii]	RecName: Full=Avenin-3; AltName: Full=Prolamin; Flags: Precursor;	SubName: Full=Gliadin/avenin-like seed protein {ECO:0000313|EMBL:ADA62372.1};	--	GO:0005773,vacuole; GO:0045735,nutrient reservoir activity	Protease inhibitor/seed storage/LTP family
gene:TraesCS1A02G007900	4.08	2.65	2.58	0.59	0	0	15.59	3.03	2.9	13	8	10	2	0	0	48	11	9	1A	4063197	4063406	+	TraesCS1A02G007900	protein_coding	K11094 U2 small nuclear ribonucleoprotein B'' | (RefSeq) U2 small nuclear ribonucleoprotein B''-like isoform X1 (A)	PREDICTED: uncharacterized protein LOC104582784 [Brachypodium distachyon]	--	SubName: Full=Uncharacterized protein {ECO:0000313|EnsemblPlants:TRIAE_CS42_1AS_TGACv1_019696_AA0070120.1};	--	GO:0016021,integral component of membrane	Protein of unknown function (DUF3339)
gene:TraesCS1A02G007934	91.18	64.76	24.86	2.13	0	0	216.41	26.43	134.41	1524	1024	506	38	0	0	3497	504	2191	1A	4095724	4096825	+	TraesCS1A02G007934	protein_coding	--	--	--	--	--	--	--
gene:TraesCS1A02G008000	4314.48	5279.65	1882.23	183.89	4.7	0.5	16071.4	1329.33	8245.31	90110	104316	47868	4102	119	11	324509	31675	167952	1A	4202212	4203588	-	TraesCS1A02G008000	protein_coding	--	--	--	--	--	--	--
gene:TraesCS1A02G008100	0.54	0.44	0.48	0.22	0.04	0.05	0.06	0.02	0.06	48	37	52	21	4	5	5	2	5	1A	4497200	4503419	+	gene:TraesCS1A02G008100	protein_coding	K15078 structure-specific endonuclease subunit SLX1 [EC:3.6.1.-] | (RefSeq) putative disease resistance protein RGA1 (A)	powdery mildew resistance protein PM3 variant [Triticum aestivum]	RecName: Full=Putative disease resistance protein RGA4; AltName: Full=RGA4-blb;	SubName: Full=Powdery mildew resistance protein PM3 variant {ECO:0000313|EMBL:ACN94428.1};	Apoptotic ATPase	GO:0043531,ADP binding; GO:0005524,ATP binding; GO:0006952,defense response	Leucine rich repeat
gene:TraesCS1A02G008300	0	0.01	0.04	0	0	0	0.01	0.2	0.13	0	1	4	0	0	0	1	18	10	1A	4549622	4554906	+	TraesCS1A02G008300	protein_coding	K15078 structure-specific endonuclease subunit SLX1 [EC:3.6.1.-] | (RefSeq) putative disease resistance protein RGA1 (A)	Putative disease resistance protein RGA4 [Triticum urartu]	RecName: Full=Putative disease resistance protein RGA3; AltName: Full=Blight resistance protein B149; AltName: Full=RGA1-blb;	SubName: Full=Uncharacterized protein {ECO:0000313|EnsemblPlants:TRIAE_CS42_1AS_TGACv1_019040_AA0058580.1};	Apoptotic ATPase	GO:0043531,ADP binding; GO:0005524,ATP binding; GO:0006952,defense response	NACHT domain
gene:TraesCS1A02G009200	0.6	1.27	0.79	0.22	0	0.23	0.5	1.89	3.08	5	10	8	2	0	2	4	18	25	1A	5500650	5501198	+	TraesCS1A02G009200	protein_coding	--	uncharacterized protein LOC109745970 [Aegilops tauschii subsp. tauschii]	--	SubName: Full=Uncharacterized protein {ECO:0000313|EnsemblPlants:TRIAE_CS42_1AS_TGACv1_019563_AA0068360.2};	--	--	YscO-like protein
gene:TraesCS1A02G009320	0.07	0.1	0.12	0.07	0.14	0.08	0.15	0.4	0.24	6	8	12	6	14	7	12	37	19	1A	5521573	5527792	-	TraesCS1A02G009320	protein_coding	K15078 structure-specific endonuclease subunit SLX1 [EC:3.6.1.-] | (RefSeq) putative disease resistance protein RGA1 (A)	powder mildew resistance-like protein [Triticum monococcum]	RecName: Full=Putative disease resistance protein RGA3; AltName: Full=Blight resistance protein B149; AltName: Full=RGA1-blb;	SubName: Full=Powder mildew resistance-like protein {ECO:0000313|EMBL:AMT84569.1};	Apoptotic ATPase	GO:0043531,ADP binding; GO:0005524,ATP binding; GO:0006952,defense response	AAA domain
gene:TraesCS1A02G009400	0	0	0	0.08	0.04	0.03	0.01	0.18	0.08	0	0	0	6	4	2	1	15	6	1A	5645211	5650510	-	TraesCS1A02G009400	protein_coding	K15078 structure-specific endonuclease subunit SLX1 [EC:3.6.1.-] | (RefSeq) putative disease resistance protein RGA3 (A)	powdery mildew resistance protein PM3A [Triticum aestivum]	RecName: Full=Putative disease resistance protein RGA4; AltName: Full=RGA4-blb;	SubName: Full=Uncharacterized protein {ECO:0000313|EnsemblPlants:TRIAE_CS42_1AS_TGACv1_019556_AA0068210.1};	Apoptotic ATPase	GO:0043531,ADP binding; GO:0005524,ATP binding; GO:0006952,defense response	Leucine rich repeat
gene:TraesCS1A02G009600	0	0	0	0.22	0.19	0.17	0.12	0.49	0.12	0	0	0	16	16	12	8	38	8	1A	6007940	6012646	-	TraesCS1A02G009600	protein_coding	K15078 structure-specific endonuclease subunit SLX1 [EC:3.6.1.-] | (RefSeq) putative disease resistance protein RGA3 (A)	powdery mildew resistance protein PM3A [Triticum aestivum]	RecName: Full=Putative disease resistance protein RGA3; AltName: Full=Blight resistance protein B149; AltName: Full=RGA1-blb;	SubName: Full=Uncharacterized protein {ECO:0000313|EnsemblPlants:TRIAE_CS42_1AS_TGACv1_019461_AA0066880.1};	Apoptotic ATPase	GO:0043531,ADP binding; GO:0005524,ATP binding; GO:0006952,defense response	Leucine Rich Repeat
gene:TraesCS1A02G009900	0	0	0	0.05	0	0.02	0.18	0.85	0.45	0	0	0	3	0	1	10	55	25	1A	6151748	6159140	+	gene:TraesCS1A02G009900	protein_coding	K13457 disease resistance protein RPM1 | (RefSeq) putative disease resistance RPP13-like protein 3 (A)	stripe rust resistance protein YR10 [Triticum aestivum]	RecName: Full=Disease resistance protein RPM1; AltName: Full=Resistance to Pseudomonas syringae protein 3;	SubName: Full=Uncharacterized protein {ECO:0000313|EnsemblPlants:TRIAE_CS42_1AS_TGACv1_020083_AA0074570.4};	Apoptotic ATPase	GO:0012505,endomembrane system; GO:0019897,extrinsic component of plasma membrane; GO:0005886,plasma membrane; GO:0043531,ADP binding; GO:0005524,ATP binding; GO:0000166,nucleotide binding; GO:0009626,plant-type hypersensitive response; GO:0007165,signal transduction	AAA domain
gene:TraesCS1A02G010200	0	0	0	0	0	0	0.25	0.09	0.15	0	0	0	0	0	0	12	5	7	1A	6317837	6324253	+	TraesCS1A02G010200	protein_coding	K01210 glucan 1,3-beta-glucosidase [EC:3.2.1.58] | (RefSeq) probable glucan 1,3-beta-glucosidase A (A)	predicted protein [Hordeum vulgare subsp. vulgare]	RecName: Full=Glucan 1,3-beta-glucosidase {ECO:0000250|UniProtKB:Q7Z9L3}; EC=3.2.1.58; AltName: Full=Exo-1,3-beta-glucanase {ECO:0000250|UniProtKB:Q7Z9L3}; Flags: Fragments;	SubName: Full=Uncharacterized protein {ECO:0000313|EnsemblPlants:TRIAE_CS42_1DS_TGACv1_081914_AA0263320.1};	--	GO:0005576,extracellular region; GO:0004338,glucan exo-1,3-beta-glucosidase activity; GO:0071555,cell wall organization; GO:0000272,polysaccharide catabolic process	FRG1-like domain
gene:TraesCS1A02G010400	0.38	0.41	0.34	1.57	0.97	0.75	0.59	1.72	0.88	31	32	34	137	96	65	47	160	70	1A	6336481	6345966	-	TraesCS1A02G010400	protein_coding	K15078 structure-specific endonuclease subunit SLX1 [EC:3.6.1.-] | (RefSeq) putative disease resistance protein RGA3 (A)	Putative disease resistance protein RGA4 [Triticum urartu]	RecName: Full=Putative disease resistance protein RGA4; AltName: Full=RGA4-blb;	SubName: Full=Putative disease resistance protein RGA4 {ECO:0000313|EMBL:EMS48810.1, ECO:0000313|EnsemblPlants:TRIUR3_32659-P1};	Apoptotic ATPase	GO:0043531,ADP binding; GO:0005524,ATP binding; GO:0006952,defense response	AAA domain
gene:TraesCS1A02G010900	0	0	0	0.94	0	0	137.28	19.33	75.55	0	0	0	14	0	0	1848	307	1026	1A	6517423	6518340	+	TraesCS1A02G010900	protein_coding	--	--	--	--	--	--	--
gene:TraesCS1A02G010905	0	0	0	0.76	0	0	109.1	9.33	46.08	0	0	0	11	0	0	1427	144	608	1A	6561797	6562688	+	TraesCS1A02G010905	protein_coding	--	--	--	--	--	--	--
gene:TraesCS1A02G011100	0	0	0	0.36	0.45	0.52	0.64	2.25	1.2	0	0	0	5	7	7	8	33	15	1A	6566139	6567972	+	TraesCS1A02G011100	protein_coding	K02965 small subunit ribosomal protein S19 | (RefSeq) uncharacterized protein LOC109766783 (A)	Ribosomal protein S19, mitochondrial [Triticum urartu]	RecName: Full=Ribosomal protein S19, mitochondrial;	SubName: Full=Uncharacterized protein {ECO:0000313|EnsemblPlants:TRIAE_CS42_1AS_TGACv1_021060_AA0080840.1};	Mitochondrial/chloroplast ribosomal protein S19	GO:0005739,mitochondrion; GO:0015935,small ribosomal subunit; GO:0003723,RNA binding; GO:0003735,structural constituent of ribosome; GO:0006412,translation	Ribosomal protein S19
gene:TraesCS1A02G011200	0	0.13	0.03	1.61	2	2.1	0.52	2.27	1.59	0	3	1	41	58	53	12	62	37	1A	6569388	6576401	-	TraesCS1A02G011200	protein_coding	K08880 serine/threonine kinase 19 [EC:2.7.11.1] | (RefSeq) LOC109745968; serine/threonine-protein kinase 19 isoform X1 (A)	serine/threonine-protein kinase 19 isoform X2 [Aegilops tauschii subsp. tauschii]	--	SubName: Full=Uncharacterized protein {ECO:0000313|EnsemblPlants:TRIAE_CS42_1AS_TGACv1_021060_AA0080830.2};	--	--	Serine-threonine protein kinase 19
gene:TraesCS1A02G011300	0.73	0.67	0.67	0	0	0	0.09	0.08	0.37	8	7	9	0	0	0	1	1	4	1A	6654552	6655482	-	TraesCS1A02G011300	protein_coding	K04733 interleukin-1 receptor-associated kinase 4 [EC:2.7.11.1] | (RefSeq) jacalin-related lectin 3 isoform X3 (A)	hypothetical protein TRIUR3_08601 [Triticum urartu]	RecName: Full=Horcolin; AltName: Full=Agglutinin; AltName: Full=Mannose-specific lectin;	SubName: Full=Uncharacterized protein {ECO:0000313|EnsemblPlants:TRIAE_CS42_1AS_TGACv1_019907_AA0072710.1};	--	GO:0048046,apoplast; GO:0005537,mannose binding	Jacalin-like lectin domain
gene:TraesCS1A02G011500	0.62	0.65	0	16.81	15.82	11.12	1.92	2.71	4.76	2	2	0	58	62	38	6	10	15	1A	6765240	6765452	-	TraesCS1A02G011500	protein_coding	--	hypothetical protein TRIUR3_13515 [Triticum urartu]	--	SubName: Full=Uncharacterized protein {ECO:0000313|EMBL:EMS64218.1, ECO:0000313|EnsemblPlants:TRIUR3_13515-P1};	--	GO:0016021,integral component of membrane	Coiled-coil domain-containing protein 56
gene:TraesCS1A02G011700	0	0	0	1.09	0.53	0.37	0	0	0	0	0	0	9	5	3	0	0	0	1A	6773469	6773978	-	TraesCS1A02G011700	protein_coding	K19041 E3 ubiquitin-protein ligase RNF38/44 [EC:2.3.2.27] | (RefSeq) RING-H2 finger protein ATL70-like (A)	60S ribosomal protein L2, mitochondrial [Triticum urartu]	RecName: Full=Putative RING-H2 finger protein ATL71; EC=2.3.2.27 {ECO:0000305}; AltName: Full=RING-type E3 ubiquitin transferase ATL71 {ECO:0000305};	SubName: Full=Uncharacterized protein {ECO:0000313|EnsemblPlants:TRIAE_CS42_1AS_TGACv1_020550_AA0078310.1};	FOG: Predicted E3 ubiquitin ligase	GO:0016021,integral component of membrane; GO:0046872,metal ion binding; GO:0061630,ubiquitin protein ligase activity; GO:0043161,proteasome-mediated ubiquitin-dependent protein catabolic process	Anaphase-promoting complex subunit 11 RING-H2 finger
gene:TraesCS1A02G011800	3.14	2.71	3.24	20	28.04	21.32	1.83	9.03	4.19	87	71	109	591	941	624	49	285	113	1A	6788571	6793542	+	gene:TraesCS1A02G011800	Formin-like protein [Source:UniProtKB/TrEMBL%3BAcc:A0A341NHE5]	K02184 formin 2 | (RefSeq) formin-like protein 1 (A)	predicted protein [Hordeum vulgare subsp. vulgare]	RecName: Full=Formin-like protein 14; AltName: Full=OsFH14; Flags: Precursor;	RecName: Full=Formin-like protein {ECO:0000256|RuleBase:RU361260};	Rho GTPase effector BNI1 and related formins	GO:0016021,integral component of membrane	Formin Homology 2 Domain
gene:TraesCS1A02G013700	1.22	0.56	1.27	0.95	0.74	0.6	3.08	4.56	3.49	23	10	29	19	17	12	56	98	64	1A	7651464	7654123	-	TraesCS1A02G013700	protein_coding	K09561 STIP1 homology and U-box containing protein 1 [EC:2.3.2.27] | (RefSeq) LOC109757815; E3 ubiquitin-protein ligase CHIP-like isoform X1 (A)	E3 ubiquitin-protein ligase CHIP-like isoform X2 [Aegilops tauschii subsp. tauschii]	RecName: Full=E3 ubiquitin-protein ligase CHIP {ECO:0000305}; EC=2.3.2.27 {ECO:0000269|PubMed:16640601, ECO:0000269|PubMed:17241447}; AltName: Full=Carboxyl terminus of HSC70-interacting protein {ECO:0000303|PubMed:12805616}; Short=AtCHIP {ECO:0000303|PubMed:12805616}; AltName: Full=Plant U-box protein 61; AltName: Full=RING-type E3 ubiquitin transferase CHIP {ECO:0000305}; AltName: Full=U-box do…	SubName: Full=Uncharacterized protein {ECO:0000313|EnsemblPlants:TRIAE_CS42_1AS_TGACv1_019763_AA0071150.1};	Chaperone-dependent E3 ubiquitin protein ligase (contains TPR repeats)	GO:0051087,chaperone binding; GO:0004842,ubiquitin-protein transferase activity; GO:0016567,protein ubiquitination; GO:0009737,response to abscisic acid; GO:0009651,response to salt stress; GO:0009266,response to temperature stimulus	Tetratricopeptide repeat
gene:TraesCS1A02G013800	0.05	1.79	2.57	0.37	0.51	0.3	1.2	7.71	5.98	3	108	199	25	39	20	74	560	371	1A	7657145	7669998	-	gene:TraesCS1A02G013800	Methionine S-methyltransferase [Source:UniProtKB/TrEMBL%3BAcc:A0A341NG51]	K08247 methionine S-methyltransferase [EC:2.1.1.12] | (RefSeq) LOC109757810; methionine S-methyltransferase isoform X1 (A)	methionine S-methyltransferase isoform X1 [Aegilops tauschii subsp. tauschii]	RecName: Full=Methionine S-methyltransferase; EC=2.1.1.12; AltName: Full=AdoMet:Met S-methyltransferase; AltName: Full=Hv-MMT1;	RecName: Full=Methionine S-methyltransferase {ECO:0000256|PROSITE-ProRule:PRU00888}; EC=2.1.1.12 {ECO:0000256|PROSITE-ProRule:PRU00888};	--	GO:0005737,cytoplasm; GO:0030732,methionine S-methyltransferase activity; GO:0030170,pyridoxal phosphate binding; GO:0009058,biosynthetic process	Methyltransferase domain
gene:TraesCS1A02G014100	436.02	338.55	539.77	114.41	49.27	82.56	381.29	1543.63	913.67	1488	1093	2243	417	204	298	1258	6010	3041	1A	7697292	7698190	-	TraesCS1A02G014100	protein_coding	--	Defensin Tk-AMP-D1 [Triticum urartu]	RecName: Full=Defensin Tk-AMP-D1;	SubName: Full=Uncharacterized protein {ECO:0000313|EnsemblPlants:TRIAE_CS42_1AS_TGACv1_019763_AA0071210.1};	--	GO:0050832,defense response to fungus; GO:0031640,killing of cells of other organism	Gamma-thionin family
gene:TraesCS1A02G015200	2.6	2.1	3.04	2.4	1.79	1.01	1.78	6.69	4.73	80	61	114	79	67	33	53	235	142	1A	8239469	8244826	-	gene:TraesCS1A02G015200	Tubulin-folding cofactor E [Source:Projected from Arabidopsis thaliana (AT1G71440) UniProtKB/Swiss-Prot%3BAcc:Q8GRL7]	K21768 tubulin-specific chaperone E | (RefSeq) LOC109759340; tubulin-folding cofactor E isoform X1 (A)	tubulin-folding cofactor E isoform X1 [Aegilops tauschii subsp. tauschii]	RecName: Full=Tubulin-folding cofactor E; Short=AtTFCE; AltName: Full=Protein PFIFFERLING;	SubName: Full=Uncharacterized protein {ECO:0000313|EnsemblPlants:TRIAE_CS42_1AS_TGACv1_019551_AA0068050.1};	Uncharacterized conserved protein	GO:0009507,chloroplast; GO:0009793,embryo development ending in seed dormancy	Leucine rich repeat
gene:TraesCS1A02G015300	16.86	18.76	13.75	9.24	12.35	10	26.14	12.16	27.11	287	302	285	168	255	180	430	236	450	1A	8247217	8251270	+	TraesCS1A02G015300	protein_coding	K07874 Ras-related protein Rab-1A | (RefSeq) LOC109765652; ras-related protein RABD1-like (A)	ras-related protein RABD1-like [Aegilops tauschii subsp. tauschii]	RecName: Full=Ras-related protein RABD1; Short=AtRABD1; AltName: Full=Ras-related protein ATFP8;	SubName: Full=Uncharacterized protein {ECO:0000313|EnsemblPlants:TRIAE_CS42_1AS_TGACv1_019551_AA0068060.1};	GTPase Rab1/YPT1, small G protein superfamily, and related GTP-binding proteins	GO:0000139,Golgi membrane; GO:0005886,plasma membrane; GO:0032588,trans-Golgi network membrane; GO:0005525,GTP binding; GO:0030742,GTP-dependent protein binding; GO:0003924,GTPase activity; GO:0080115,myosin XI tail binding; GO:0006888,ER to Golgi vesicle-mediated transport; GO:0015031,protein transport	ATPase family associated with various cellular activities (AAA)
gene:TraesCS1A02G015400	0.45	0.2	0.58	0.36	0.11	0.12	1.53	1.58	1.71	7	3	11	6	2	2	23	28	26	1A	8264166	8266341	-	TraesCS1A02G015400	protein_coding	K07904 Ras-related protein Rab-11A | (RefSeq) LOC109765651; ras-related protein RABA2a-like (A)	ras-related protein RABA2a-like [Aegilops tauschii subsp. tauschii]	RecName: Full=Ras-related protein RABA2a; Short=AtRABA2a; AltName: Full=Ras-related protein Rab11C; Short=AtRab11C; Flags: Precursor;	SubName: Full=Uncharacterized protein {ECO:0000313|EnsemblPlants:TRIAE_CS42_1AS_TGACv1_019551_AA0068080.1};	GTPase Rab11/YPT3, small G protein superfamily	GO:0009504,cell plate; GO:0005829,cytosol; GO:0005768,endosome; GO:0010008,endosome membrane; GO:0005794,Golgi apparatus; GO:0005886,plasma membrane; GO:0005525,GTP binding; GO:0003924,GTPase activity; GO:0000911,cytokinesis by cell plate formation; GO:0015031,protein transport	Dynein light intermediate chain (DLIC)
gene:TraesCS1A02G017900	0.19	0.03	0	0	0	0	0.52	0.03	0.16	6	1	0	0	0	0	16	1	5	1A	9355372	9357968	-	TraesCS1A02G017900	protein_coding	K04733 interleukin-1 receptor-associated kinase 4 [EC:2.7.11.1] | (RefSeq) rust resistance kinase Lr10 isoform X1 (A)	predicted protein [Hordeum vulgare subsp. vulgare]	RecName: Full=Rust resistance kinase Lr10 {ECO:0000312|EMBL:AAC49629.1}; EC=2.7.11.1; AltName: Full=Probable receptor-like serine/threonine-protein kinase LRK10; Flags: Precursor;	SubName: Full=Uncharacterized protein {ECO:0000313|EnsemblPlants:TRIAE_CS42_1AS_TGACv1_019565_AA0068460.1};	Serine/threonine protein kinase	GO:0016021,integral component of membrane; GO:0005886,plasma membrane; GO:0005524,ATP binding; GO:0004674,protein serine/threonine kinase activity	Phosphotransferase enzyme family
gene:TraesCS1A02G018400	0	0	0	0	0	0	0.28	0.03	0.09	0	0	0	0	0	0	15	2	5	1A	9543460	9548078	+	TraesCS1A02G018400	protein_coding	K13457 disease resistance protein RPM1 | (RefSeq) LOC109756714; disease resistance protein RPM1-like (A)	predicted protein [Hordeum vulgare subsp. vulgare]	RecName: Full=Disease resistance protein RPM1; AltName: Full=Resistance to Pseudomonas syringae protein 3;	SubName: Full=Uncharacterized protein {ECO:0000313|EnsemblPlants:TRIAE_CS42_1AS_TGACv1_019203_AA0063110.1};	Apoptotic ATPase	GO:0012505,endomembrane system; GO:0019897,extrinsic component of plasma membrane; GO:0005886,plasma membrane; GO:0043531,ADP binding; GO:0005524,ATP binding; GO:0000166,nucleotide binding; GO:0009626,plant-type hypersensitive response; GO:0007165,signal transduction	ATPase family associated with various cellular activities (AAA)
gene:TraesCS1A02G018500	0.05	0.05	0.23	0	0.02	0	0.13	0.31	0.29	2	2	11	0	1	0	5	14	11	1A	9549076	9552128	-	TraesCS1A02G018500	protein_coding	K04733 interleukin-1 receptor-associated kinase 4 [EC:2.7.11.1] | (RefSeq) rust resistance kinase Lr10 isoform X1 (A)	LEAF RUST 10 DISEASE-RESISTANCE LOCUS RECEPTOR-LIKE PROTEIN KINASE-like 2.3 [Aegilops tauschii subsp. tauschii]	RecName: Full=Rust resistance kinase Lr10 {ECO:0000312|EMBL:AAC49629.1}; EC=2.7.11.1; AltName: Full=Probable receptor-like serine/threonine-protein kinase LRK10; Flags: Precursor;	SubName: Full=Uncharacterized protein {ECO:0000313|EnsemblPlants:TRIAE_CS42_1AS_TGACv1_019203_AA0063100.1};	Serine/threonine protein kinase	GO:0016021,integral component of membrane; GO:0005886,plasma membrane; GO:0005524,ATP binding; GO:0004674,protein serine/threonine kinase activity	Wall-associated receptor kinase galacturonan-binding
gene:TraesCS1A02G018600	0	0	0.03	0	0	0	0.21	0.15	0.17	0	0	1	0	0	0	6	5	5	1A	9553967	9556916	+	TraesCS1A02G018600	protein_coding	K04733 interleukin-1 receptor-associated kinase 4 [EC:2.7.11.1] | (RefSeq) LOC109752991; rust resistance kinase Lr10-like (A)	RecName: Full=Rust resistance kinase Lr10; AltName: Full=Probable receptor-like serine/threonine-protein kinase LRK10; Flags: Precursor AAC49629.1 rust resistance kinase Lr10 [Triticum aestivum]	RecName: Full=Rust resistance kinase Lr10 {ECO:0000312|EMBL:AAC49629.1}; EC=2.7.11.1; AltName: Full=Probable receptor-like serine/threonine-protein kinase LRK10; Flags: Precursor;	SubName: Full=Uncharacterized protein {ECO:0000313|EnsemblPlants:TRIAE_CS42_1AS_TGACv1_019203_AA0063090.1};	Serine/threonine protein kinase	GO:0016021,integral component of membrane; GO:0005886,plasma membrane; GO:0005524,ATP binding; GO:0004674,protein serine/threonine kinase activity	Protein tyrosine kinase
gene:TraesCS1A02G019000	57.32	36.91	51.17	103.85	112.22	104.66	17.97	54.28	27.03	1059	645	1151	2049	2515	2045	321	1144	487	1A	9586486	9589430	-	gene:TraesCS1A02G019000	V-type proton ATPase proteolipid subunit [Source:UniProtKB/TrEMBL%3BAcc:A0A1D5T1X1]	K02155 V-type H+-transporting ATPase 16kDa proteolipid subunit | (RefSeq) LOC109766051; V-type proton ATPase 16 kDa proteolipid subunit-like (A)	V-type proton ATPase 16 kDa proteolipid subunit-like [Aegilops tauschii subsp. tauschii]	RecName: Full=V-type proton ATPase 16 kDa proteolipid subunit; Short=V-ATPase 16 kDa proteolipid subunit; AltName: Full=Vacuolar proton pump 16 kDa proteolipid subunit;	RecName: Full=V-type proton ATPase proteolipid subunit {ECO:0000256|RuleBase:RU363060};	Vacuolar H+-ATPase V0 sector, subunits c/c'	GO:0016021,integral component of membrane; GO:0033179,proton-transporting V-type ATPase, V0 domain; GO:0005774,vacuolar membrane; GO:0015078,proton transmembrane transporter activity; GO:0015991,ATP hydrolysis coupled proton transport	ATP synthase subunit C
gene:TraesCS1A02G020400	0.47	0.52	0.64	0.33	0.2	0.32	1.24	1.23	1.23	28	29	46	21	14	20	71	83	71	1A	10051720	10058221	-	gene:TraesCS1A02G020400	Putative chromosome condensation factor [Source:UniProtKB/TrEMBL%3BAcc:Q5EWZ0]	K10614 E3 ubiquitin-protein ligase HERC3 [EC:2.3.2.26] | (RefSeq) ultraviolet-B receptor UVR8-like (A)	putative chromosome condensation factor [Triticum aestivum]	RecName: Full=PH, RCC1 and FYVE domains-containing protein 1 {ECO:0000303|PubMed:11563980}; AltName: Full=Protein Praf4 {ECO:0000303|PubMed:15358268};	SubName: Full=Putative chromosome condensation factor {ECO:0000313|EMBL:AAW78916.1};	--	GO:0046872,metal ion binding; GO:0070300,phosphatidic acid binding; GO:0035091,phosphatidylinositol binding; GO:0017112,Rab guanyl-nucleotide exchange factor activity	TMPIT-like protein
gene:TraesCS1A02G021100	0	0	0	0	0.03	0	0.49	0.42	0.41	0	0	0	0	1	0	12	12	10	1A	10150818	10152476	+	TraesCS1A02G021100	protein_coding	K13264 isoflavone 7-O-glucoside-6''-O-malonyltransferase [EC:2.3.1.115] | (RefSeq) AT133, GmAT133; malonyl-CoA:isoflavone 7-O-glucoside-6''-O-malonyltransferase (A)	malonyl-coenzyme A:anthocyanin 3-O-glucoside-6''-O-malonyltransferase-like [Aegilops tauschii subsp. tauschii]	RecName: Full=Malonyl-coenzyme A:anthocyanin 3-O-glucoside-6''-O-malonyltransferase {ECO:0000303|PubMed:12481098}; Short=Dv3MaT {ECO:0000303|PubMed:12481098}; Short=Malonyl CoA:anthocyanin 3-O-glucoside-6''-O-malonyltransferase {ECO:0000312|EMBL:AAO12206.1}; EC=2.3.1.171;	SubName: Full=Uncharacterized protein {ECO:0000313|EnsemblPlants:TRIAE_CS42_1AS_TGACv1_019137_AA0061440.1};	--	GO:0033809,anthocyanin 6''-O-malonyltransferase activity; GO:0102588,cyanidin 3-O-glucoside 6''-O-malonyltransferase activity; GO:0009698,phenylpropanoid metabolic process	Transferase family
gene:TraesCS1A02G023800	0.43	0.83	0.84	0.43	0.85	1.15	2.41	2.04	2.22	16	29	38	17	38	45	86	86	80	1A	11661682	11665443	+	TraesCS1A02G023800	protein_coding	K20165 TBC1 domain family member 2A | (RefSeq) LOC109737886; growth hormone-regulated TBC protein 1 (A)	growth hormone-regulated TBC protein 1 [Aegilops tauschii subsp. tauschii]	--	SubName: Full=Uncharacterized protein {ECO:0000313|EnsemblPlants:TRIAE_CS42_1AS_TGACv1_019355_AA0065430.2};	Ypt/Rab GTPase activating protein	--	Rab-GTPase-TBC domain
gene:TraesCS1A02G023900	0	0	0	0	0	0.04	0.87	0.33	0.73	0	0	0	0	0	1	20	9	17	1A	11670629	11672741	+	TraesCS1A02G023900	protein_coding	--	hypothetical protein TRIUR3_04039 [Triticum urartu]	--	SubName: Full=Uncharacterized protein {ECO:0000313|EnsemblPlants:TRIAE_CS42_1AS_TGACv1_019355_AA0065420.1};	--	--	--
gene:TraesCS1A02G024000	0.23	0.14	0	0	0	0	8.13	3.22	5.31	5	3	0	0	0	0	173	81	114	1A	11729437	11731433	-	TraesCS1A02G024000	protein_coding	--	hypothetical protein TRIUR3_04039 [Triticum urartu]	--	SubName: Full=Uncharacterized protein {ECO:0000313|EnsemblPlants:TRIAE_CS42_1AS_TGACv1_021138_AA0081110.1};	--	--	--
gene:TraesCS1A02G024500	16.71	20.53	20.4	32.56	41.94	38.99	9.03	16.23	14.82	111	129	165	231	338	274	58	123	96	1A	12089718	12093423	+	gene:TraesCS1A02G024500	Transcription initiation factor IIA subunit 2 [Source:UniProtKB/TrEMBL%3BAcc:A0A341NGF2]	K03123 transcription initiation factor TFIIA small subunit | (RefSeq) LOC109742017; transcription initiation factor IIA subunit 2 (A)	Transcription initiation factor IIA subunit 2 [Triticum urartu]	RecName: Full=Transcription initiation factor IIA subunit 2; AltName: Full=General transcription factor IIA subunit 2; AltName: Full=Transcription initiation factor IIA gamma chain; Short=TFIIA-gamma;	RecName: Full=Transcription initiation factor IIA subunit 2 {ECO:0000256|PIRNR:PIRNR009415};	Transcription initiation factor IIA, gamma subunit	GO:0005672,transcription factor TFIIA complex; GO:0017025,TBP-class protein binding; GO:0003713,transcription coactivator activity; GO:0003743,translation initiation factor activity; GO:0006952,defense response; GO:0051091,positive regulation of DNA-binding transcription factor activity; GO:0045944,positive regulation of transcription by RNA polymerase II; GO:0051123,RNA polymerase II preinitiati…	Transcription initiation factor IIA, gamma subunit
gene:TraesCS1A02G025100	4.78	9.21	11.57	16.21	14.09	17.16	1.79	10.5	8.76	113	206	333	409	404	429	41	283	202	1A	12141981	12144556	-	TraesCS1A02G025100	protein_coding	K02890 large subunit ribosomal protein L22 | (RefSeq) LOC109742022; 39S ribosomal protein L22, mitochondrial-like (A)	50S ribosomal protein L22 [Triticum urartu]	RecName: Full=50S ribosomal protein L22, chloroplastic;	SubName: Full=50S ribosomal protein L22 {ECO:0000313|EMBL:EMS46004.1, ECO:0000313|EnsemblPlants:TRIUR3_21402-P1};	Mitochondrial/chloroplast ribosomal protein L22	GO:0009507,chloroplast; GO:0015934,large ribosomal subunit; GO:0019843,rRNA binding; GO:0003735,structural constituent of ribosome; GO:0006412,translation	Ribosomal protein L22p/L17e
gene:TraesCS1A02G025700	0.47	0.28	0.64	1.45	1.64	1.76	0.73	2.36	1.18	18	10	30	59	76	71	27	103	44	1A	12312969	12318272	-	TraesCS1A02G025700	protein_coding	K10728 topoisomerase (DNA) II binding protein 1 | (RefSeq) hypothetical protein (A)	uncharacterized protein LOC109742023 [Aegilops tauschii subsp. tauschii]	RecName: Full=BRCT domain-containing protein At4g02110;	SubName: Full=Uncharacterized protein {ECO:0000313|EnsemblPlants:TRIAE_CS42_1AS_TGACv1_020088_AA0074620.1};	PHD Zn-finger protein	--	RING-like zinc finger
gene:TraesCS1A02G026200	1.09	2.35	3.13	0.97	0.86	1.24	0.78	0.63	0.94	61	124	213	58	58	73	42	40	51	1A	12502526	12507052	+	TraesCS1A02G026200	protein_coding	K13457 disease resistance protein RPM1 | (RefSeq) LOC109741987; disease resistance protein RPM1-like (A)	Disease resistance protein RPM1 [Triticum urartu]	RecName: Full=Disease resistance protein RPM1; AltName: Full=Resistance to Pseudomonas syringae protein 3;	SubName: Full=Disease resistance protein RPM1 {ECO:0000313|EMBL:EMS61126.1, ECO:0000313|EnsemblPlants:TRIUR3_12921-P1};	Apoptotic ATPase	GO:0012505,endomembrane system; GO:0019897,extrinsic component of plasma membrane; GO:0005886,plasma membrane; GO:0043531,ADP binding; GO:0005524,ATP binding; GO:0000166,nucleotide binding; GO:0009626,plant-type hypersensitive response; GO:0007165,signal transduction	KAP family P-loop domain
gene:TraesCS1A02G026400	0.73	1.9	2.81	1.04	1.26	0.87	2.43	7.48	3.86	49	121	230	75	103	62	158	574	253	1A	12585035	12592665	-	TraesCS1A02G026400	protein_coding	K13457 disease resistance protein RPM1 | (RefSeq) LOC109777892; disease resistance protein RPP13-like (A)	Disease resistance protein RPP13 [Triticum urartu]	RecName: Full=Disease resistance protein RPP13; AltName: Full=Resistance to Peronospora parasitica protein 13;	SubName: Full=Uncharacterized protein {ECO:0000313|EnsemblPlants:TRIAE_CS42_1AS_TGACv1_020217_AA0075770.1};	Apoptotic ATPase	GO:0005737,cytoplasm; GO:0005886,plasma membrane; GO:0043531,ADP binding; GO:0005524,ATP binding; GO:0009814,defense response, incompatible interaction; GO:0009626,plant-type hypersensitive response; GO:0007165,signal transduction	AAA domain
gene:TraesCS1A02G027200	4.38	3.19	5.02	9.19	12.89	11.71	2.03	6.02	6.04	58	40	81	130	207	164	26	91	78	1A	12915087	12917028	+	TraesCS1A02G027200	protein_coding	K10845 TFIIH basal transcription factor complex TTD-A subunit | (RefSeq) LOC109741990; RNA polymerase II transcription factor B subunit 5-like (A)	RNA polymerase II transcription factor B subunit 5-like [Aegilops tauschii subsp. tauschii]	RecName: Full=General transcription and DNA repair factor IIH subunit TFB5; Short=AtTFB5 {ECO:0000303|PubMed:15645454}; Short=TFIIH subunit TFB5; AltName: Full=RNA polymerase II transcription factor B subunit 5;	SubName: Full=Uncharacterized protein {ECO:0000313|EnsemblPlants:TRIAE_CS42_1AS_TGACv1_020848_AA0080220.1};	Uncharacterized conserved protein	GO:0000439,transcription factor TFIIH core complex; GO:0006289,nucleotide-excision repair; GO:0006355,regulation of transcription, DNA-templated; GO:0006351,transcription, DNA-templated	Transcription factor TFIIH complex subunit Tfb5
gene:TraesCS1A02G027500	1.84	1.57	2.57	3.31	2.66	3.44	0.48	0.36	0.37	36	29	61	69	63	71	9	8	7	1A	13007820	13009896	-	TraesCS1A02G027500	protein_coding	--	hypothetical protein TRIUR3_10793 [Triticum urartu]	--	SubName: Full=Uncharacterized protein {ECO:0000313|EMBL:EMS57126.1, ECO:0000313|EnsemblPlants:TRIUR3_10793-P1};	--	--	--
gene:TraesCS1A02G027600	3.15	2.12	3.58	3.99	2.53	3.18	0.22	0.22	0.04	162	103	224	219	158	173	11	13	2	1A	13081413	13086602	+	TraesCS1A02G027600	protein_coding	K03234 elongation factor 2 | (RAP-DB) Os04g0118400; Similar to Elongation factor EF-2 (Fragment). (A)	putative translation elongation factor family protein [Zea mays]	RecName: Full=Elongation factor 2 {ECO:0000305}; Short=EF-2 {ECO:0000305}; AltName: Full=Protein LOW EXPRESSION OF OSMOTICALLY RESPONSIVE GENES 1 {ECO:0000303|PubMed:9401119};	SubName: Full=Uncharacterized protein {ECO:0000313|EnsemblPlants:TRIAE_CS42_1AS_TGACv1_020616_AA0078840.1};	Elongation factor 2	GO:0048046,apoplast; GO:0009507,chloroplast; GO:0005829,cytosol; GO:0016020,membrane; GO:0005730,nucleolus; GO:0005886,plasma membrane; GO:0009506,plasmodesma; GO:0005774,vacuolar membrane; GO:0005507,copper ion binding; GO:0005525,GTP binding; GO:0003924,GTPase activity; GO:0003729,mRNA binding; GO:0003746,translation elongation factor activity; GO:0009631,cold acclimation; GO:0009409,response t…	50S ribosome-binding GTPase
gene:TraesCS1A02G027800	1.36	0.61	0.86	1.32	0.82	0.74	0.16	0.05	0	26	11	20	27	19	15	3	1	0	1A	13228922	13230974	+	TraesCS1A02G027800	protein_coding	--	hypothetical protein TRIUR3_10793 [Triticum urartu]	--	SubName: Full=Uncharacterized protein {ECO:0000313|EMBL:EMS57126.1, ECO:0000313|EnsemblPlants:TRIUR3_10793-P1};	--	--	--
gene:TraesCS1A02G028300	0	0	0	0	0	0	7.58	0.52	9.14	0	0	0	0	0	0	37	3	45	1A	13284004	13293362	-	TraesCS1A02G028300	protein_coding	--	subtilisin-chymotrypsin inhibitor-2A-like [Aegilops tauschii subsp. tauschii]	RecName: Full=Subtilisin-chymotrypsin inhibitor-2A; Short=CI-2A;	SubName: Full=Subtilisin-chymotrypsin inhibitor-2A {ECO:0000313|EMBL:EMT02842.1, ECO:0000313|EnsemblPlants:EMT02842};	--	GO:0004867,serine-type endopeptidase inhibitor activity; GO:0009611,response to wounding	Potato inhibitor I family
gene:TraesCS1A02G028400	0	0.02	0	0.03	0	0.03	0.11	0.42	0.12	0	1	0	2	0	2	6	28	7	1A	13312882	13319980	+	TraesCS1A02G028400	protein_coding	K13457 disease resistance protein RPM1 | (RefSeq) LOC109777892; disease resistance protein RPP13-like (A)	RGA1-D [Secale cereale]	RecName: Full=Disease resistance RPP13-like protein 4; AltName: Full=Disease resistance protein ZAR1 {ECO:0000305}; AltName: Full=Protein HOPZ-ACTIVATED RESISTANCE 1;	SubName: Full=Uncharacterized protein {ECO:0000313|EnsemblPlants:TRIAE_CS42_1AS_TGACv1_019922_AA0072830.1};	Apoptotic ATPase	GO:0005886,plasma membrane; GO:0043531,ADP binding; GO:0005524,ATP binding; GO:0043621,protein self-association; GO:0006952,defense response; GO:0050829,defense response to Gram-negative bacterium; GO:0007165,signal transduction	Leucine Rich repeats (2 copies)
gene:TraesCS1A02G028600	0.06	0.07	0.21	0.16	0.1	0.15	0.69	3.05	1.58	4	4	16	11	8	10	42	219	97	1A	13412737	13418606	+	TraesCS1A02G028600	protein_coding	K13457 disease resistance protein RPM1 | (RefSeq) LOC109745810; putative disease resistance RPP13-like protein 3 (A)	putative disease resistance RPP13-like protein 3 isoform X1 [Aegilops tauschii subsp. tauschii]	RecName: Full=Putative disease resistance protein At1g50180;	SubName: Full=RGA1a {ECO:0000313|EMBL:AGQ17370.1};	Apoptotic ATPase	GO:0005886,plasma membrane; GO:0009506,plasmodesma; GO:0043531,ADP binding; GO:0005524,ATP binding; GO:0006952,defense response; GO:0007165,signal transduction	ABC transporter
gene:TraesCS1A02G029100	0	0.05	0.08	0	0.02	0.02	0.14	0.32	0.21	0	2	4	0	1	1	6	16	9	1A	13663300	13667800	+	TraesCS1A02G029100	protein_coding	K13457 disease resistance protein RPM1 | (RefSeq) LOC109777892; disease resistance protein RPP13-like (A)	RGA1-F [Secale cereale]	RecName: Full=Disease resistance protein RPP13; AltName: Full=Resistance to Peronospora parasitica protein 13;	SubName: Full=Uncharacterized protein {ECO:0000313|EnsemblPlants:TRIAE_CS42_1AS_TGACv1_019783_AA0071430.1};	Apoptotic ATPase	GO:0005737,cytoplasm; GO:0005886,plasma membrane; GO:0043531,ADP binding; GO:0005524,ATP binding; GO:0009814,defense response, incompatible interaction; GO:0009626,plant-type hypersensitive response; GO:0007165,signal transduction	Leucine rich repeat
gene:TraesCS1A02G029300	3.95	5.06	3.89	4.53	3.03	3.3	6.3	9.62	6.44	170	206	204	208	158	150	262	472	270	1A	13762566	13768572	+	TraesCS1A02G029300	protein_coding	K21989 calcium permeable stress-gated cation channel | (RefSeq) LOC109781624; CSC1-like protein At3g21620 (A)	CSC1-like protein At3g21620 [Aegilops tauschii subsp. tauschii]	RecName: Full=CSC1-like protein At3g21620;	SubName: Full=Uncharacterized protein {ECO:0000313|EnsemblPlants:TRIAE_CS42_1AS_TGACv1_019176_AA0062190.1};	Uncharacterized conserved protein	GO:0016021,integral component of membrane; GO:0005886,plasma membrane; GO:0006811,ion transport	Calcium-activated chloride channel
gene:TraesCS1A02G029700	0	0	0.06	0.52	0.49	0.5	0	0.03	0	0	0	2	16	17	15	0	1	0	1A	13854297	13859375	-	TraesCS1A02G029700	protein_coding	K13457 disease resistance protein RPM1 | (RefSeq) LOC109763470; putative disease resistance RPP13-like protein 3 (A)	putative disease resistance protein At1g50180 [Aegilops tauschii subsp. tauschii]	RecName: Full=Putative disease resistance RPP13-like protein 3;	SubName: Full=Uncharacterized protein {ECO:0000313|EnsemblPlants:HORVU6Hr1G090470.2};	Apoptotic ATPase	GO:0005886,plasma membrane; GO:0043531,ADP binding; GO:0005524,ATP binding; GO:0009626,plant-type hypersensitive response; GO:0007165,signal transduction	--
gene:TraesCS1A02G029800	3.94	8.3	8.43	1.01	1.53	2.46	3.5	3.07	2.29	106	211	276	29	50	70	91	94	60	1A	13861191	13862962	-	TraesCS1A02G029800	protein_coding	K11982 E3 ubiquitin-protein ligase RNF115/126 [EC:2.3.2.27] | (RefSeq) LOC109764669; E3 ubiquitin-protein ligase RDUF1-like (A)	E3 ubiquitin-protein ligase RDUF1-like [Aegilops tauschii subsp. tauschii]	RecName: Full=E3 ubiquitin-protein ligase RDUF1 {ECO:0000305}; EC=2.3.2.27 {ECO:0000305}; AltName: Full=RING and DUF1117 domain-containing protein 1 {ECO:0000305}; Short=AtRDUF1 {ECO:0000303|PubMed:22405823}; AltName: Full=RING-type E3 ubiquitin transferase RDUF1 {ECO:0000305};	SubName: Full=Uncharacterized protein {ECO:0000313|EnsemblPlants:TRIAE_CS42_1AS_TGACv1_019176_AA0062100.1};	FOG: Predicted E3 ubiquitin ligase	GO:0005737,cytoplasm; GO:0005829,cytosol; GO:0005634,nucleus; GO:0046872,metal ion binding; GO:0061630,ubiquitin protein ligase activity; GO:0004842,ubiquitin-protein transferase activity; GO:0009738,abscisic acid-activated signaling pathway; GO:0043161,proteasome-mediated ubiquitin-dependent protein catabolic process; GO:0051865,protein autoubiquitination; GO:0000209,protein polyubiquitination; …	Prokaryotic RING finger family 4
gene:TraesCS1A02G029900	1.04	1.99	2.65	2.64	3.74	4.26	1.88	8.33	4.37	31	56	96	84	135	134	54	283	127	1A	13971819	13976728	+	gene:TraesCS1A02G029900	Protein DETOXIFICATION [Source:UniProtKB/TrEMBL%3BAcc:W4ZYL7]	K03327 multidrug resistance protein, MATE family | (RefSeq) LOC109764672; protein DETOXIFICATION 40-like (A)	protein DETOXIFICATION 40-like [Aegilops tauschii subsp. tauschii]	RecName: Full=Protein DETOXIFICATION 40 {ECO:0000303|PubMed:11739388}; Short=AtDTX40 {ECO:0000303|PubMed:11739388}; AltName: Full=Multidrug and toxic compound extrusion protein 40 {ECO:0000305}; Short=MATE protein 40 {ECO:0000305};	RecName: Full=Protein DETOXIFICATION {ECO:0000256|RuleBase:RU004914}; AltName: Full=Multidrug and toxic compound extrusion protein {ECO:0000256|RuleBase:RU004914};	Uncharacterized membrane protein, predicted efflux pump	GO:0016021,integral component of membrane; GO:0005774,vacuolar membrane; GO:0005773,vacuole; GO:0015297,antiporter activity; GO:0015238,drug transmembrane transporter activity; GO:0006855,drug transmembrane transport	MatE
gene:TraesCS1A02G030500	2.94	4.55	5.42	4.09	2.15	3.52	3.51	11.5	7.3	97	142	218	144	86	123	112	433	235	1A	14139691	14143599	+	TraesCS1A02G030500	protein_coding	K14806 ATP-dependent RNA helicase DDX31/DBP7 [EC:3.6.4.13] | (RefSeq) LOC109756582; DEAD-box ATP-dependent RNA helicase 17 (A)	DEAD-box ATP-dependent RNA helicase 17 [Aegilops tauschii subsp. tauschii]	RecName: Full=DEAD-box ATP-dependent RNA helicase 17 {ECO:0000305}; Short=OsRH17 {ECO:0000303|PubMed:25447922}; EC=3.6.4.13 {ECO:0000305};	SubName: Full=Uncharacterized protein {ECO:0000313|EnsemblPlants:TRIAE_CS42_1AS_TGACv1_019302_AA0064600.1};	ATP-dependent RNA helicase	GO:0005737,cytoplasm; GO:0005730,nucleolus; GO:0005524,ATP binding; GO:0004004,ATP-dependent RNA helicase activity; GO:0003723,RNA binding; GO:0042254,ribosome biogenesis; GO:0010501,RNA secondary structure unwinding	UvrD/REP helicase N-terminal domain
gene:TraesCS1A02G030700	1.6	1.89	1.77	0.21	0.49	0.61	0.66	0.76	0.99	35	39	47	5	13	14	14	19	21	1A	14160322	14163255	+	TraesCS1A02G030700	protein_coding	--	PGR5-like protein 1A, chloroplastic [Aegilops tauschii subsp. tauschii]	RecName: Full=PGR5-like protein 1A, chloroplastic; AltName: Full=Ferredoxin-plastoquinone reductase 1; Flags: Precursor;	SubName: Full=Uncharacterized protein {ECO:0000313|EnsemblPlants:TRIAE_CS42_1AS_TGACv1_019302_AA0064620.1};	--	GO:0009507,chloroplast; GO:0009534,chloroplast thylakoid; GO:0009535,chloroplast thylakoid membrane; GO:0016021,integral component of membrane; GO:0009579,thylakoid; GO:0042802,identical protein binding; GO:0016730,oxidoreductase activity, acting on iron-sulfur proteins as donors; GO:0019904,protein domain specific binding; GO:0015979,photosynthesis; GO:0009773,photosynthetic electron transport i…	Cysteine-rich CPXCG
gene:TraesCS1A02G030900	0.6	0.19	0.29	1.38	2.04	1.39	0.85	2.67	1.64	27	8	16	66	111	66	37	137	72	1A	14253391	14257167	-	TraesCS1A02G030900	protein_coding	K17302 coatomer subunit beta' | (RefSeq) serine/threonine-protein kinase TAO2-like (A)	putative L-type lectin-domain containing receptor kinase S.7 [Triticum urartu]	RecName: Full=Receptor-like serine/threonine-protein kinase SD1-6; EC=2.7.11.1; AltName: Full=Arabidopsis thaliana receptor kinase 2; AltName: Full=S-domain-1 (SD1) receptor kinase 6; Short=SD1-6; Flags: Precursor;	SubName: Full=Uncharacterized protein {ECO:0000313|EnsemblPlants:TRIAE_CS42_1AS_TGACv1_019836_AA0071990.5};	--	GO:0005829,cytosol; GO:0016021,integral component of membrane; GO:0005886,plasma membrane; GO:0005524,ATP binding; GO:0030246,carbohydrate binding; GO:0004672,protein kinase activity; GO:0004674,protein serine/threonine kinase activity; GO:0004675,transmembrane receptor protein serine/threonine kinase activity; GO:0031625,ubiquitin protein ligase binding; GO:0034613,cellular protein localization;…	ABC1 family
gene:TraesCS1A02G031200	3.42	3.55	2.76	8.05	9.47	8.21	3.73	5.1	4.2	111	109	109	279	373	282	117	189	133	1A	14504224	14507920	+	TraesCS1A02G031200	protein_coding	K04733 interleukin-1 receptor-associated kinase 4 [EC:2.7.11.1] | (RefSeq) LOC109742464; probable serine/threonine-protein kinase PBL11 (A)	probable serine/threonine-protein kinase PBL11 [Aegilops tauschii subsp. tauschii]	RecName: Full=Receptor-like cytoplasmic kinase 176 {ECO:0000303|PubMed:19825577}; Short=OsRLCK176 {ECO:0000303|PubMed:19825577}; EC=2.7.11.1 {ECO:0000305};	SubName: Full=Uncharacterized protein {ECO:0000313|EnsemblPlants:TRIAE_CS42_1AS_TGACv1_020508_AA0077890.1};	Serine/threonine protein kinase	GO:0005886,plasma membrane; GO:0005524,ATP binding; GO:0004675,transmembrane receptor protein serine/threonine kinase activity; GO:0007166,cell surface receptor signaling pathway; GO:0045087,innate immune response; GO:0006468,protein phosphorylation	Protein tyrosine kinase
gene:TraesCS1A02G032700	0.18	0.13	0.19	0.07	0.1	0.03	0.59	0.56	0.66	10	7	13	4	7	2	32	36	36	1A	15190979	15195959	+	gene:TraesCS1A02G032700	Replication protein A subunit [Source:UniProtKB/TrEMBL%3BAcc:W4ZW75]	K07466 replication factor A1 | (RefSeq) LOC109739310; replication protein A 70 kDa DNA-binding subunit C-like (A)	replication protein A 70 kDa DNA-binding subunit C-like [Aegilops tauschii subsp. tauschii]	RecName: Full=Replication protein A 70 kDa DNA-binding subunit C; Short=OsRPA70c; AltName: Full=Replication factor A protein 1C; AltName: Full=Replication protein A 1C;	RecName: Full=Replication protein A subunit {ECO:0000256|RuleBase:RU364130};	Single-stranded DNA-binding replication protein A (RPA), large (70 kD) subunit and related ssDNA-binding proteins	GO:0005634,nucleus; GO:0003677,DNA binding; GO:0008270,zinc ion binding; GO:0006310,DNA recombination; GO:0006281,DNA repair; GO:0006260,DNA replication	GAG-polyprotein viral zinc-finger
gene:TraesCS1A02G033200	3	8.76	10.17	1.37	0.51	0.81	6.63	4.19	3.11	88	243	363	43	18	25	188	140	89	1A	15516524	15518456	+	TraesCS1A02G033200	protein_coding	K18134 EGF domain-specific O-GlcNAc transferase [EC:2.4.1.255] | (RefSeq) protein O-linked-mannose beta-1,4-N-acetylglucosaminyltransferase 2 (A)	EGF domain-specific O-linked N-acetylglucosamine transferase-like [Aegilops tauschii subsp. tauschii]	--	SubName: Full=Uncharacterized protein {ECO:0000313|EnsemblPlants:TRIAE_CS42_1AS_TGACv1_019706_AA0070290.1};	Uncharacterized conserved protein	GO:0016021,integral component of membrane; GO:0016757,transferase activity, transferring glycosyl groups	Protein of unknown function (DUF563)
gene:TraesCS1A02G033500	0	0	0	0.15	0.07	0	0.41	0.21	0.82	0	0	0	2	1	0	5	3	10	1A	16388445	16391082	+	TraesCS1A02G033500	protein_coding	K17795 mitochondrial import inner membrane translocase subunit TIM17 | (RefSeq) hypothetical protein (A)	outer envelope pore protein 16, chloroplastic-like [Aegilops tauschii subsp. tauschii]	RecName: Full=Outer envelope pore protein 16, chloroplastic; AltName: Full=Chloroplastic outer envelope pore protein of 16 kDa;	SubName: Full=Uncharacterized protein {ECO:0000313|EnsemblPlants:TRIAE_CS42_1AS_TGACv1_019220_AA0063360.1};	--	GO:0009707,chloroplast outer membrane; GO:0034426,etioplast membrane; GO:0046930,pore complex; GO:0015288,porin activity; GO:0042803,protein homodimerization activity; GO:0006811,ion transport; GO:0045037,protein import into chloroplast stroma	Tim17/Tim22/Tim23/Pmp24 family
gene:TraesCS1A02G033501	1372.58	3166.58	1396.87	36.91	1.31	0	3825.83	864.98	3920.6	25107	54796	31113	721	29	0	67657	18051	69943	1A	16373919	16375124	+	TraesCS1A02G033501	protein_coding	--	omega-gliadin [Aegilops tauschii]	--	SubName: Full=Omega-gliadin {ECO:0000313|EMBL:AHJ60679.1};	--	--	--
gene:TraesCS1A02G033600	2.44	5.65	4.06	0.16	0.81	0.88	36.62	8.61	41.79	42	92	85	3	17	16	609	169	701	1A	16407008	16410201	+	TraesCS1A02G033600	protein_coding	K17795 mitochondrial import inner membrane translocase subunit TIM17 | (RefSeq) hypothetical protein (A)	outer envelope pore protein 16, chloroplastic-like [Aegilops tauschii subsp. tauschii]	RecName: Full=Outer envelope pore protein 16, chloroplastic; AltName: Full=Chloroplastic outer envelope pore protein of 16 kDa;	SubName: Full=Uncharacterized protein {ECO:0000313|EnsemblPlants:TRIAE_CS42_1AS_TGACv1_019220_AA0063350.1};	--	GO:0009707,chloroplast outer membrane; GO:0034426,etioplast membrane; GO:0046930,pore complex; GO:0015288,porin activity; GO:0042803,protein homodimerization activity; GO:0006811,ion transport; GO:0045037,protein import into chloroplast stroma	Protein of unknown function (DUF3915)
gene:TraesCS1A02G033700	0	0.03	0.02	0	0	0	0.44	0.69	0.37	0	1	1	0	0	0	14	26	12	1A	16425345	16428037	+	TraesCS1A02G033700	protein_coding	K01102 pyruvate dehydrogenase phosphatase [EC:3.1.3.43] | (RefSeq) LOC109751925; putative protein phosphatase 2C 46 (A)	putative protein phosphatase 2C 46 [Aegilops tauschii subsp. tauschii]	RecName: Full=Putative protein phosphatase 2C 46; Short=OsPP2C46; EC=3.1.3.16;	SubName: Full=Uncharacterized protein {ECO:0000313|EnsemblPlants:TRIAE_CS42_1AS_TGACv1_019220_AA0063330.1};	Protein phosphatase 2C/pyruvate dehydrogenase (lipoamide) phosphatase	GO:0046872,metal ion binding; GO:0004722,protein serine/threonine phosphatase activity	Protein phosphatase 2C
gene:TraesCS1A02G035000	9.45	10.92	11.46	10.3	14.45	14.7	2.65	8.48	4.62	214	234	316	249	397	352	58	219	102	1A	18289937	18293936	-	gene:TraesCS1A02G035000	Nuclear pore complex protein NUP43 [Source:Projected from Arabidopsis thaliana (AT4G30840) UniProtKB/Swiss-Prot%3BAcc:Q24JJ9]	K14305 nuclear pore complex protein Nup43 | (RefSeq) nuclear pore complex protein NUP43 (A)	nuclear pore complex protein NUP43 [Aegilops tauschii subsp. tauschii]	RecName: Full=Nuclear pore complex protein NUP43 {ECO:0000303|PubMed:21189294}; AltName: Full=Nucleoporin 43;	SubName: Full=Uncharacterized protein {ECO:0000313|EnsemblPlants:TRIAE_CS42_1AS_TGACv1_019069_AA0059670.1};	--	GO:0009507,chloroplast; GO:0005635,nuclear envelope; GO:0031080,nuclear pore outer ring; GO:0051028,mRNA transport; GO:0015031,protein transport	--
gene:TraesCS1A02G035100	1.96	5.84	8.69	1.97	2.67	2.36	1.4	3.43	1.35	55	155	297	59	91	70	38	110	37	1A	18310849	18312699	+	TraesCS1A02G035100	protein_coding	K20043 clathrin coat assembly protein AP180 | (RefSeq) putative clathrin assembly protein At2g25430 (A)	probable clathrin assembly protein At4g32285 [Aegilops tauschii subsp. tauschii]	RecName: Full=Probable clathrin assembly protein At4g32285;	SubName: Full=Uncharacterized protein {ECO:0000313|EnsemblPlants:TRIAE_CS42_1AS_TGACv1_019069_AA0059690.1};	Clathrin assembly protein AP180 and related proteins, contain ENTH domain	GO:0005905,clathrin-coated pit; GO:0030136,clathrin-coated vesicle; GO:0005829,cytosol; GO:0005794,Golgi apparatus; GO:0005634,nucleus; GO:0005886,plasma membrane; GO:0005545,1-phosphatidylinositol binding; GO:0030276,clathrin binding; GO:0048268,clathrin coat assembly; GO:0006897,endocytosis	ENTH domain
gene:TraesCS1A02G035200	0	0.08	0.1	0.44	0.61	0.29	0.12	0.48	0.24	0	2	3	12	19	8	3	14	6	1A	18460513	18462491	-	TraesCS1A02G035200	protein_coding	K20043 clathrin coat assembly protein AP180 | (RefSeq) putative clathrin assembly protein At5g35200 (A)	dof zinc finger protein DOF3.6-like isoform X2 [Aegilops tauschii subsp. tauschii]	RecName: Full=Dof zinc finger protein DOF3.6; Short=AtDOF3.6; AltName: Full=OBF-binding protein 3;	SubName: Full=Uncharacterized protein {ECO:0000313|EnsemblPlants:TRIAE_CS42_1AS_TGACv1_021109_AA0081010.1};	--	GO:0005634,nucleus; GO:0003677,DNA binding; GO:0046872,metal ion binding; GO:0006355,regulation of transcription, DNA-templated; GO:0006351,transcription, DNA-templated	Dof domain, zinc finger
gene:TraesCS1A02G035300	2.23	2.28	2.26	3.41	4.28	4.91	0.46	2.08	1.6	30	29	37	49	70	70	6	32	21	1A	18486339	18489620	-	TraesCS1A02G035300	protein_coding	K18328 lariat debranching enzyme [EC:3.1.-.-] | (RefSeq) lariat debranching enzyme-like (A)	uncharacterized protein LOC109752868 [Aegilops tauschii subsp. tauschii]	--	SubName: Full=Uncharacterized protein {ECO:0000313|EnsemblPlants:TRIAE_CS42_1AS_TGACv1_020605_AA0078720.1};	--	--	--
gene:TraesCS1A02G035400	0.47	0.5	0.45	0	0	0	0	0	0	6	6	7	0	0	0	0	0	0	1A	18493615	18494853	-	TraesCS1A02G035400	protein_coding	K23222 nuclease HARBI1 [EC:3.1.-.-] | (RefSeq) uncharacterized protein LOC100837391 (A)	uncharacterized protein LOC109742007 [Aegilops tauschii subsp. tauschii]	--	SubName: Full=Uncharacterized protein {ECO:0000313|EnsemblPlants:TRIUR3_31360-P1};	--	--	Myb/SANT-like DNA-binding domain
gene:TraesCS1A02G035600	0.1	0.66	0.94	2.78	4.07	6.25	0.05	0.14	0.37	2	12	22	57	95	127	1	3	7	1A	19062157	19063423	-	TraesCS1A02G035600	protein_coding	K04733 interleukin-1 receptor-associated kinase 4 [EC:2.7.11.1] | (RefSeq) putative receptor-like protein kinase At4g00960 (A)	predicted protein [Hordeum vulgare subsp. vulgare]	RecName: Full=Cysteine-rich repeat secretory protein 55; Flags: Precursor;	SubName: Full=Uncharacterized protein {ECO:0000313|EnsemblPlants:TRIAE_CS42_1AS_TGACv1_019945_AA0073150.1};	--	GO:0005576,extracellular region; GO:0080167,response to karrikin	Salt stress response/antifungal
gene:TraesCS1A02G035900	0	0.04	0.02	0.06	0	0.04	0.25	0.51	0.41	0	2	1	3	0	2	12	29	20	1A	19929936	19933705	-	TraesCS1A02G035900	protein_coding	K13457 disease resistance protein RPM1 | (RefSeq) putative disease resistance RPP13-like protein 3 (A)	disease resistance protein RPP13-like [Aegilops tauschii subsp. tauschii]	RecName: Full=Disease resistance protein RPM1; AltName: Full=Resistance to Pseudomonas syringae protein 3;	SubName: Full=Uncharacterized protein {ECO:0000313|EnsemblPlants:TRIAE_CS42_1AS_TGACv1_020622_AA0078870.1};	Apoptotic ATPase	GO:0012505,endomembrane system; GO:0019897,extrinsic component of plasma membrane; GO:0005886,plasma membrane; GO:0043531,ADP binding; GO:0005524,ATP binding; GO:0000166,nucleotide binding; GO:0009626,plant-type hypersensitive response; GO:0007165,signal transduction	AAA ATPase domain
gene:TraesCS1A02G036300	1.11	1.25	1.56	1.3	0.87	1.12	1.86	3.69	2	43	46	74	54	41	46	70	164	76	1A	20179711	20183942	+	TraesCS1A02G036300	protein_coding	K20843 hydroxyproline O-galactosyltransferase 2/3/4/5/6 [EC:2.4.1.-] | (RefSeq) LOC109785687; hydroxyproline O-galactosyltransferase GALT6-like (A)	hydroxyproline O-galactosyltransferase GALT6-like [Aegilops tauschii subsp. tauschii]	RecName: Full=Hydroxyproline O-galactosyltransferase GALT6 {ECO:0000303|PubMed:26690932}; EC=2.4.1.- {ECO:0000269|PubMed:26690932}; AltName: Full=Beta-1,3-galactosyltransferase 19 {ECO:0000305};	SubName: Full=Uncharacterized protein {ECO:0000313|EnsemblPlants:TRIAE_CS42_1AS_TGACv1_019860_AA0072260.1};	Galactosyltransferases	GO:0009507,chloroplast; GO:0005794,Golgi apparatus; GO:0000139,Golgi membrane; GO:0016021,integral component of membrane; GO:0030246,carbohydrate binding; GO:1990714,hydroxyproline O-galactosyltransferase activity; GO:0010405,arabinogalactan protein metabolic process; GO:0048354,mucilage biosynthetic process involved in seed coat development; GO:1900056,negative regulation of leaf senescence; GO:…	Fringe-like
gene:TraesCS1A02G037200	162.33	255.1	292.67	137.59	42.46	67.88	45.13	249.1	145.75	1689	2511	3708	1529	536	747	454	2957	1479	1A	20879444	20880129	-	TraesCS1A02G037200	protein_coding	--	uncharacterized protein LOC109758798 [Aegilops tauschii subsp. tauschii]	RecName: Full=Membrane protein PM19L {ECO:0000305}; AltName: Full=PM19-like protein 1 {ECO:0000303|PubMed:26505346}; Short=OsPM19L1 {ECO:0000303|PubMed:26505346};	SubName: Full=Uncharacterized protein {ECO:0000313|EnsemblPlants:TRIAE_CS42_1DS_TGACv1_080107_AA0239440.1};	--	GO:0016021,integral component of membrane	AWPM-19-like family
gene:TraesCS1A02G037300	3.24	1.36	0.55	0.29	0	0	2.24	0.68	0.16	63	25	13	6	0	0	42	15	3	1A	20888601	20889881	-	TraesCS1A02G037300	protein_coding	K04733 interleukin-1 receptor-associated kinase 4 [EC:2.7.11.1] | (RefSeq) LEAF RUST 10 DISEASE-RESISTANCE LOCUS RECEPTOR-LIKE PROTEIN KINASE-like 2.4 (A)	thaumatin-like protein 1b [Aegilops tauschii subsp. tauschii]	RecName: Full=Thaumatin-like protein 1a; AltName: Full=Mdtl1; AltName: Full=Pathogenesis-related protein 5a; Short=PR-5a; AltName: Allergen=Mal d 2; Flags: Precursor;	SubName: Full=Uncharacterized protein {ECO:0000313|EnsemblPlants:TRIAE_CS42_1AS_TGACv1_019041_AA0058670.1};	--	GO:0005576,extracellular region	Thaumatin family
gene:TraesCS1A02G037400	7.52	10.32	11.37	5.8	3.16	5.47	2.77	7.29	2.53	329	427	606	271	168	253	117	364	108	1A	20893785	20898393	-	TraesCS1A02G037400	protein_coding	--	cation/H(+) antiporter 20 [Aegilops tauschii subsp. tauschii]	RecName: Full=Cation/H(+) antiporter 20; AltName: Full=Protein CATION/H+ EXCHANGER 20; Short=AtCHX20;	SubName: Full=Uncharacterized protein {ECO:0000313|EnsemblPlants:TRIAE_CS42_1AS_TGACv1_019041_AA0058680.1};	Predicted K+/H+-antiporter	GO:0012505,endomembrane system; GO:0005783,endoplasmic reticulum; GO:0016021,integral component of membrane; GO:0015299,solute:proton antiporter activity; GO:0030007,cellular potassium ion homeostasis; GO:0015672,monovalent inorganic cation transport; GO:0006813,potassium ion transport; GO:0006623,protein targeting to vacuole; GO:0006885,regulation of pH; GO:0030104,water homeostasis	Universal stress protein family
gene:TraesCS1A02G037900	8.17	6.35	8.05	10.52	10.93	11.07	15.11	45.86	27.64	189	139	227	260	307	271	338	1211	624	1A	20977276	20980680	-	TraesCS1A02G037900	protein_coding	--	hypothetical protein TRIUR3_07714 [Triticum urartu]	--	SubName: Full=Uncharacterized protein {ECO:0000313|EnsemblPlants:TRIAE_CS42_1AS_TGACv1_019041_AA0058750.1};	--	--	Nuclear RNA-splicing-associated protein
gene:TraesCS1A02G038100	4.82	3	1.56	0.4	0	0	3.12	0.75	5.3	56	33	22	5	0	0	35	10	60	1A	20998069	20998918	+	gene:TraesCS1A02G038100	Histone H2A [Source:UniProtKB/TrEMBL%3BAcc:W4ZWK0]	K11251 histone H2A | (RefSeq) LOC109758783; histone H2A.2.2 (A)	histone H2A.2.2 [Aegilops tauschii subsp. tauschii]	RecName: Full=Histone H2A.2.2;	RecName: Full=Histone H2A {ECO:0000256|RuleBase:RU003767};	Histone 2A	GO:0000786,nucleosome; GO:0005634,nucleus; GO:0003677,DNA binding; GO:0046982,protein heterodimerization activity	Histone-like transcription factor (CBF/NF-Y) and archaeal histone
gene:TraesCS1A02G038200	12.87	4.59	1.82	0.31	0	0	6.62	1.73	7.32	157	53	27	4	0	0	78	24	87	1A	21022731	21023627	+	gene:TraesCS1A02G038200	Histone H2A [Source:UniProtKB/TrEMBL%3BAcc:W4ZYU1]	K11251 histone H2A | (RefSeq) LOC109758793; histone H2A.2.1 (A)	RecName: Full=Histone H2A.2.1	RecName: Full=Histone H2A.2.1;	RecName: Full=Histone H2A {ECO:0000256|RuleBase:RU003767};	Histone 2A	GO:0000786,nucleosome; GO:0005634,nucleus; GO:0003677,DNA binding; GO:0046982,protein heterodimerization activity	Histone-like transcription factor (CBF/NF-Y) and archaeal histone
gene:TraesCS1A02G038400	0.43	2.6	2.96	1.59	1.18	1.36	2.81	7.52	5.57	22	125	183	86	73	73	138	436	276	1A	21034869	21049127	+	gene:TraesCS1A02G038400	Poly [ADP-ribose] polymerase [Source:UniProtKB/TrEMBL%3BAcc:A0A341NGZ9]	K10798 poly [ADP-ribose] polymerase [EC:2.4.2.30] | (RefSeq) LOC109775779; poly [ADP-ribose] polymerase 1 isoform X1 (A)	poly [ADP-ribose]	RecName: Full=Poly [ADP-ribose] polymerase 1; Short=PARP-1; EC=2.4.2.30; AltName: Full=NAD(+) ADP-ribosyltransferase 1; Short=ADPRT-1; AltName: Full=Poly[ADP-ribose] synthase 1;	RecName: Full=Poly [ADP-ribose] polymerase {ECO:0000256|RuleBase:RU362114}; Short=PARP {ECO:0000256|RuleBase:RU362114}; EC=2.4.2.30 {ECO:0000256|RuleBase:RU362114};	NAD+ ADP-ribosyltransferase Parp, required for poly-ADP ribosylation of nuclear proteins	GO:0005737,cytoplasm; GO:0005634,nucleus; GO:0003677,DNA binding; GO:0003910,DNA ligase (ATP) activity; GO:0051287,NAD binding; GO:0003950,NAD+ ADP-ribosyltransferase activity; GO:0008270,zinc ion binding; GO:0051103,DNA ligation involved in DNA repair; GO:0006273,lagging strand elongation; GO:0006471,protein ADP-ribosylation	BRCT domain, a BRCA1 C-terminus domain
gene:TraesCS1A02G039000	0	0	0	0	0	0	0.74	0.71	0.28	0	0	0	0	0	0	8	9	3	1A	21278609	21279405	-	TraesCS1A02G039000	protein_coding	--	defensin-2-like [Aegilops tauschii subsp. tauschii]	--	SubName: Full=Uncharacterized protein {ECO:0000313|EnsemblPlants:TRIAE_CS42_1AS_TGACv1_019058_AA0059240.1};	--	--	Scorpion toxin-like domain
gene:TraesCS1A02G039100	3.4	2.46	2.73	6.3	5.02	7.4	7.49	6.66	7.97	133	91	130	263	238	306	283	297	304	1A	21281532	21285458	-	TraesCS1A02G039100	protein_coding	--	uncharacterized protein LOC109787361 [Aegilops tauschii subsp. tauschii]	RecName: Full=B3 domain-containing protein Os03g0619800;	SubName: Full=Uncharacterized protein {ECO:0000313|EnsemblPlants:TRIAE_CS42_1AS_TGACv1_019058_AA0059250.1};	--	GO:0005634,nucleus; GO:0003677,DNA binding; GO:0006355,regulation of transcription, DNA-templated; GO:0006351,transcription, DNA-templated	B3 DNA binding domain
gene:TraesCS1A02G039200	2.57	2.37	2.36	6.35	5.97	5.76	5.2	5.42	5	85	74	95	224	239	201	166	204	161	1A	21322246	21335307	+	TraesCS1A02G039200	protein_coding	--	protein MICRORCHIDIA 2-like isoform X1 [Aegilops tauschii subsp. tauschii]	RecName: Full=Protein MICRORCHIDIA 1 {ECO:0000303|PubMed:22555433}; Short=AtMORC1 {ECO:0000303|PubMed:22555433}; EC=3.6.-.- {ECO:0000269|PubMed:18191794}; AltName: Full=Protein COMPROMISED RECOGNITION OF TCV 1 {ECO:0000303|PubMed:18191794};	SubName: Full=Uncharacterized protein {ECO:0000313|EnsemblPlants:TRIAE_CS42_1AS_TGACv1_019058_AA0059260.1};	MORC family ATPases	GO:0005768,endosome; GO:0005634,nucleus; GO:0005524,ATP binding; GO:0016887,ATPase activity; GO:0003677,DNA binding; GO:0004519,endonuclease activity; GO:0003723,RNA binding; GO:0016569,covalent chromatin modification; GO:0051607,defense response to virus; GO:0006281,DNA repair; GO:0031047,gene silencing by RNA; GO:0009626,plant-type hypersensitive response; GO:1900426,positive regulation of defe…	Histidine kinase-, DNA gyrase B-, and HSP90-like ATPase
gene:TraesCS1A02G039400	6.95	7.79	8.75	18.08	22.87	21.72	3.26	11.21	8.7	163	173	250	453	651	539	74	300	199	1A	21618184	21626991	+	TraesCS1A02G039400	protein_coding	--	protein HGH1 homolog isoform X2 [Aegilops tauschii subsp. tauschii]	--	SubName: Full=Uncharacterized protein {ECO:0000313|EnsemblPlants:TRIAE_CS42_1AS_TGACv1_019926_AA0072900.2};	Uncharacterized conserved protein	--	HEAT-like repeat
gene:TraesCS1A02G039800	0	0	0	0	0.06	0	0.08	0.64	0.31	0	0	0	0	2	0	2	19	8	1A	21985330	21987056	-	gene:TraesCS1A02G039800	3-ketoacyl-CoA synthase [Source:UniProtKB/TrEMBL%3BAcc:A0A1D5S3Z4]	K15397 3-ketoacyl-CoA synthase [EC:2.3.1.199] | (RefSeq) LOC109746362; 3-ketoacyl-CoA synthase 12-like (A)	3-ketoacyl-CoA synthase 12-like [Aegilops tauschii subsp. tauschii]	RecName: Full=3-ketoacyl-CoA synthase 12 {ECO:0000303|PubMed:18465198}; Short=KCS-12 {ECO:0000303|PubMed:18465198}; EC=2.3.1.199 {ECO:0000305}; AltName: Full=Very long-chain fatty acid condensing enzyme 12 {ECO:0000303|PubMed:18465198}; Short=VLCFA condensing enzyme 12 {ECO:0000303|PubMed:18465198}; Flags: Precursor;	RecName: Full=3-ketoacyl-CoA synthase {ECO:0000256|PIRNR:PIRNR036417}; EC=2.3.1.- {ECO:0000256|PIRNR:PIRNR036417};	--	GO:0005783,endoplasmic reticulum; GO:0016020,membrane; GO:0102336,3-oxo-arachidoyl-CoA synthase activity; GO:0102337,3-oxo-cerotoyl-CoA synthase activity; GO:0102338,3-oxo-lignoceronyl-CoA synthase activity; GO:0102756,very-long-chain 3-ketoacyl-CoA synthase activity; GO:0006633,fatty acid biosynthetic process	3-Oxoacyl-[acyl-carrier-protein (ACP)] synthase III
gene:TraesCS1A02G041300	0	0	0.12	0.95	14.52	7.16	0	1.53	2.54	0	0	1	7	121	52	0	12	17	1A	22633431	22634135	-	TraesCS1A02G041300	protein_coding	--	Subtilisin-chymotrypsin inhibitor-2A [Triticum urartu]	RecName: Full=Subtilisin-chymotrypsin inhibitor-2A; Short=CI-2A;	SubName: Full=Subtilisin-chymotrypsin inhibitor-2A {ECO:0000313|EMBL:EMS48066.1, ECO:0000313|EnsemblPlants:TRIUR3_18878-P1};	--	GO:0004867,serine-type endopeptidase inhibitor activity; GO:0009611,response to wounding	Peptidase inhibitor I78 family
gene:TraesCS1A02G042100	1.85	1.35	1.71	1.38	0.7	0.76	0.39	0.29	0.39	39	27	44	31	18	17	8	7	8	1A	22816707	22818738	-	TraesCS1A02G042100	protein_coding	--	uncharacterized protein LOC109742020 [Aegilops tauschii subsp. tauschii]	--	SubName: Full=Uncharacterized protein {ECO:0000313|EnsemblPlants:TRIAE_CS42_1AS_TGACv1_020362_AA0076970.1};	--	--	--
gene:TraesCS1A02G042500	0.13	0.23	0.1	0.09	0	0	0.22	0.26	0.27	8	13	7	6	0	0	13	18	16	1A	23130035	23134088	-	TraesCS1A02G042500	protein_coding	K18626 trichohyalin | (RefSeq) uncharacterized protein LOC107963072 (A)	Curved DNA-binding protein [Triticum urartu]	RecName: Full=Chaperone protein dnaJ 49; Short=AtDjC49; Short=AtJ49;	SubName: Full=Uncharacterized protein {ECO:0000313|EnsemblPlants:TRIAE_CS42_1AS_TGACv1_019059_AA0059300.1};	--	GO:0016021,integral component of membrane	DnaJ domain
gene:TraesCS1A02G042700	2.94	2.09	1.87	0.06	0	0	7.08	4.58	3.02	49	33	38	1	0	0	114	87	49	1A	23339466	23340670	+	TraesCS1A02G042700	protein_coding	K09422 transcription factor MYB, plant | (RefSeq) LOC109741518; myb-related protein MYBAS2-like (A)	myb-related protein MYBAS2-like [Aegilops tauschii subsp. tauschii]	RecName: Full=Myb-related protein MYBAS2;	SubName: Full=Uncharacterized protein {ECO:0000313|EnsemblPlants:TRIAE_CS42_1AS_TGACv1_019020_AA0058200.3};	Transcription factor, Myb superfamily	GO:0005634,nucleus; GO:0000981,DNA-binding transcription factor activity, RNA polymerase II-specific; GO:0043565,sequence-specific DNA binding; GO:0001135,RNA polymerase II transcription regulator recruiting activity; GO:0044212,transcription regulatory region DNA binding; GO:0030154,cell differentiation; GO:0006357,regulation of transcription by RNA polymerase II; GO:0006351,transcription, DNA-t…	Protein of unknown function (DUF3683)
gene:TraesCS1A02G042800	0.08	0.33	0	0.81	1.62	1.04	0.16	0.21	0	1	4	0	11	25	14	2	3	0	1A	23420851	23422572	+	TraesCS1A02G042800	protein_coding	--	uncharacterized protein LOC109741536 isoform X1 [Aegilops tauschii subsp. tauschii]	--	SubName: Full=Uncharacterized protein {ECO:0000313|EnsemblPlants:TRIAE_CS42_1AS_TGACv1_019193_AA0062730.2};	--	--	Fez1
gene:TraesCS1A02G042900	0.41	0.47	0.42	0.29	0.22	0.45	0.53	0.89	0.87	12	13	15	9	8	14	15	30	25	1A	23816232	23818172	+	TraesCS1A02G042900	protein_coding	K11420 euchromatic histone-lysine N-methyltransferase [EC:2.1.1.43] | (RefSeq) LOC109741537; histone-lysine N-methyltransferase family member SUVH9-like (A)	histone-lysine N-methyltransferase family member SUVH9-like [Aegilops tauschii subsp. tauschii]	RecName: Full=Histone-lysine N-methyltransferase family member SUVH9; AltName: Full=Histone H3-K9 methyltransferase 9; Short=H3-K9-HMTase 9; AltName: Full=Protein SET DOMAIN GROUP 22; AltName: Full=Suppressor of variegation 3-9 homolog protein 9; Short=Su(var)3-9 homolog protein 9;	SubName: Full=Uncharacterized protein {ECO:0000313|EnsemblPlants:TRIAE_CS42_1AS_TGACv1_019688_AA0069970.1};	Histone H3 (Lys9) methyltransferase SUV39H1/Clr4, required for transcriptional silencing	GO:0000775,chromosome, centromeric region; GO:0005634,nucleus; GO:0003677,DNA binding; GO:0018024,histone-lysine N-methyltransferase activity; GO:0008270,zinc ion binding; GO:0009294,DNA mediated transformation; GO:0080188,RNA-directed DNA methylation	Pre-SET motif
gene:TraesCS1A02G043300	1.65	2.98	2.82	0	0.4	0	2.13	0.6	2.61	24	41	50	0	7	0	30	10	37	1A	24077190	24078148	+	gene:TraesCS1A02G043300	Secreted protein with a CLE domain%2C Maintenance of the floral meristem (FM) and the vegetative shoot apical meristem (SAM [Source: Projected from Oryza sativa (Os02g0324400)]	--	protein FON2 SPARE1-like [Aegilops tauschii subsp. tauschii]	RecName: Full=Protein FON2 SPARE1; AltName: Full=CLAVATA3/ESR (CLE)-related protein 202; Short=OsCLE202; Flags: Precursor;	SubName: Full=Uncharacterized protein {ECO:0000313|EnsemblPlants:TRIAE_CS42_1AS_TGACv1_021219_AA0081360.1};	--	GO:0005576,extracellular region; GO:0030154,cell differentiation; GO:0007275,multicellular organism development	Selenoprotein P, N terminal region
gene:TraesCS1A02G043400	0.68	1.02	0.91	0.95	1	1.14	1.35	4.66	4.31	14	20	23	21	25	25	27	110	87	1A	24132681	24140137	+	TraesCS1A02G043400	protein_coding	K09553 stress-induced-phosphoprotein 1 | (RefSeq) heat shock protein sti1 homolog (A)	fibronectin type 3 and ankyrin repeat domains protein 1-like isoform X1 [Aegilops tauschii subsp. tauschii]	RecName: Full=Hsp70-Hsp90 organizing protein; Short=TaHop;	SubName: Full=Uncharacterized protein {ECO:0000313|EnsemblPlants:TRIAE_CS42_1AS_TGACv1_020149_AA0075200.1};	FOG: Ankyrin repeat	GO:0005737,cytoplasm; GO:0005634,nucleus; GO:0051879,Hsp90 protein binding; GO:0070678,preprotein binding; GO:0051131,chaperone-mediated protein complex assembly	Tetratricopeptide repeat
gene:TraesCS1A02G043500	0.17	0.11	0	0	0	0	0.28	0.03	0.31	5	3	0	0	0	0	8	1	9	1A	24246271	24248353	+	TraesCS1A02G043500	protein_coding	--	uncharacterized protein LOC109741531 [Aegilops tauschii subsp. tauschii]	--	SubName: Full=Uncharacterized protein {ECO:0000313|EnsemblPlants:TRIAE_CS42_1AS_TGACv1_021116_AA0081030.1};	--	--	Agenet domain
gene:TraesCS1A02G044500	8.06	6.3	6.91	8.4	7.27	6.41	10.74	15.61	12.08	361	267	377	402	395	304	465	798	528	1A	25539196	25545141	+	TraesCS1A02G044500	protein_coding	K20102 YTH domain-containing family protein | (RefSeq) uncharacterized protein LOC105050426 (A)	uncharacterized protein LOC109741174 isoform X1 [Aegilops tauschii subsp. tauschii]	RecName: Full=30-kDa cleavage and polyadenylation specificity factor 30 {ECO:0000303|PubMed:18479511}; EC=3.1.21.- {ECO:0000269|PubMed:17576667}; AltName: Full=Protein OXIDATIVE STRESS TOLERANT 6 {ECO:0000303|PubMed:18545667}; AltName: Full=Zinc finger CCCH domain-containing protein 11; Short=AtC3H11;	SubName: Full=Uncharacterized protein {ECO:0000313|EnsemblPlants:TRIAE_CS42_1AS_TGACv1_019292_AA0064460.1};	Uncharacterized high-glucose-regulated protein	GO:0005737,cytoplasm; GO:0005847,mRNA cleavage and polyadenylation specificity factor complex; GO:0005634,nucleus; GO:0005516,calmodulin binding; GO:0003677,DNA binding; GO:0004519,endonuclease activity; GO:0004521,endoribonuclease activity; GO:0046872,metal ion binding; GO:0003729,mRNA binding; GO:0003723,RNA binding; GO:0031124,mRNA 3'-end processing; GO:0006378,mRNA polyadenylation; GO:0009626…	YT521-B-like domain
gene:TraesCS1A02G044600	0.91	2.45	3.31	4.24	5.81	4	0.94	2.47	1.44	9	23	40	45	70	42	9	28	14	1A	25545346	25546110	+	gene:TraesCS1A02G044600	7%2C8-dihydroneopterin aldolase [Source:UniProtKB/TrEMBL%3BAcc:A0A1D5S1X8]	K01633 7,8-dihydroneopterin aldolase/epimerase/oxygenase [EC:4.1.2.25 5.1.99.8 1.13.11.81] | (RefSeq) LOC109741175; dihydroneopterin aldolase 2-like (A)	dihydroneopterin aldolase 2-like [Aegilops tauschii subsp. tauschii]	RecName: Full=Dihydroneopterin aldolase 2 {ECO:0000305}; Short=DHNA2 {ECO:0000305}; EC=4.1.2.25 {ECO:0000269|PubMed:15107504}; AltName: Full=7,8-dihydroneopterin aldolase; AltName: Full=AtFolB2 {ECO:0000303|PubMed:15107504};	RecName: Full=7,8-dihydroneopterin aldolase {ECO:0000256|RuleBase:RU362079}; EC=4.1.2.25 {ECO:0000256|RuleBase:RU362079};	--	GO:0005829,cytosol; GO:0102083,7,8-dihydromonapterin aldolase activity; GO:0004150,dihydroneopterin aldolase activity; GO:0046656,folic acid biosynthetic process; GO:0046654,tetrahydrofolate biosynthetic process	Dihydroneopterin aldolase
gene:TraesCS1A02G045300	1.1	1.37	1.41	3.32	3.74	4.54	2.05	2.22	1.76	50	59	78	161	206	218	90	115	78	1A	26958795	26962687	-	TraesCS1A02G045300	protein_coding	K10999 cellulose synthase A [EC:2.4.1.12] | (RefSeq) cellulose synthase A catalytic subunit 4 [UDP-forming] isoform X1 (A)	MAP kinase phosphatase [Triticum turgidum subsp. durum]	RecName: Full=Protein-tyrosine-phosphatase MKP1; EC=3.1.3.48; AltName: Full=Mitogen-activated protein kinase phosphatase 1; Short=AtMKP1;	SubName: Full=Uncharacterized protein {ECO:0000313|EnsemblPlants:TRIAE_CS42_1AS_TGACv1_019770_AA0071270.2};	Dual specificity phosphatase	GO:0005829,cytosol; GO:0017017,MAP kinase tyrosine/serine/threonine phosphatase activity; GO:0004725,protein tyrosine phosphatase activity; GO:0006952,defense response; GO:0009651,response to salt stress; GO:0010224,response to UV-B; GO:0010225,response to UV-C	Protein-tyrosine phosphatase
gene:TraesCS1A02G045400	3.87	2.26	3.98	3.56	4.43	3.83	4.36	8.63	7.16	123	68	154	121	171	129	134	313	222	1A	26965566	26971307	-	gene:TraesCS1A02G045400	Beta-hexosaminidase [Source:UniProtKB/TrEMBL%3BAcc:W4ZUV9]	K12373 hexosaminidase [EC:3.2.1.52] | (RefSeq) LOC109759461; beta-hexosaminidase 1 (A)	beta-hexosaminidase 1 [Aegilops tauschii subsp. tauschii]	RecName: Full=Beta-hexosaminidase 1; EC=3.2.1.52; AltName: Full=Beta-GlcNAcase 1; AltName: Full=Beta-N-acetylhexosaminidase 1; AltName: Full=Beta-hexosaminidase 2; Short=AtHEX2; AltName: Full=N-acetyl-beta-glucosaminidase 1; Flags: Precursor;	RecName: Full=Beta-hexosaminidase {ECO:0000256|PIRNR:PIRNR001093}; EC=3.2.1.52 {ECO:0000256|PIRNR:PIRNR001093};	Beta-N-acetylhexosaminidase	GO:0005829,cytosol; GO:0009505,plant-type cell wall; GO:0005773,vacuole; GO:0004563,beta-N-acetylhexosaminidase activity; GO:0015929,hexosaminidase activity; GO:0102148,N-acetyl-beta-D-galactosaminidase activity; GO:0005975,carbohydrate metabolic process	beta-acetyl hexosaminidase like
gene:TraesCS1A02G045800	11.41	10.18	10.5	35.07	41.21	38.13	9.66	10.6	9.41	282	238	316	926	1236	997	231	299	227	1A	27258231	27261032	+	TraesCS1A02G045800	protein_coding	K01569 oxalate decarboxylase [EC:4.1.1.2] | (RefSeq) hypothetical protein (A)	legumin B-like [Aegilops tauschii subsp. tauschii]	RecName: Full=Glutelin type-D 1 {ECO:0000305}; Contains: RecName: Full=Glutelin type-D 1 acidic chain {ECO:0000305}; Contains: RecName: Full=Glutelin type-D 1 basic chain {ECO:0000305}; Flags: Precursor;	SubName: Full=Uncharacterized protein {ECO:0000313|EnsemblPlants:TRIAE_CS42_1AS_TGACv1_019083_AA0060260.1};	--	GO:0000326,protein storage vacuole; GO:0045735,nutrient reservoir activity	Protein of unknown function (DUF861)
gene:TraesCS1A02G046100	0.56	0.74	1	1.42	1.15	1.66	0.02	0.47	0.47	28	35	61	76	70	88	1	27	23	1A	27359181	27363332	+	TraesCS1A02G046100	protein_coding	--	hypothetical protein TRIUR3_07024 [Triticum urartu]	--	SubName: Full=Uncharacterized protein {ECO:0000313|EnsemblPlants:TRIAE_CS42_1AS_TGACv1_019083_AA0060330.1};	--	--	DUF761-associated sequence motif
gene:TraesCS1A02G046300	0.35	0.23	0.18	0.04	0.15	0.04	0.41	0.62	0.95	8	5	5	1	4	1	9	16	21	1A	27752743	27757377	+	gene:TraesCS1A02G046300	Nudix hydrolase 9 [Source:Projected from Arabidopsis thaliana (AT3G46200) UniProtKB/Swiss-Prot%3BAcc:Q8VYR2]	--	nudix hydrolase 9 [Aegilops tauschii subsp. tauschii]	RecName: Full=Nudix hydrolase 9; Short=AtNUDT9; EC=3.6.1.-;	SubName: Full=Uncharacterized protein {ECO:0000313|EnsemblPlants:TRIAE_CS42_7DS_TGACv1_621476_AA2016780.2};	--	GO:0052751,GDP-mannose hydrolase activity; GO:0046872,metal ion binding; GO:0071242,cellular response to ammonium ion	NUDIX domain
gene:TraesCS1A02G046900	0	0.22	0.13	0.49	1.12	0.74	0.11	0.27	0.11	0	4	3	10	26	15	2	6	2	1A	28716139	28717569	-	TraesCS1A02G046900	protein_coding	--	probable membrane-associated kinase regulator 3 [Aegilops tauschii subsp. tauschii]	--	SubName: Full=Uncharacterized protein {ECO:0000313|EnsemblPlants:TRIAE_CS42_1DS_TGACv1_080510_AA0249230.1};	--	--	Protein of unknown function (DUF1645)
gene:TraesCS1A02G047200	1.47	1.21	1.23	0.94	0.58	0.65	1.91	2.3	1.72	77	60	79	53	37	36	97	138	88	1A	29186383	29192077	+	gene:TraesCS1A02G047200	Potassium transporter [Source:UniProtKB/TrEMBL%3BAcc:A0A1D5S458]	K03549 KUP system potassium uptake protein | (RefSeq) LOC109758197; putative potassium transporter 12 isoform X1 (A)	putative potassium transporter 12 isoform X1 [Aegilops tauschii subsp. tauschii]	RecName: Full=Putative potassium transporter 12; AltName: Full=OsHAK12;	RecName: Full=Potassium transporter {ECO:0000256|RuleBase:RU321113};	--	GO:0016021,integral component of membrane; GO:0016020,membrane; GO:0015079,potassium ion transmembrane transporter activity	K+ potassium transporter
gene:TraesCS1A02G048200	0.12	0	0.03	0.04	0	0.12	1.64	0.39	1.33	3	0	1	1	0	3	39	11	32	1A	29993438	29996447	+	TraesCS1A02G048200	protein_coding	--	hypothetical protein TRIUR3_28258 [Triticum urartu]	--	SubName: Full=Uncharacterized protein {ECO:0000313|EnsemblPlants:TRIAE_CS42_1AS_TGACv1_019645_AA0069420.1};	--	--	--
gene:TraesCS1A02G048400	0	0	0	0	0	0	1.06	0.9	0.58	0	0	0	0	0	0	11	11	6	1A	30139544	30142245	-	TraesCS1A02G048400	protein_coding	K09553 stress-induced-phosphoprotein 1 | (RefSeq) hsp70-Hsp90 organizing protein 1-like isoform X1 (A)	ankyrin-3-like [Aegilops tauschii subsp. tauschii]	RecName: Full=Hsp70-Hsp90 organizing protein 1; Short=GmHop-1; AltName: Full=Heat shock protein STI; Short=GmSTI; AltName: Full=Stress-inducible protein;	SubName: Full=Uncharacterized protein {ECO:0000313|EnsemblPlants:TRIAE_CS42_1DS_TGACv1_080824_AA0254160.1};	Molecular co-chaperone STI1	GO:0005737,cytoplasm; GO:0005634,nucleus; GO:0051879,Hsp90 protein binding; GO:0070678,preprotein binding; GO:0070417,cellular response to cold; GO:0034605,cellular response to heat; GO:0051131,chaperone-mediated protein complex assembly; GO:0009408,response to heat; GO:0006986,response to unfolded protein; GO:0009611,response to wounding	Spermatogenesis-associated, N-terminal
gene:TraesCS1A02G048700	5.91	5.96	2.68	0.19	0.06	0	2.32	0.48	1.46	87	83	48	3	1	0	33	8	21	1A	30196596	30197675	-	TraesCS1A02G048700	protein_coding	--	non-specific lipid-transfer protein-like protein At2g13820 [Aegilops tauschii subsp. tauschii]	RecName: Full=Non-specific lipid transfer protein GPI-anchored 2; Short=AtLTPG-2; Short=Protein LTP-GPI-ANCHORED 2; AltName: Full=Xylogen-like protein 5; Short=AtXYP5; Flags: Precursor;	SubName: Full=Uncharacterized protein {ECO:0000313|EnsemblPlants:TRIAE_CS42_1AS_TGACv1_020524_AA0078090.1};	--	GO:0031225,anchored component of membrane; GO:0046658,anchored component of plasma membrane; GO:0005886,plasma membrane; GO:0008289,lipid binding; GO:0042335,cuticle development; GO:0006869,lipid transport	Protease inhibitor/seed storage/LTP family
gene:TraesCS1A02G049000	0	0.24	0.25	0.14	0	0	0.88	0.81	0.55	0	3	4	2	0	0	11	12	7	1A	30636157	30638406	-	TraesCS1A02G049000	protein_coding	--	uncharacterized protein LOC109771788 [Aegilops tauschii subsp. tauschii]	--	SubName: Full=Uncharacterized protein {ECO:0000313|EnsemblPlants:TRIAE_CS42_1AS_TGACv1_019772_AA0071290.1};	--	--	--
gene:TraesCS1A02G049100	0.39	0.78	0.05	0.05	0	0	0	0.15	0	7	13	1	1	0	0	0	3	0	1A	30771909	30773077	-	TraesCS1A02G049100	protein_coding	K06699 proteasome activator subunit 4 | (RefSeq) hypothetical protein (A)	protein RAFTIN 1B-like [Aegilops tauschii subsp. tauschii]	RecName: Full=Protein RAFTIN 1B; Short=TaRAFTIN1b; AltName: Full=BURP domain-containing protein 1B; Flags: Precursor;	SubName: Full=Uncharacterized protein {ECO:0000313|EnsemblPlants:TRIAE_CS42_1AS_TGACv1_019359_AA0065560.1};	--	GO:0043668,exine; GO:0070645,Ubisch body; GO:0010152,pollen maturation	BURP domain
gene:TraesCS1A02G049500	0.16	0	0.04	0.15	0.13	0	0.55	0.46	1.57	3	0	1	3	3	0	10	10	29	1A	31031094	31032449	-	TraesCS1A02G049500	protein_coding	--	uncharacterized protein LOC109773958 [Aegilops tauschii subsp. tauschii]	--	SubName: Full=Uncharacterized protein {ECO:0000313|EnsemblPlants:TRIAE_CS42_1AS_TGACv1_019122_AA0060980.1};	--	--	Protein of unknown function (DUF1639)
gene:TraesCS1A02G049600	0.03	0	0.08	0	0	0	0.36	0.14	0.19	1	0	3	0	0	0	11	5	6	1A	31252424	31254526	-	TraesCS1A02G049600	protein_coding	K05681 ATP-binding cassette, subfamily G (WHITE), member 2 | (RefSeq) ABC transporter G family member 6 (A)	ABC transporter G family member 5-like [Aegilops tauschii subsp. tauschii]	RecName: Full=ABC transporter G family member 16; Short=ABC transporter ABCG.16; Short=AtABCG16; AltName: Full=Probable white-brown complex homolog protein 16; Short=AtWBC16;	SubName: Full=Uncharacterized protein {ECO:0000313|EnsemblPlants:TRIAE_CS42_1AS_TGACv1_020611_AA0078800.1};	Transporter, ABC superfamily (Breast cancer resistance protein)	GO:0016021,integral component of membrane; GO:0005886,plasma membrane; GO:0005524,ATP binding; GO:0042626,ATPase activity, coupled to transmembrane movement of substances; GO:0010208,pollen wall assembly	RsgA GTPase
gene:TraesCS1A02G050100	0.16	0.56	0.44	0.23	0.61	0.31	1.53	1.26	0.97	4	13	13	6	18	8	36	35	23	1A	32084707	32089178	+	TraesCS1A02G050100	protein_coding	K00001 alcohol dehydrogenase [EC:1.1.1.1] | (RefSeq) alcohol dehydrogenase-like 3 (A)	alcohol dehydrogenase-like 4 [Aegilops tauschii subsp. tauschii]	RecName: Full=Alcohol dehydrogenase-like 3; EC=1.1.1.1 {ECO:0000250|UniProtKB:P06525};	SubName: Full=Uncharacterized protein {ECO:0000313|EnsemblPlants:TRIAE_CS42_1AS_TGACv1_019816_AA0071780.1};	Alcohol dehydrogenase, class III	GO:0005737,cytoplasm; GO:0004022,alcohol dehydrogenase (NAD) activity; GO:0008270,zinc ion binding	Zinc-binding dehydrogenase
gene:TraesCS1A02G050400	100.51	78.73	41.17	4.63	0.12	0	7.45	0.59	4.92	2093	1551	1044	103	3	0	150	14	100	1A	32260043	32262299	+	gene:TraesCS1A02G050400	Bidirectional sugar transporter SWEET [Source:UniProtKB/TrEMBL%3BAcc:W4ZVD1]	K15382 solute carrier family 50 (sugar transporter) | (RefSeq) LOC109784297; bidirectional sugar transporter SWEET14-like (A)	bidirectional sugar transporter SWEET14-like [Aegilops tauschii subsp. tauschii]	RecName: Full=Bidirectional sugar transporter SWEET14; Short=OsSWEET14;	RecName: Full=Bidirectional sugar transporter SWEET {ECO:0000256|RuleBase:RU910715};	Multitransmembrane protein	GO:0005887,integral component of plasma membrane; GO:0008515,sucrose transmembrane transporter activity; GO:0051119,sugar transmembrane transporter activity	Uncharacterised protein family (UPF0041)
gene:TraesCS1A02G050600	0	0.31	0.16	1.37	0.72	0.37	4.04	2.4	3.1	0	3	2	15	9	4	40	28	31	1A	32291317	32292106	+	gene:TraesCS1A02G050600	Defensin [Source:UniProtKB/TrEMBL%3BAcc:W4ZVB1]	--	Defensin-like protein [Triticum urartu]	RecName: Full=Defensin Tm-AMP-D1.2;	SubName: Full=Defensin {ECO:0000313|EMBL:AIA66991.1, ECO:0000313|EnsemblPlants:TRIAE_CS42_1AS_TGACv1_019705_AA0070250.1};	--	GO:0050832,defense response to fungus; GO:0031640,killing of cells of other organism	Gamma-thionin family
gene:TraesCS1A02G051200	5.61	6.26	6.4	16.34	13.1	14.29	4.68	7.65	6.87	36	38	50	112	102	97	29	56	43	1A	32549428	32552583	+	TraesCS1A02G051200	protein_coding	--	hypothetical protein TRIUR3_13721 [Triticum urartu]	--	SubName: Full=Uncharacterized protein {ECO:0000313|EMBL:EMS56743.1, ECO:0000313|EnsemblPlants:TRIUR3_13721-P1};	--	--	--
gene:TraesCS1A02G051500	18.18	16.66	23.61	9.64	7.46	8.17	8.51	23.14	14.88	263	228	416	149	131	125	119	382	210	1A	33019233	33022457	+	TraesCS1A02G051500	protein_coding	K15730 cytosolic prostaglandin-E synthase [EC:5.3.99.3] | (RefSeq) LOC109775572; uncharacterized protein OsI_027940-like (A)	uncharacterized protein OsI_027940-like [Aegilops tauschii subsp. tauschii]	RecName: Full=Uncharacterized protein OsI_027940;	SubName: Full=Uncharacterized protein {ECO:0000313|EnsemblPlants:TRIAE_CS42_1AS_TGACv1_020205_AA0075610.1};	HSP90 co-chaperone p23	GO:0005829,cytosol; GO:0005634,nucleus; GO:0005886,plasma membrane; GO:0009506,plasmodesma; GO:0080037,negative regulation of cytokinin-activated signaling pathway; GO:0010628,positive regulation of gene expression; GO:2000012,regulation of auxin polar transport; GO:0010449,root meristem growth	CS domain
gene:TraesCS1A02G054400	0.25	0.53	0.67	0.42	0.61	0.49	0.46	1.51	1.11	14	28	46	25	42	29	25	97	61	1A	35937734	35944326	-	TraesCS1A02G054400	protein_coding	K10398 kinesin family member 11 | (RefSeq) LOC109734517; kinesin-like protein KIN-5A (A)	kinesin-like protein KIN-5A [Aegilops tauschii subsp. tauschii]	RecName: Full=Kinesin-like protein KIN-5A {ECO:0000305};	SubName: Full=Uncharacterized protein {ECO:0000313|EnsemblPlants:HORVU1Hr1G010810.3};	Kinesin-like protein	GO:0005737,cytoplasm; GO:0005871,kinesin complex; GO:0005874,microtubule; GO:0005819,spindle; GO:0005524,ATP binding; GO:0008574,ATP-dependent microtubule motor activity, plus-end-directed; GO:0008017,microtubule binding; GO:0007018,microtubule-based movement	TPR/MLP1/MLP2-like protein
gene:TraesCS1A02G056200	0.44	1.63	0.18	2.06	0.91	1.45	0	0	0	2	7	1	10	5	7	0	0	0	1A	36765924	36766338	-	TraesCS1A02G056200	protein_coding	--	hypothetical protein TRIUR3_01530 [Triticum urartu]	--	SubName: Full=Uncharacterized protein {ECO:0000313|EnsemblPlants:TRIAE_CS42_1AS_TGACv1_019081_AA0060210.1};	--	--	Glycine rich protein family
gene:TraesCS1A02G056400	0	0	0	0.44	1.06	0.55	0	0	0.24	0	0	0	4	11	5	0	0	2	1A	36769724	36770407	-	TraesCS1A02G056400	protein_coding	--	transcription factor Maf-like [Aegilops tauschii subsp. tauschii]	--	SubName: Full=Uncharacterized protein {ECO:0000313|EMBL:EMS58662.1, ECO:0000313|EnsemblPlants:TRIUR3_01532-P1};	--	--	--
gene:TraesCS1A02G056500	12.81	11.43	12.82	29.7	34.65	30.72	4.4	10.99	7.28	283	239	345	701	929	718	94	277	157	1A	36772140	36774424	-	TraesCS1A02G056500	protein_coding	K10268 F-box and leucine-rich repeat protein 2/20 | (RefSeq) F-box protein SKIP1-like (A)	F-box protein SKIP1-like [Aegilops tauschii subsp. tauschii]	RecName: Full=F-box protein SKIP1; AltName: Full=SKP1-interacting partner 1;	SubName: Full=Uncharacterized protein {ECO:0000313|EnsemblPlants:TRIAE_CS42_1AS_TGACv1_019081_AA0060190.1};	Leucine rich repeat proteins, some proteins contain F-box	GO:0005634,nucleus; GO:0019005,SCF ubiquitin ligase complex; GO:0016567,protein ubiquitination	Leucine Rich repeat
gene:TraesCS1A02G056600	0.94	0.71	0.16	0.06	0.17	0	2.28	0.59	1.51	14	10	3	1	3	0	33	10	22	1A	36776373	36780640	+	TraesCS1A02G056600	protein_coding	K01240 uridine nucleosidase [EC:3.2.2.3] | (RefSeq) LOC109746705; probable uridine nucleosidase 2 isoform X1 (A)	probable uridine nucleosidase 2 isoform X1 [Aegilops tauschii subsp. tauschii]	RecName: Full=Probable uridine nucleosidase 2; EC=3.2.2.3; AltName: Full=Uridine ribohydrolase 2;	SubName: Full=Uncharacterized protein {ECO:0000313|EnsemblPlants:TRIAE_CS42_1AS_TGACv1_019081_AA0060180.1};	Predicted inosine-uridine preferring nucleoside hydrolase	GO:0005829,cytosol; GO:0008477,purine nucleosidase activity; GO:0045437,uridine nucleosidase activity; GO:0006152,purine nucleoside catabolic process	Inosine-uridine preferring nucleoside hydrolase
gene:TraesCS1A02G057700	1.9	1.82	2.27	0	0.43	0.16	2.32	2.42	3.19	11	10	16	0	3	1	13	16	18	1A	38343191	38344819	-	TraesCS1A02G057700	protein_coding	--	uncharacterized protein LOC109761136 isoform X1 [Aegilops tauschii subsp. tauschii]	--	SubName: Full=Uncharacterized protein {ECO:0000313|EnsemblPlants:HORVU7Hr1G025990.3};	--	--	--
gene:TraesCS1A02G058300	4.07	4.49	5.12	8.52	8	9.83	1.97	5.32	3.2	47	49	72	105	112	120	22	70	36	1A	38717933	38718693	-	TraesCS1A02G058300	protein_coding	K02864 large subunit ribosomal protein L10 | (RefSeq) LOC109782830; 50S ribosomal protein L10, chloroplastic-like (A)	50S ribosomal protein L10, chloroplastic-like [Aegilops tauschii subsp. tauschii]	RecName: Full=50S ribosomal protein L10, chloroplastic; AltName: Full=CL10; Flags: Precursor;	SubName: Full=Uncharacterized protein {ECO:0000313|EnsemblPlants:TRIAE_CS42_1BS_TGACv1_050726_AA0174720.1};	--	GO:0009507,chloroplast; GO:0005840,ribosome; GO:0019843,rRNA binding; GO:0042254,ribosome biogenesis	Ribosomal protein L10
gene:TraesCS1A02G058400	0.23	0.06	0.26	0.21	0.21	0.32	0.56	0.63	0.59	8	2	11	8	9	12	19	25	20	1A	38728807	38733500	-	TraesCS1A02G058400	protein_coding	K09284 AP2-like factor, euAP2 lineage | (RefSeq) LOC109755676; floral homeotic protein APETALA 2-like isoform X1 (A)	floral homeotic protein APETALA 2-like isoform X1 [Aegilops tauschii subsp. tauschii]	RecName: Full=Floral homeotic protein APETALA 2 {ECO:0000303|PubMed:7919989};	SubName: Full=Uncharacterized protein {ECO:0000313|EnsemblPlants:TRIAE_CS42_1AS_TGACv1_019979_AA0073500.1};	--	GO:0005634,nucleus; GO:0003677,DNA binding; GO:0003700,DNA-binding transcription factor activity; GO:0030154,cell differentiation; GO:0009908,flower development; GO:0010073,meristem maintenance; GO:0048481,plant ovule development; GO:0048316,seed development; GO:0010093,specification of floral organ identity; GO:0006351,transcription, DNA-templated	AP2 domain
gene:TraesCS1A02G058600	0.1	0.26	0.28	0.09	0.16	0.14	0.49	1.08	1.12	6	15	21	6	12	9	29	76	67	1A	39402527	39408383	+	TraesCS1A02G058600	protein_coding	--	hypothetical protein TRIUR3_21415 [Triticum urartu]	--	SubName: Full=Uncharacterized protein {ECO:0000313|EnsemblPlants:TRIAE_CS42_1AS_TGACv1_019810_AA0071710.2};	--	--	--
gene:TraesCS1A02G058900	0.09	0.1	0.3	0.09	0	0	1.18	4.57	3.65	2	2	8	2	0	0	25	114	78	1A	39649614	39651876	-	gene:TraesCS1A02G058900	D-ribulose kinase [Source:Projected from Arabidopsis thaliana (AT2G21370) UniProtKB/Swiss-Prot%3BAcc:Q8L794]	K22935 D-ribulokinase [EC:2.7.1.47] | (RefSeq) uncharacterized protein LOC109755678 (A)	Xylulose kinase [Triticum urartu]	RecName: Full=D-ribulose kinase {ECO:0000305|PubMed:27223615}; Short=D-ribulokinase {ECO:0000305}; EC=2.7.1.47 {ECO:0000269|PubMed:27223615}; AltName: Full=Inactive Xylulose kinase 1 {ECO:0000303|PubMed:16920870}; Short=Atxk-1 {ECO:0000303|PubMed:16920870}; Flags: Precursor;	SubName: Full=Uncharacterized protein {ECO:0000313|EnsemblPlants:TRIAE_CS42_1AS_TGACv1_019569_AA0068520.1};	--	GO:0009507,chloroplast; GO:0005737,cytoplasm; GO:0009536,plastid; GO:0005524,ATP binding; GO:0019150,D-ribulokinase activity; GO:0016773,phosphotransferase activity, alcohol group as acceptor; GO:0016310,phosphorylation	FGGY family of carbohydrate kinases, C-terminal domain
gene:TraesCS1A02G059200	0.52	0.1	0.13	0.36	1.46	0.85	0.07	0.06	0.03	16	3	5	12	55	28	2	2	1	1A	39892912	39894955	-	gene:TraesCS1A02G059200	AZG1 [Source:Projected from Arabidopsis thaliana (AT3G10960) UniProtKB/TrEMBL%3BAcc:A0A178VPT2]	K06901 putative MFS transporter, AGZA family, xanthine/uracil permease | (RefSeq) LOC109744419; adenine/guanine permease AZG1 (A)	adenine/guanine permease AZG1 [Aegilops tauschii subsp. tauschii]	RecName: Full=Adenine/guanine permease AZG1; AltName: Full=AzgA-homolog protein; AltName: Full=Protein AZAGUANINE RESISTANT 1; Short=AtAzg1;	SubName: Full=Uncharacterized protein {ECO:0000313|EnsemblPlants:TRIAE_CS42_1AS_TGACv1_020446_AA0077520.1};	--	GO:0016021,integral component of membrane; GO:0005345,purine nucleobase transmembrane transporter activity; GO:0005215,transporter activity; GO:0015853,adenine transport; GO:0015854,guanine transport; GO:0006863,purine nucleobase transport	Permease family
gene:TraesCS1A02G060600	0	0.22	0.25	0.02	0.13	0	0.08	0.74	1.08	0	8	12	1	6	0	3	33	41	1A	41740301	41745063	+	TraesCS1A02G060600	protein_coding	K10352 myosin heavy chain | (RefSeq) interactor of constitutive active ROPs 3-like isoform X1 (A)	interactor of constitutive active ROPs 2, chloroplastic isoform X1 [Aegilops tauschii subsp. tauschii]	RecName: Full=Interactor of constitutive active ROPs 2, chloroplastic; AltName: Full=ROP-interactive partner 2; Flags: Precursor;	SubName: Full=Uncharacterized protein {ECO:0000313|EnsemblPlants:TRIAE_CS42_1AS_TGACv1_019285_AA0064340.3};	--	GO:0009507,chloroplast	Tropomyosin like
gene:TraesCS1A02G061600	0.45	0.24	0.04	0.98	0.6	2.23	0	0	0	10	5	1	23	16	52	0	0	0	1A	42217457	42220780	-	TraesCS1A02G061600	protein_coding	K21374 7-deoxyloganetin glucosyltransferase [EC:2.4.1.324] | (RefSeq) hypothetical protein (A)	UDP-glycosyltransferase 86A1 isoform X2 [Aegilops tauschii subsp. tauschii]	RecName: Full=UDP-glycosyltransferase 86A1; EC=2.4.1.-;	SubName: Full=Uncharacterized protein {ECO:0000313|EnsemblPlants:TRIUR3_29149-P1};	UDP-glucuronosyl and UDP-glucosyl transferase	GO:0043231,intracellular membrane-bounded organelle; GO:0080043,quercetin 3-O-glucosyltransferase activity; GO:0080044,quercetin 7-O-glucosyltransferase activity; GO:0008152,metabolic process	UDP-glucoronosyl and UDP-glucosyl transferase
gene:TraesCS1A02G061700	8.74	4.72	4.55	10.12	8.94	12.62	0.94	2.93	1.19	317	162	201	392	393	484	33	121	42	1A	42251606	42256435	+	TraesCS1A02G061700	protein_coding	K21374 7-deoxyloganetin glucosyltransferase [EC:2.4.1.324] | (RefSeq) hypothetical protein (A)	predicted protein [Hordeum vulgare subsp. vulgare]	RecName: Full=UDP-glycosyltransferase 86A1; EC=2.4.1.-;	RecName: Full=Glycosyltransferase {ECO:0000256|RuleBase:RU362057}; EC=2.4.1.- {ECO:0000256|RuleBase:RU362057};	UDP-glucuronosyl and UDP-glucosyl transferase	GO:0043231,intracellular membrane-bounded organelle; GO:0080043,quercetin 3-O-glucosyltransferase activity; GO:0080044,quercetin 7-O-glucosyltransferase activity; GO:0008152,metabolic process	UDP-glucoronosyl and UDP-glucosyl transferase
gene:TraesCS1A02G062600	0	0	0	0	0	0	0.28	0.83	0.7	0	0	0	0	0	0	2	7	5	1A	42686173	42686822	+	TraesCS1A02G062600	protein_coding	--	putative lipid transfer protein precursor [Triticum turgidum subsp. durum]	--	SubName: Full=Putative lipid transfer protein {ECO:0000313|EMBL:ACN54189.1};	--	--	Probable lipid transfer
gene:TraesCS1A02G063100	0	0	0	0	0	0	14.68	24.88	16.23	0	0	0	0	0	0	130	260	145	1A	43270734	43271502	-	TraesCS1A02G063100	protein_coding	--	uncharacterized protein LOC109776088 [Aegilops tauschii subsp. tauschii]	--	SubName: Full=Uncharacterized protein {ECO:0000313|EnsemblPlants:TRIAE_CS42_1AS_TGACv1_019084_AA0060370.1};	--	--	Probable lipid transfer
gene:TraesCS1A02G063200	0	0	0	0	0	0	2	5.08	1.98	0	0	0	0	0	0	8	24	8	1A	43391541	43392029	-	TraesCS1A02G063200	protein_coding	--	uncharacterized protein LOC109776088 [Aegilops tauschii subsp. tauschii]	--	SubName: Full=Uncharacterized protein {ECO:0000313|EnsemblPlants:TRIAE_CS42_1AS_TGACv1_019084_AA0060370.1};	--	--	Probable lipid transfer
gene:TraesCS1A02G063300	1.48	1.54	1.52	6.22	7.69	7.71	1.79	3.31	2.35	48	47	60	215	302	264	56	122	74	1A	44363599	44367067	-	TraesCS1A02G063300	protein_coding	K10278 F-box and leucine-rich repeat protein 12 | (RefSeq) putative F-box/FBD/LRR-repeat protein At5g44950 (A)	uncharacterized protein LOC109762699 [Aegilops tauschii subsp. tauschii]	RecName: Full=FBD-associated F-box protein At5g60610;	SubName: Full=Uncharacterized protein {ECO:0000313|EnsemblPlants:TRIAE_CS42_1AS_TGACv1_020919_AA0080460.1};	--	--	F-box-like
gene:TraesCS1A02G063600	0.28	0.58	0.52	0.31	0.11	0.24	0.77	1.31	1.16	10	20	23	12	5	9	27	54	41	1A	44408101	44412013	+	gene:TraesCS1A02G063600	Ubiquitin-conjugating enzyme 37 [Source:Projected from Arabidopsis thaliana (AT3G24515) UniProtKB/TrEMBL%3BAcc:A0A1I9LLL0]	K13960 ubiquitin-conjugating enzyme E2 T [EC:2.3.2.23] | (RefSeq) uncharacterized protein LOC109762700 isoform X1 (A)	uncharacterized protein LOC109762700 isoform X1 [Aegilops tauschii subsp. tauschii]	RecName: Full=Probable ubiquitin-conjugating enzyme E2 37; EC=2.3.2.23; AltName: Full=E2 ubiquitin-conjugating enzyme 37; AltName: Full=Ubiquitin carrier protein 37;	SubName: Full=Uncharacterized protein {ECO:0000313|EnsemblPlants:TRIAE_CS42_1AS_TGACv1_020054_AA0074370.1};	Ubiquitin-protein ligase	GO:0005737,cytoplasm; GO:0005634,nucleus; GO:0005524,ATP binding; GO:0061630,ubiquitin protein ligase activity; GO:0031625,ubiquitin protein ligase binding; GO:0006974,cellular response to DNA damage stimulus; GO:0000209,protein polyubiquitination	Ubiquitin-conjugating enzyme
gene:TraesCS1A02G064100	2.73	1.66	2.42	2.2	2.21	1.97	3.33	3.2	4.9	101	58	109	87	99	77	119	135	177	1A	45793606	45797826	+	TraesCS1A02G064100	protein_coding	K14411 RNA-binding protein Musashi | (RefSeq) protein gar2 (A)	Protein IQ-DOMAIN 1 [Triticum urartu]	RecName: Full=Protein IQ-DOMAIN 1 {ECO:0000303|PubMed:15960618};	SubName: Full=Uncharacterized protein {ECO:0000313|EnsemblPlants:TRIAE_CS42_1AS_TGACv1_019047_AA0058920.2};	--	GO:0005737,cytoplasm; GO:0005874,microtubule; GO:0005634,nucleus; GO:0005516,calmodulin binding; GO:0008017,microtubule binding	IQ calmodulin-binding motif
gene:TraesCS1A02G064800	0.06	0.28	0.33	0.25	0.18	0.23	0.48	0.9	0.97	3	13	20	13	11	12	23	51	47	1A	47185808	47194404	-	TraesCS1A02G064800	protein_coding	K16055 trehalose 6-phosphate synthase/phosphatase [EC:2.4.1.15 3.1.3.12] | (RefSeq) alpha,alpha-trehalose-phosphate synthase [UDP-forming] 1 (A)	Alpha,alpha-trehalose-phosphate synthase [UDP-forming]	RecName: Full=Alpha,alpha-trehalose-phosphate synthase [UDP-forming] 1; EC=2.4.1.15; AltName: Full=Trehalose-6-phosphate synthase 1; Short=AtTPS1;	SubName: Full=Uncharacterized protein {ECO:0000313|EnsemblPlants:TRIAE_CS42_1AS_TGACv1_019185_AA0062590.1};	Trehalose-6-phosphate synthase component TPS1 and related subunits	GO:0005618,cell wall; GO:0005576,extracellular region; GO:0005773,vacuole; GO:0003825,alpha,alpha-trehalose-phosphate synthase (UDP-forming) activity; GO:0016791,phosphatase activity; GO:0051301,cell division; GO:0009793,embryo development ending in seed dormancy; GO:0009832,plant-type cell wall biogenesis; GO:0010182,sugar mediated signaling pathway; GO:0005992,trehalose biosynthetic process; GO…	Glycosyl transferases group 1
gene:TraesCS1A02G065200	2.15	2.96	2.83	2.02	0.71	0.41	4.9	5.48	2.87	10	13	16	10	4	2	22	29	13	1A	47377568	47378105	-	TraesCS1A02G065200	protein_coding	--	hypothetical protein TRIUR3_32608 [Triticum urartu]	--	SubName: Full=Uncharacterized protein {ECO:0000313|EMBL:EMS48823.1, ECO:0000313|EnsemblPlants:TRIUR3_32608-P1};	--	--	--
gene:TraesCS1A02G065300	1.77	2.05	1.98	1.25	0.61	0.6	2.84	2.93	3.06	53	58	72	40	22	19	82	100	89	1A	47578260	47587723	+	TraesCS1A02G065300	protein_coding	K11801 WD repeat-containing protein 23 | (RefSeq) LOC109762262; LEC14B protein-like isoform X1 (A)	LEC14B protein-like isoform X1 [Aegilops tauschii subsp. tauschii]	RecName: Full=LEC14B homolog;	SubName: Full=Uncharacterized protein {ECO:0000313|EnsemblPlants:TRIAE_CS42_1AS_TGACv1_019676_AA0069770.2};	WD40 repeat-containing protein	--	Coatomer WD associated region
gene:TraesCS1A02G065400	2.11	1.4	0.97	0.53	0.66	0.63	4.53	2.1	3.96	89	56	50	24	34	28	185	101	163	1A	47799453	47806227	+	TraesCS1A02G065400	protein_coding	K14297 nuclear pore complex protein Nup98-Nup96 | (RefSeq) LOC109764975; nuclear pore complex protein NUP98A-like isoform X1 (A)	nuclear pore complex protein NUP98A-like isoform X2 [Aegilops tauschii subsp. tauschii]	RecName: Full=Nuclear pore complex protein NUP98A {ECO:0000303|PubMed:21189294}; AltName: Full=Nucleoporin 98A {ECO:0000303|PubMed:21189294}; AltName: Full=Nucleoporin autopeptidase {ECO:0000312|EMBL:AEE28574.1};	SubName: Full=Uncharacterized protein {ECO:0000313|EnsemblPlants:TRIAE_CS42_1AS_TGACv1_019184_AA0062510.2};	Nuclear pore complex, Nup98 component (sc Nup145/Nup100/Nup116)	GO:0005737,cytoplasm; GO:0005635,nuclear envelope; GO:0031965,nuclear membrane; GO:0044614,nuclear pore cytoplasmic filaments; GO:0005634,nucleus; GO:0008139,nuclear localization sequence binding; GO:0005487,NA; GO:0003723,RNA binding; GO:0017056,structural constituent of nuclear pore; GO:0006406,mRNA export from nucleus; GO:0000973,posttranscriptional tethering of RNA polymerase II gene DNA at n…	Nucleoporin autopeptidase
gene:TraesCS1A02G065600	0	0.02	0	0	0	0.02	0.8	3.09	1.99	0	1	0	0	0	1	37	169	93	1A	47823749	47827916	-	TraesCS1A02G065600	protein_coding	K14293 importin subunit beta-1 | (RefSeq) LOC109759630; importin subunit beta-1-like (A)	Importin subunit beta-1 [Triticum urartu]	RecName: Full=Importin subunit beta-1 {ECO:0000305}; AltName: Full=Karyopherin subunit beta-1; Short=ATKPNB1 {ECO:0000303|PubMed:23582042};	SubName: Full=Uncharacterized protein {ECO:0000313|EnsemblPlants:TRIAE_CS42_1AS_TGACv1_019184_AA0062540.2};	Karyopherin (importin) beta 1	GO:0009507,chloroplast; GO:0005737,cytoplasm; GO:0031965,nuclear membrane; GO:0034399,nuclear periphery; GO:0005634,nucleus; GO:0008139,nuclear localization sequence binding; GO:0008565,protein transporter activity; GO:0008536,Ran GTPase binding; GO:0006607,NLS-bearing protein import into nucleus; GO:0006606,protein import into nucleus; GO:0000060,protein import into nucleus, translocation; GO:00…	rRNA processing/ribosome biogenesis
gene:TraesCS1A02G065800	1.38	2.3	3.3	19.39	22.18	25.28	1.72	7.49	4.94	24	38	70	361	469	466	29	149	84	1A	48592864	48594183	-	TraesCS1A02G065800	protein_coding	--	serine/arginine repetitive matrix protein 1-like [Aegilops tauschii subsp. tauschii]	--	SubName: Full=Uncharacterized protein {ECO:0000313|EnsemblPlants:TRIAE_CS42_1AS_TGACv1_020185_AA0075420.1};	--	--	--
gene:TraesCS1A02G066000	0.17	0.21	0.22	0.21	0.17	0.11	0.21	0.69	0.38	10	12	16	13	12	7	12	47	22	1A	48725007	48730230	-	TraesCS1A02G066000	protein_coding	K11492 condensin-2 complex subunit G2 | (RefSeq) uncharacterized protein LOC109732878 isoform X1 (A)	uncharacterized protein LOC109732878 isoform X1 [Aegilops tauschii subsp. tauschii]	--	SubName: Full=Uncharacterized protein {ECO:0000313|EnsemblPlants:TRIAE_CS42_1BS_TGACv1_050064_AA0166860.1};	Uncharacterized conserved protein	GO:0005634,nucleus	HEAT repeat
gene:TraesCS1A02G066100	528.45	522.7	123.76	27.25	0.16	0.09	1072.32	61.06	740.12	16415	15360	4681	904	6	3	32203	2164	22422	1A	48771094	48776849	+	TraesCS1A02G066100	protein_coding	K01569 oxalate decarboxylase [EC:4.1.1.2] | (RefSeq) hypothetical protein (A)	12S seed storage globulin 1 [Triticum urartu]	RecName: Full=12S seed storage globulin 1; Contains: RecName: Full=12S seed storage globulin 1 acidic chain; Contains: RecName: Full=12S seed storage globulin 1 basic chain; Flags: Precursor;	SubName: Full=Uncharacterized protein {ECO:0000313|EnsemblPlants:TRIAE_CS42_1AS_TGACv1_019074_AA0059770.2};	--	GO:0045735,nutrient reservoir activity	ARD/ARD' family
gene:TraesCS1A02G066200	1.74	2.39	1.74	0.59	0.12	0.13	2.87	3.26	1.66	74	96	90	27	6	6	118	158	69	1A	48783668	48786472	+	TraesCS1A02G066200	protein_coding	K04733 interleukin-1 receptor-associated kinase 4 [EC:2.7.11.1] | (RefSeq) probable L-type lectin-domain containing receptor kinase S.7 (A)	L-type lectin-domain containing receptor kinase VIII.1-like [Aegilops tauschii subsp. tauschii]	RecName: Full=L-type lectin-domain containing receptor kinase VIII.1; Short=LecRK-VIII.1; EC=2.7.11.1; Flags: Precursor;	SubName: Full=Uncharacterized protein {ECO:0000313|EnsemblPlants:TRIAE_CS42_1AS_TGACv1_019074_AA0059780.1};	--	GO:0016021,integral component of membrane; GO:0005886,plasma membrane; GO:0005524,ATP binding; GO:0030246,carbohydrate binding; GO:0004674,protein serine/threonine kinase activity	Protein tyrosine kinase
gene:TraesCS1A02G066400	0.99	0.77	0.81	0.75	0.66	0.25	1.46	1.81	1.29	26	19	26	21	21	7	37	54	33	1A	48979589	48982811	+	gene:TraesCS1A02G066400	Dihydrolipoyl dehydrogenase [Source:UniProtKB/TrEMBL%3BAcc:A0A1D6DED4]	K00382 dihydrolipoamide dehydrogenase [EC:1.8.1.4] | (RefSeq) LOC109767106; dihydrolipoyl dehydrogenase 1, mitochondrial-like (A)	dihydrolipoyl dehydrogenase 1, mitochondrial-like [Aegilops tauschii subsp. tauschii]	RecName: Full=Dihydrolipoyl dehydrogenase, mitochondrial; EC=1.8.1.4; AltName: Full=Dihydrolipoamide dehydrogenase; AltName: Full=Glycine cleavage system L protein; AltName: Full=Pyruvate dehydrogenase complex E3 subunit; Short=E3; Short=PDC-E3; Flags: Precursor;	RecName: Full=Dihydrolipoyl dehydrogenase {ECO:0000256|RuleBase:RU003692}; EC=1.8.1.4 {ECO:0000256|RuleBase:RU003692};	Dihydrolipoamide dehydrogenase	GO:0005960,glycine cleavage complex; GO:0005759,mitochondrial matrix; GO:0005739,mitochondrion; GO:0004148,dihydrolipoyl dehydrogenase activity; GO:0009055,electron transfer activity; GO:0050660,flavin adenine dinucleotide binding; GO:0045454,cell redox homeostasis	Lycopene cyclase protein
gene:TraesCS1A02G066700	1.56	0.84	0.93	1.87	2.61	2.21	4.56	4.77	4.95	78	40	57	100	159	117	221	273	242	1A	49096241	49100322	+	TraesCS1A02G066700	protein_coding	K04733 interleukin-1 receptor-associated kinase 4 [EC:2.7.11.1] | (RefSeq) probable serine/threonine-protein kinase PBL26 isoform X1 (A)	probable serine/threonine-protein kinase PBL25 [Aegilops tauschii subsp. tauschii]	RecName: Full=Probable serine/threonine-protein kinase PBL26 {ECO:0000305}; EC=2.7.11.1 {ECO:0000305}; AltName: Full=PBS1-like protein 26 {ECO:0000303|PubMed:20413097};	SubName: Full=Uncharacterized protein {ECO:0000313|EnsemblPlants:TRIAE_CS42_1AS_TGACv1_019383_AA0065920.1};	Serine/threonine protein kinase	GO:0005886,plasma membrane; GO:0005524,ATP binding; GO:0004675,transmembrane receptor protein serine/threonine kinase activity; GO:0007166,cell surface receptor signaling pathway; GO:0006952,defense response; GO:0006468,protein phosphorylation	Protein tyrosine kinase
gene:TraesCS1A02G066900	0.76	1.52	0.83	0.8	1.06	0.86	5.06	1.35	2.77	30	57	40	34	51	36	194	61	107	1A	49149510	49154022	+	gene:TraesCS1A02G066900	P-loop containing nucleoside triphosphate hydrolases superfamily protein [Source:Projected from Arabidopsis thaliana (AT3G10420) UniProtKB/TrEMBL%3BAcc:F4J3R7]	--	uncharacterized protein ycf45 [Aegilops tauschii subsp. tauschii]	RecName: Full=Uncharacterized protein ycf45; AltName: Full=ORF565;	SubName: Full=Uncharacterized protein {ECO:0000313|EnsemblPlants:TRIAE_CS42_1BS_TGACv1_051280_AA0178950.1};	--	GO:0009507,chloroplast; GO:0005524,ATP binding; GO:0003676,nucleic acid binding	AAA domain
gene:TraesCS1A02G067300	6.3	6.63	9.7	5.44	3.36	4.21	3.6	12.39	9.6	610	607	1143	562	395	431	337	1368	906	1A	49269259	49288855	+	TraesCS1A02G067300	protein_coding	K14792 rRNA biogenesis protein RRP5 | (RefSeq) LOC109742512; rRNA biogenesis protein RRP5 isoform X1 (A)	rRNA biogenesis protein RRP5 isoform X1 [Aegilops tauschii subsp. tauschii]	RecName: Full=rRNA biogenesis protein RRP5; AltName: Full=Ribosomal RNA-processing protein 5;	SubName: Full=Uncharacterized protein {ECO:0000313|EnsemblPlants:TRIAE_CS42_1AS_TGACv1_019646_AA0069450.2};	rRNA processing protein Rrp5	GO:0005730,nucleolus; GO:0005886,plasma membrane; GO:0032040,small-subunit processome; GO:0003723,RNA binding; GO:0009553,embryo sac development; GO:0000466,maturation of 5.8S rRNA from tricistronic rRNA transcript (SSU-rRNA, 5.8S rRNA, LSU-rRNA); GO:0000462,maturation of SSU-rRNA from tricistronic rRNA transcript (SSU-rRNA, 5.8S rRNA, LSU-rRNA); GO:0006397,mRNA processing; GO:0006364,rRNA proces…	NRDE-2, necessary for RNA interference
gene:TraesCS1A02G068300	3.81	4.51	5.93	7.3	13.58	12.06	6.89	10.9	6.5	235	263	445	481	1016	787	411	767	391	1A	49526825	49535943	-	TraesCS1A02G068300	protein_coding	K04650 nuclear receptor co-repressor 1 | (RefSeq) uncharacterized protein LOC109734119 (A)	uncharacterized protein LOC109734119 [Aegilops tauschii subsp. tauschii]	--	SubName: Full=Uncharacterized protein {ECO:0000313|EnsemblPlants:TRIAE_CS42_1DS_TGACv1_081102_AA0257700.4};	Nuclear receptor coregulator SMRT/SMRTER, contains Myb-like domains	GO:0005634,nucleus; GO:0003677,DNA binding	Myb-like DNA-binding domain
gene:TraesCS1A02G068400	2.62	2.52	3.23	4.74	3.53	6.81	0.55	2.5	1.59	44	40	66	85	72	121	9	48	26	1A	49896641	49897878	-	TraesCS1A02G068400	protein_coding	K21737 acyl-lipid Delta6-acetylenase / acyl-lipid (9-3)-desaturase [EC:1.14.19.38 1.14.19.47] | (RefSeq) nitrate reductase [NAD(P)H]-like isoform X1 (A)	uncharacterized protein At4g08330, chloroplastic-like [Aegilops tauschii subsp. tauschii]	RecName: Full=Uncharacterized protein At4g08330, chloroplastic; Flags: Precursor;	SubName: Full=Uncharacterized protein {ECO:0000313|EnsemblPlants:TRIAE_CS42_1DS_TGACv1_081234_AA0259010.1};	--	GO:0009507,chloroplast; GO:0005886,plasma membrane	SelR domain
gene:TraesCS1A02G069100	0.06	0	0	0.05	0	0.05	0.63	0.54	0.57	1	0	0	1	0	1	11	11	10	1A	50837517	50841064	-	TraesCS1A02G069100	protein_coding	--	hypothetical protein TRIUR3_30953 [Triticum urartu]	--	SubName: Full=Uncharacterized protein {ECO:0000313|EMBL:EMS52561.1, ECO:0000313|EnsemblPlants:TRIUR3_30953-P1};	--	--	--
gene:TraesCS1A02G069200	0	0	0	0	0	0	0.71	0.37	0.59	0	0	0	0	0	0	13	8	11	1A	50842537	50845185	-	TraesCS1A02G069200	protein_coding	--	hypothetical protein TRIUR3_30953 [Triticum urartu]	--	SubName: Full=Uncharacterized protein {ECO:0000313|EnsemblPlants:TRIUR3_31503-P1};	--	--	--
gene:TraesCS1A02G069300	3.41	2.7	1.65	1.48	0.85	0.95	13.39	3.63	5.87	112	84	66	52	34	33	425	136	188	1A	51700021	51707185	+	gene:TraesCS1A02G069300	Phosphoinositide phospholipase C [Source:UniProtKB/TrEMBL%3BAcc:A0A1D5S1V5]	K05857 phosphatidylinositol phospholipase C, delta [EC:3.1.4.11] | (RefSeq) LOC109747792; phosphoinositide phospholipase C 2-like (A)	phosphoinositide phospholipase C 2-like [Aegilops tauschii subsp. tauschii]	RecName: Full=Phosphoinositide phospholipase C 2; EC=3.1.4.11; AltName: Full=Phosphoinositide phospholipase PLC2; Short=AtPLC2; Short=PI-PLC2;	RecName: Full=Phosphoinositide phospholipase C {ECO:0000256|RuleBase:RU361133}; EC=3.1.4.11 {ECO:0000256|RuleBase:RU361133};	Phosphoinositide-specific phospholipase C	GO:0005622,intracellular; GO:0005886,plasma membrane; GO:0004435,phosphatidylinositol phospholipase C activity; GO:0004629,phospholipase C activity; GO:0004871,NA; GO:0042742,defense response to bacterium; GO:0009553,embryo sac development; GO:0048437,floral organ development; GO:0035556,intracellular signal transduction; GO:0016042,lipid catabolic process; GO:0009556,microsporogenesis; GO:001060…	Phosphoinositide-specific phospholipase C, efhand-like
gene:TraesCS1A02G069400	5.77	3.39	3.76	5.01	4.51	5.11	5.6	9.33	10.67	97	54	77	90	92	91	91	179	175	1A	52056090	52060042	-	gene:TraesCS1A02G069400	At5g52210 [Source:Projected from Arabidopsis thaliana (AT5G52210) UniProtKB/TrEMBL%3BAcc:Q38921]	K07952 ADP-ribosylation factor related protein 1 | (RefSeq) LOC109747793; ADP-ribosylation factor-like protein 1 (A)	ADP-ribosylation factor-like protein 1 [Aegilops tauschii subsp. tauschii]	RecName: Full=ADP-ribosylation factor-like protein 3 {ECO:0000250|UniProtKB:Q8QHI3};	SubName: Full=Uncharacterized protein {ECO:0000313|EnsemblPlants:TRIAE_CS42_1DS_TGACv1_081394_AA0260490.1};	GTP-binding ADP-ribosylation factor-like protein yARL3	GO:0005929,cilium; GO:0000139,Golgi membrane; GO:0005815,microtubule organizing center; GO:0005634,nucleus; GO:0005819,spindle; GO:0005525,GTP binding; GO:0007049,cell cycle; GO:0051301,cell division; GO:0015031,protein transport; GO:0007264,small GTPase mediated signal transduction	Elongation factor Tu GTP binding domain
gene:TraesCS1A02G069500	0	0	0	0.3	0.46	0.19	0.04	0	0.08	0	0	0	8	14	5	1	0	2	1A	52228530	52232086	+	TraesCS1A02G069500	protein_coding	--	uncharacterized protein LOC109785071 [Aegilops tauschii subsp. tauschii]	--	SubName: Full=Uncharacterized protein {ECO:0000313|EnsemblPlants:TRIAE_CS42_1AS_TGACv1_020128_AA0074950.1};	--	--	DUF761-associated sequence motif
gene:TraesCS1A02G069600	2.09	12.17	19.45	8.67	16.36	15.56	4.44	6.14	2.75	74	408	839	328	703	583	152	248	95	1A	52235911	52238246	-	TraesCS1A02G069600	protein_coding	K23047 E3 ubiquitin-protein ligase UNKL [EC:2.3.2.27] | (RefSeq) zinc finger CCCH domain-containing protein 33-like (A)	zinc finger CCCH domain-containing protein 33-like [Aegilops tauschii subsp. tauschii]	RecName: Full=Zinc finger CCCH domain-containing protein 33; Short=OsC3H33;	SubName: Full=Uncharacterized protein {ECO:0000313|EnsemblPlants:TRIAE_CS42_1DS_TGACv1_081312_AA0259740.1};	CCCH-type Zn-finger protein	GO:0003677,DNA binding; GO:0046872,metal ion binding	Ankyrin repeats (3 copies)
gene:TraesCS1A02G070200	0	0	0	0	0	0	6.06	7.52	5.3	0	0	0	0	0	0	127	186	112	1A	53022367	53027095	+	TraesCS1A02G070200	protein_coding	K05278 flavonol synthase [EC:1.14.11.23] | (RefSeq) flavonol synthase/flavanone 3-hydroxylase (A)	probable 2-oxoglutarate-dependent dioxygenase At3g111800 [Aegilops tauschii subsp. tauschii]	RecName: Full=Probable 2-oxoglutarate-dependent dioxygenase At3g111800 {ECO:0000305}; EC=1.14.11.- {ECO:0000305};	SubName: Full=Uncharacterized protein {ECO:0000313|EnsemblPlants:TRIAE_CS42_1AS_TGACv1_019516_AA0067570.1};	Iron/ascorbate family oxidoreductases	GO:0051213,dioxygenase activity; GO:0046872,metal ion binding; GO:0009813,flavonoid biosynthetic process	2OG-Fe(II) oxygenase superfamily
gene:TraesCS1A02G070300	4.98	3.35	5.12	6.8	7.79	8.28	2.12	2.49	2.29	107	68	134	156	203	188	44	61	48	1A	53032274	53037595	-	TraesCS1A02G070300	protein_coding	K09510 DnaJ homolog subfamily B member 4 | (RefSeq) LOC109736603; dnaJ homolog subfamily B member 13-like (A)	dnaJ homolog subfamily B member 13-like [Aegilops tauschii subsp. tauschii]	RecName: Full=DnaJ protein homolog ANJ1; Flags: Precursor;	SubName: Full=Uncharacterized protein {ECO:0000313|EnsemblPlants:TRIAE_CS42_1AS_TGACv1_019516_AA0067580.1};	Molecular chaperone (DnaJ superfamily)	GO:0016020,membrane; GO:0005524,ATP binding; GO:0031072,heat shock protein binding; GO:0046872,metal ion binding; GO:0051082,unfolded protein binding; GO:0006457,protein folding; GO:0009408,response to heat	DnaJ domain
gene:TraesCS1A02G070600	1.56	3.99	4.75	2.36	2.01	3.96	1.21	0.8	0.7	73	177	271	118	114	196	55	43	32	1A	53454198	53457285	-	TraesCS1A02G070600	protein_coding	K04730 interleukin-1 receptor-associated kinase 1 [EC:2.7.11.1] | (RefSeq) putative serine/threonine-protein kinase-like protein CCR3 (A)	putative serine/threonine-protein kinase-like protein CCR3 [Aegilops tauschii subsp. tauschii]	RecName: Full=Putative serine/threonine-protein kinase-like protein CCR3; EC=2.7.11.1; AltName: Full=Protein CRINKLY 4 RELATED 3; Short=AtCRR3; Flags: Precursor;	SubName: Full=Uncharacterized protein {ECO:0000313|EnsemblPlants:TRIAE_CS42_1DS_TGACv1_081683_AA0262270.1};	Serine/threonine protein kinase	GO:0016021,integral component of membrane; GO:0005524,ATP binding; GO:0042803,protein homodimerization activity; GO:0004674,protein serine/threonine kinase activity	Phosphotransferase enzyme family
gene:TraesCS1A02G071300	0.45	0.97	1.53	0.62	0.55	0.51	0.62	2.34	1.54	25	51	103	37	37	30	33	148	83	1A	53903909	53912680	-	TraesCS1A02G071300	protein_coding	K14575 AAA family ATPase | (RefSeq) calmodulin-interacting protein 111 (A)	calmodulin-interacting protein 111-like [Aegilops tauschii subsp. tauschii]	RecName: Full=Calmodulin-interacting protein 111; Short=CaM-interacting protein 111; AltName: Full=ATPase family AAA domain-containing protein CIP111;	SubName: Full=Uncharacterized protein {ECO:0000313|EnsemblPlants:TRIAE_CS42_1AS_TGACv1_020640_AA0079000.1};	Nuclear AAA ATPase (VCP subfamily)	GO:0009507,chloroplast; GO:0009535,chloroplast thylakoid membrane; GO:0005524,ATP binding; GO:0016887,ATPase activity; GO:0005516,calmodulin binding	AAA domain
gene:TraesCS1A02G071700	1.42	1.16	1.53	3.02	3.87	3.32	1.6	2.25	2.13	54	42	71	123	179	134	59	98	79	1A	54022014	54027441	-	gene:TraesCS1A02G071700	Prolycopene isomerase%2C chloroplastic [Source:Projected from Arabidopsis thaliana (AT1G06820) UniProtKB/Swiss-Prot%3BAcc:Q9M9Y8]	K09835 prolycopene isomerase [EC:5.2.1.13] | (RefSeq) LOC109736594; prolycopene isomerase, chloroplastic (A)	prolycopene isomerase, chloroplastic [Aegilops tauschii subsp. tauschii]	RecName: Full=Prolycopene isomerase, chloroplastic; Short=CrtISO; EC=5.2.1.13; AltName: Full=Carotenoid isomerase; Flags: Precursor;	SubName: Full=Uncharacterized protein {ECO:0000313|EnsemblPlants:TRIAE_CS42_1AS_TGACv1_020318_AA0076630.1};	Phytoene desaturase	GO:0031969,chloroplast membrane; GO:0046608,carotenoid isomerase activity; GO:0016491,oxidoreductase activity; GO:0016117,carotenoid biosynthetic process	FAD binding domain
gene:TraesCS1A02G071800	24.03	18.62	20.4	16.32	11.29	11.15	7.31	10.97	8.3	772	566	798	560	440	379	227	402	260	1A	54074821	54077829	-	TraesCS1A02G071800	protein_coding	K14689 solute carrier family 30 (zinc transporter), member 2 | (RefSeq) LOC109736593; metal tolerance protein 1-like (A)	Metal tolerance protein 1 [Triticum urartu]	RecName: Full=Metal tolerance protein 1; Short=OsMTP1;	SubName: Full=Uncharacterized protein {ECO:0000313|EnsemblPlants:TRIAE_CS42_1AS_TGACv1_021178_AA0081220.4};	Zn2+ transporter	GO:0016021,integral component of membrane; GO:0016020,membrane; GO:0000325,plant-type vacuole; GO:0005774,vacuolar membrane; GO:0005385,zinc ion transmembrane transporter activity; GO:0061088,regulation of sequestering of zinc ion; GO:0010043,response to zinc ion	ZIP Zinc transporter
gene:TraesCS1A02G072100	0.65	0.5	0.42	0.89	1.76	1.46	0.55	0.07	0.12	23	17	18	34	76	55	19	3	4	1A	54458835	54461788	+	gene:TraesCS1A02G072100	Endoglucanase [Source:UniProtKB/TrEMBL%3BAcc:A0A1D5S0J4]	K01179 endoglucanase [EC:3.2.1.4] | (RefSeq) LOC109780062; endoglucanase 14-like (A)	Endoglucanase 14 [Triticum urartu]	RecName: Full=Endoglucanase 14; EC=3.2.1.4; AltName: Full=Endo-1,4-beta glucanase 14; Flags: Precursor;	RecName: Full=Endoglucanase {ECO:0000256|RuleBase:RU361166}; EC=3.2.1.4 {ECO:0000256|RuleBase:RU361166};	--	GO:0005576,extracellular region; GO:0008810,cellulase activity; GO:0071555,cell wall organization; GO:0030245,cellulose catabolic process	Glycosyl hydrolase family 9
gene:TraesCS1A02G072600	12.23	14.28	10.94	2.17	2.57	2.14	25.84	12.01	18.21	259	286	282	49	66	48	529	290	376	1A	56617368	56618763	+	gene:TraesCS1A02G072600	BZIP transcription factor [Source:UniProtKB/TrEMBL%3BAcc:Q53UC7]	--	bZIP transcription factor [Triticum aestivum]	RecName: Full=Ocs element-binding factor 1; Short=OCSBF-1;	SubName: Full=BZIP transcription factor {ECO:0000313|EMBL:BAD97365.1}; SubName: Full=Basic region/leucine zipper protein {ECO:0000313|EMBL:BAF99132.1};	--	GO:0005634,nucleus; GO:0003677,DNA binding; GO:0003700,DNA-binding transcription factor activity; GO:0006351,transcription, DNA-templated	Autophagy protein Apg6
gene:TraesCS1A02G073300	0.03	0.1	0	0.37	0.43	0.6	0.38	0.21	0.19	1	3	0	13	17	21	12	8	6	1A	57209812	57212757	-	TraesCS1A02G073300	protein_coding	K04733 interleukin-1 receptor-associated kinase 4 [EC:2.7.11.1] | (RefSeq) cysteine-rich receptor-like protein kinase 2 (A)	cysteine-rich receptor-like protein kinase 2 [Aegilops tauschii subsp. tauschii]	RecName: Full=Cysteine-rich receptor-like protein kinase 42; Short=Cysteine-rich RLK42; EC=2.7.11.-; Flags: Precursor;	SubName: Full=Uncharacterized protein {ECO:0000313|EnsemblPlants:TRIAE_CS42_1AS_TGACv1_020330_AA0076690.1};	--	GO:0016021,integral component of membrane; GO:0005886,plasma membrane; GO:0005524,ATP binding; GO:0004674,protein serine/threonine kinase activity; GO:0006468,protein phosphorylation	Salt stress response/antifungal
gene:TraesCS1A02G073900	0.83	0.93	1.18	0.26	0.23	0.05	0.17	0.58	0.4	15	16	26	5	5	1	3	12	7	1A	57634278	57635926	+	TraesCS1A02G073900	protein_coding	K17098 annexin D | (RefSeq) LOC109785956; annexin D5-like (A)	annexin [Triticum aestivum]	RecName: Full=Annexin D5; AltName: Full=AnnAt5;	SubName: Full=Uncharacterized protein {ECO:0000313|EnsemblPlants:TRIAE_CS42_1AS_TGACv1_020270_AA0076160.1};	Annexin	GO:0051015,actin filament binding; GO:0005509,calcium ion binding; GO:0005544,calcium-dependent phospholipid binding; GO:0005543,phospholipid binding; GO:0009555,pollen development; GO:0009846,pollen germination; GO:0009860,pollen tube growth; GO:0009409,response to cold; GO:0009408,response to heat; GO:0009639,response to red or far red light; GO:0009651,response to salt stress; GO:0009414,respo…	Annexin
gene:TraesCS1A02G074400	9.13	14.66	11.37	7.5	5.2	6.65	11.28	12.33	12.23	366	556	555	321	253	282	437	564	478	1A	57763651	57769710	+	TraesCS1A02G074400	protein_coding	K17569 G patch domain-containing protein 2 | (RefSeq) uncharacterized protein LOC109774798 (A)	uncharacterized protein LOC109774798 [Aegilops tauschii subsp. tauschii]	RecName: Full=Septin and tuftelin-interacting protein 1 homolog 1 {ECO:0000303|PubMed:23110899}; AltName: Full=Nineteen complex-related protein 1 homolog {ECO:0000303|PubMed:25568310}; Short=AtNTR1 {ECO:0000303|PubMed:25568310}; AltName: Full=Protein SPLICEOSOMAL TIMEKEEPER LOCUS 1 {ECO:0000303|PubMed:23110899};	SubName: Full=Uncharacterized protein {ECO:0000313|EnsemblPlants:TRIAE_CS42_1AS_TGACv1_020411_AA0077290.1};	Tuftelin-interacting protein TIP39, contains G-patch domain	GO:0031981,nuclear lumen; GO:0071008,U2-type post-mRNA release spliceosomal complex; GO:0003677,DNA binding; GO:1990446,U1 snRNP binding; GO:0000398,mRNA splicing, via spliceosome; GO:0042752,regulation of circadian rhythm; GO:0006355,regulation of transcription, DNA-templated; GO:0000390,spliceosomal complex disassembly	R3H domain
gene:TraesCS1A02G074800	8.14	7.31	9.67	5.81	5.67	5.94	5.98	16.93	9.43	193	164	279	147	163	149	137	458	218	1A	58123311	58125910	+	TraesCS1A02G074800	protein_coding	--	uncharacterized protein LOC109774794 [Aegilops tauschii subsp. tauschii]	--	SubName: Full=Uncharacterized protein {ECO:0000313|EnsemblPlants:TRIAE_CS42_1AS_TGACv1_019494_AA0067350.3};	--	GO:0016021,integral component of membrane	--
gene:TraesCS1A02G075100	1.34	1.68	1.84	4.34	5.64	5.68	0.71	2.89	2.56	37	44	62	128	189	166	19	91	69	1A	58199789	58204396	-	TraesCS1A02G075100	protein_coding	K08486 syntaxin 1B/2/3 | (RefSeq) uncharacterized protein LOC113306450 (A)	DUF724 domain-containing protein 3-like isoform X2 [Aegilops tauschii subsp. tauschii]	RecName: Full=DUF724 domain-containing protein 3 {ECO:0000305}; Short=AtDUF3 {ECO:0000303|PubMed:19795213};	SubName: Full=Uncharacterized protein {ECO:0000313|EnsemblPlants:TRIAE_CS42_1AS_TGACv1_019494_AA0067300.1};	--	GO:0005773,vacuole; GO:0042803,protein homodimerization activity; GO:0040008,regulation of growth	Agenet domain
gene:TraesCS1A02G075400	0.08	0	0.07	0	0	0	0.77	0.43	0.08	1	0	1	0	0	0	9	6	1	1A	58479189	58479986	+	TraesCS1A02G075400	protein_coding	--	predicted protein [Hordeum vulgare subsp. vulgare]	--	SubName: Full=Uncharacterized protein {ECO:0000313|EnsemblPlants:TRIAE_CS42_1AS_TGACv1_019721_AA0070560.1};	--	--	F-box domain
gene:TraesCS1A02G075500	0.38	0.46	0.99	0.2	0.05	0.16	1.24	0.58	1.35	7	8	22	4	1	3	22	12	24	1A	58481572	58484867	-	TraesCS1A02G075500	protein_coding	K03106 signal recognition particle subunit SRP54 [EC:3.6.5.4] | (RefSeq) uncharacterized LOC100274376 (A)	hypothetical protein CISIN_1g011010mg [Citrus sinensis]	RecName: Full=Signal recognition particle 54 kDa protein 2; Short=SRP54;	SubName: Full=Uncharacterized protein {ECO:0000313|EnsemblPlants:TRIAE_CS42_1AS_TGACv1_019721_AA0070570.1};	Signal recognition particle, subunit Srp54	GO:0005786,signal recognition particle, endoplasmic reticulum targeting; GO:0008312,7S RNA binding; GO:0005525,GTP binding; GO:0003924,GTPase activity; GO:0006614,SRP-dependent cotranslational protein targeting to membrane	Elongation factor Tu GTP binding domain
gene:TraesCS1A02G075600	1.05	0.94	1.2	0.65	0.56	0.53	0.91	1.47	0.93	73	62	102	48	47	39	61	117	63	1A	58701490	58716429	+	gene:TraesCS1A02G075600	Formin-like protein [Source:UniProtKB/TrEMBL%3BAcc:A0A341NIB0]	K05740 diaphanous 1 | (RefSeq) formin-like protein 5 (A)	formin-like protein 6 isoform X1 [Aegilops tauschii subsp. tauschii]	RecName: Full=Formin-like protein 6; AltName: Full=OsFH6;	SubName: Full=Formin-like protein 6 {ECO:0000313|EMBL:EMS35646.1, ECO:0000313|EnsemblPlants:TRIUR3_33869-P1};	--	GO:0004721,phosphoprotein phosphatase activity	C2 domain of PTEN tumour-suppressor protein
gene:TraesCS1A02G075700	0.25	0.6	0.38	0.23	0.09	0.17	0.88	1.46	0.87	7	16	13	7	3	5	24	47	24	1A	58748070	58753312	-	TraesCS1A02G075700	protein_coding	K15283 solute carrier family 35, member E1 | (RefSeq) LOC109745506; triose phosphate/phosphate translocator, chloroplastic-like isoform X1 (A)	triose phosphate/phosphate translocator, chloroplastic-like isoform X1 [Aegilops tauschii subsp. tauschii]	RecName: Full=Triose phosphate/phosphate translocator TPT, chloroplastic; Flags: Precursor;	SubName: Full=Uncharacterized protein {ECO:0000313|EnsemblPlants:TRIAE_CS42_1AS_TGACv1_020015_AA0073920.1};	Glucose-6-phosphate/phosphate and phosphoenolpyruvate/phosphate antiporter	GO:0031969,chloroplast membrane; GO:0016021,integral component of membrane; GO:0022857,transmembrane transporter activity; GO:0008643,carbohydrate transport	EamA-like transporter family
gene:TraesCS1A02G075800	0.54	1.31	1.7	0.66	0.24	0.57	0.59	0.28	0.23	17	39	65	22	9	19	18	10	7	1A	58840182	58845652	-	TraesCS1A02G075800	protein_coding	K14016 ubiquitin fusion degradation protein 1 | (RefSeq) B3 domain-containing protein At3g19184-like (A)	B3 domain-containing protein Os01g0234100-like isoform X3 [Aegilops tauschii subsp. tauschii]	RecName: Full=B3 domain-containing protein Os01g0234100;	SubName: Full=Uncharacterized protein {ECO:0000313|EnsemblPlants:TRIAE_CS42_1AS_TGACv1_019983_AA0073560.1};	--	GO:0005634,nucleus; GO:0003677,DNA binding; GO:0006355,regulation of transcription, DNA-templated; GO:0006351,transcription, DNA-templated	Protein of unknown function (DUF724)
gene:TraesCS1A02G076000	3.98	2.32	3.01	2.21	1.77	1.44	2.88	4.93	3.74	167	92	154	99	90	64	117	236	153	1A	58902277	58908361	-	gene:TraesCS1A02G076000	Protein EMBRYO SAC DEVELOPMENT ARREST 30 [Source:Projected from Arabidopsis thaliana (AT3G03810) UniProtKB/Swiss-Prot%3BAcc:F4J2C8]	K23280 rhamnogalacturonan I rhamnosyltransferase [EC:2.4.1.351] | (RefSeq) hypothetical protein (A)	uncharacterized protein At1g04910 [Aegilops tauschii subsp. tauschii]	RecName: Full=Protein EMBRYO SAC DEVELOPMENT ARREST 30 {ECO:0000303|PubMed:15634699}; EC=2.4.1.- {ECO:0000305}; AltName: Full=O-fucosyltransferase 22 {ECO:0000305}; Short=O-FucT-22 {ECO:0000305}; AltName: Full=O-fucosyltransferase family protein {ECO:0000305}; AltName: Full=Protein TUBE GROWTH DEFECTIVE 1 {ECO:0000303|PubMed:19237690};	SubName: Full=Uncharacterized protein {ECO:0000313|EnsemblPlants:TRIAE_CS42_1AS_TGACv1_019507_AA0067470.4};	--	GO:0009507,chloroplast; GO:0005794,Golgi apparatus; GO:0016021,integral component of membrane; GO:0016757,transferase activity, transferring glycosyl groups; GO:0006004,fucose metabolic process; GO:0010197,polar nucleus fusion; GO:0048868,pollen tube development; GO:0006486,protein glycosylation	GDP-fucose protein O-fucosyltransferase
gene:TraesCS1A02G076100	7.53	6.6	7.98	13.07	18.35	18.24	0.47	1.47	0.79	117	97	151	217	346	300	7	26	12	1A	58931328	58934940	+	gene:TraesCS1A02G076100	Nitrogen regulatory protein P-II homolog [Source:Projected from Arabidopsis thaliana (AT4G01900) UniProtKB/Swiss-Prot%3BAcc:Q9ZST4]	--	nitrogen regulatory protein P-II homolog [Aegilops tauschii subsp. tauschii]	RecName: Full=Nitrogen regulatory protein P-II homolog; AltName: Full=Protein PII-like; Flags: Precursor;	SubName: Full=Uncharacterized protein {ECO:0000313|EnsemblPlants:TRIAE_CS42_1AS_TGACv1_019507_AA0067460.1};	--	GO:0009507,chloroplast; GO:0005524,ATP binding; GO:0030234,enzyme regulator activity; GO:0046872,metal ion binding; GO:0009399,nitrogen fixation; GO:0006808,regulation of nitrogen utilization; GO:0006355,regulation of transcription, DNA-templated; GO:0006351,transcription, DNA-templated	Nitrogen regulatory protein P-II
gene:TraesCS1A02G076200	0.14	1.03	0.46	0	0	0	0.38	0	0	3	21	12	0	0	0	8	0	0	1A	58946263	58947945	+	TraesCS1A02G076200	protein_coding	K09422 transcription factor MYB, plant | (RefSeq) LOC109750270; transcription factor MYB30-like (A)	R2R3 MYB protein [Thinopyrum intermedium]	RecName: Full=Transcription factor MYB2 {ECO:0000305}; AltName: Full=Myb-related protein 2 {ECO:0000305}; Short=OsMYB2 {ECO:0000303|PubMed:22301384};	SubName: Full=Uncharacterized protein {ECO:0000313|EnsemblPlants:TRIAE_CS42_1AS_TGACv1_019507_AA0067450.1};	Transcription factor, Myb superfamily	GO:0005634,nucleus; GO:0000981,DNA-binding transcription factor activity, RNA polymerase II-specific; GO:0043565,sequence-specific DNA binding; GO:0001135,RNA polymerase II transcription regulator recruiting activity; GO:0044212,transcription regulatory region DNA binding; GO:0030154,cell differentiation; GO:1901002,positive regulation of response to salt stress; GO:1902584,positive regulation of…	Myb-like DNA-binding domain
gene:TraesCS1A02G076700	0.31	0.58	0.22	0	0	0	1.94	0.15	0.49	9	16	8	0	0	0	55	5	14	1A	59507512	59510257	-	TraesCS1A02G076700	protein_coding	K20556 cytochrome P450 family 76 subfamily C | (RefSeq) geraniol 8-hydroxylase-like (A)	cytochrome P450 76C3-like [Aegilops tauschii subsp. tauschii]	RecName: Full=Geraniol 8-hydroxylase; EC=1.14.13.152; AltName: Full=Cytochrome P450 76B10; AltName: Full=Geraniol 10-hydroxylase; Short=SmG10H;	SubName: Full=Uncharacterized protein {ECO:0000313|EnsemblPlants:TRIAE_CS42_1AS_TGACv1_019140_AA0061520.1};	Cytochrome P450 CYP2 subfamily	GO:0005789,endoplasmic reticulum membrane; GO:0016021,integral component of membrane; GO:0102811,geraniol 10-hydroxylase activity; GO:0020037,heme binding; GO:0005506,iron ion binding; GO:0016709,oxidoreductase activity, acting on paired donors, with incorporation or reduction of molecular oxygen, NAD(P)H as one donor, and incorporation of one atom of oxygen; GO:0016099,monoterpenoid biosynthetic…	Cytochrome P450
gene:TraesCS1A02G076900	7.09	6.62	6.62	4.48	2.24	1.96	8.95	12.07	13.93	154	136	175	104	59	45	188	299	295	1A	59613357	59616276	+	TraesCS1A02G076900	protein_coding	--	hypothetical protein TRIUR3_30853 [Triticum urartu]	--	SubName: Full=Uncharacterized protein {ECO:0000313|EnsemblPlants:TRIAE_CS42_1AS_TGACv1_019173_AA0062080.1};	--	--	--
gene:TraesCS1A02G077700	2.48	2.36	1.87	0.54	0.44	0.27	6.25	1.34	1.99	60	54	55	14	13	7	146	37	47	1A	60537167	60540748	+	gene:TraesCS1A02G077700	Peroxidase [Source:UniProtKB/TrEMBL%3BAcc:W4ZWP5]	K00430 peroxidase [EC:1.11.1.7] | (RefSeq) LOC109765591; peroxidase 2-like (A)	peroxidase 2-like [Aegilops tauschii subsp. tauschii]	RecName: Full=Peroxidase 2; EC=1.11.1.7; AltName: Full=Plasma membrane-bound peroxidase 2; Short=pmPOX2; Flags: Precursor;	RecName: Full=Peroxidase {ECO:0000256|RuleBase:RU362060, ECO:0000256|SAAS:SAAS00709852}; EC=1.11.1.7 {ECO:0000256|RuleBase:RU362060, ECO:0000256|SAAS:SAAS00709852};	--	GO:0005576,extracellular region; GO:0020037,heme binding; GO:0046872,metal ion binding; GO:0004601,peroxidase activity; GO:0032922,circadian regulation of gene expression; GO:0097167,circadian regulation of translation; GO:0042744,hydrogen peroxide catabolic process; GO:0042752,regulation of circadian rhythm; GO:0006979,response to oxidative stress	Peroxidase
gene:TraesCS1A02G078100	0	0	0.03	0	0.27	0.31	0.17	0.82	0.17	0	0	1	0	8	8	4	23	4	1A	60954701	60956424	-	gene:TraesCS1A02G078100	Peroxidase [Source:UniProtKB/TrEMBL%3BAcc:W4ZYP4]	K00430 peroxidase [EC:1.11.1.7] | (RefSeq) LOC109764640; peroxidase 5-like (A)	peroxidase 5-like [Aegilops tauschii subsp. tauschii]	RecName: Full=Peroxidase 2; EC=1.11.1.7; AltName: Full=Plasma membrane-bound peroxidase 2; Short=pmPOX2; Flags: Precursor;	RecName: Full=Peroxidase {ECO:0000256|RuleBase:RU362060, ECO:0000256|SAAS:SAAS00709852}; EC=1.11.1.7 {ECO:0000256|RuleBase:RU362060, ECO:0000256|SAAS:SAAS00709852};	--	GO:0005576,extracellular region; GO:0020037,heme binding; GO:0046872,metal ion binding; GO:0004601,peroxidase activity; GO:0032922,circadian regulation of gene expression; GO:0097167,circadian regulation of translation; GO:0042744,hydrogen peroxide catabolic process; GO:0042752,regulation of circadian rhythm; GO:0006979,response to oxidative stress	Peroxidase
gene:TraesCS1A02G078200	0.38	0.15	0.12	0	0	0	0.1	0	0.24	8	3	3	0	0	0	2	0	5	1A	61008916	61010405	+	gene:TraesCS1A02G078200	Peroxidase [Source:UniProtKB/TrEMBL%3BAcc:W4ZYX3]	K00430 peroxidase [EC:1.11.1.7] | (RefSeq) LOC109764642; peroxidase 5-like (A)	peroxidase 5-like [Aegilops tauschii subsp. tauschii]	RecName: Full=Peroxidase 5 {ECO:0000250|UniProtKB:P22195}; EC=1.11.1.7; Flags: Precursor;	RecName: Full=Peroxidase {ECO:0000256|RuleBase:RU362060, ECO:0000256|SAAS:SAAS00709852}; EC=1.11.1.7 {ECO:0000256|RuleBase:RU362060, ECO:0000256|SAAS:SAAS00709852};	--	GO:0005576,extracellular region; GO:0020037,heme binding; GO:0046872,metal ion binding; GO:0004601,peroxidase activity; GO:0042744,hydrogen peroxide catabolic process; GO:0006979,response to oxidative stress	Peroxidase
gene:TraesCS1A02G078900	5.14	4.17	5.92	0.81	0.99	0.13	0.55	2.58	0.34	77	59	108	13	18	2	8	44	5	1A	61713578	61714898	+	TraesCS1A02G078900	protein_coding	K00799 glutathione S-transferase [EC:2.5.1.18] | (RefSeq) LOC109773051; probable glutathione S-transferase GSTF1 (A)	putative glutathione S-transferase GSTF1 [Triticum urartu]	RecName: Full=Probable glutathione S-transferase GSTF1; EC=2.5.1.18; AltName: Full=GST-I;	SubName: Full=Uncharacterized protein {ECO:0000313|EnsemblPlants:TRIAE_CS42_1AS_TGACv1_019036_AA0058530.1};	Glutathione S-transferase	GO:0005737,cytoplasm; GO:0004364,glutathione transferase activity; GO:0006749,glutathione metabolic process	Glutathione S-transferase, N-terminal domain
gene:TraesCS1A02G080200	1.71	1.75	2.55	0.9	1.34	1.09	1.71	3.35	2.77	64	62	116	36	61	43	62	143	101	1A	63050622	63053515	-	TraesCS1A02G080200	protein_coding	--	hypothetical protein TRIUR3_12822 [Triticum urartu]	--	SubName: Full=Uncharacterized protein {ECO:0000313|EMBL:EMS58193.1, ECO:0000313|EnsemblPlants:TRIUR3_12822-P1};	--	--	MULE transposase domain
gene:TraesCS1A02G080500	0.44	1.7	0.42	0.14	0	0.1	0.34	0.1	0.04	12	44	14	4	0	3	9	3	1	1A	63327891	63331958	-	gene:TraesCS1A02G080500	Non-specific serine/threonine protein kinase [Source:UniProtKB/TrEMBL%3BAcc:A0A1D5S1B1]	K07198 5'-AMP-activated protein kinase, catalytic alpha subunit [EC:2.7.11.11] | (RefSeq) LOC109786308; CBL-interacting protein kinase 17-like (A)	CBL-interacting protein kinase 17-like [Aegilops tauschii subsp. tauschii]	RecName: Full=CBL-interacting protein kinase 17; EC=2.7.11.1; AltName: Full=OsCIPK17;	RecName: Full=Non-specific serine/threonine protein kinase {ECO:0000256|SAAS:SAAS00351747}; EC=2.7.11.1 {ECO:0000256|SAAS:SAAS00351747};	Serine/threonine protein kinase	GO:0005737,cytoplasm; GO:0005634,nucleus; GO:0005524,ATP binding; GO:0004674,protein serine/threonine kinase activity; GO:0035556,intracellular signal transduction; GO:0006468,protein phosphorylation	Kinase associated domain 1
gene:TraesCS1A02G080700	0.99	1.82	1.16	0.18	0.03	0.07	3.68	0.5	1.57	26	45	37	5	1	2	93	15	40	1A	63741495	63747947	-	gene:TraesCS1A02G080700	Non-specific serine/threonine protein kinase [Source:UniProtKB/TrEMBL%3BAcc:A0A1D5S1L1]	K07198 5'-AMP-activated protein kinase, catalytic alpha subunit [EC:2.7.11.11] | (RefSeq) LOC109768849; CBL-interacting protein kinase 17-like (A)	CBL-interacting protein kinase 17 [Hordeum vulgare subsp. spontaneum]	RecName: Full=CBL-interacting protein kinase 17; EC=2.7.11.1; AltName: Full=OsCIPK17;	RecName: Full=Non-specific serine/threonine protein kinase {ECO:0000256|SAAS:SAAS00351747}; EC=2.7.11.1 {ECO:0000256|SAAS:SAAS00351747};	Serine/threonine protein kinase	GO:0005737,cytoplasm; GO:0005634,nucleus; GO:0005524,ATP binding; GO:0004674,protein serine/threonine kinase activity; GO:0035556,intracellular signal transduction; GO:0006468,protein phosphorylation	Haspin like kinase domain
gene:TraesCS1A02G081200	0.15	0.28	0.09	0	0	0	0	0	0	4	7	3	0	0	0	0	0	0	1A	64404585	64414503	+	TraesCS1A02G081200	protein_coding	K20240 spermidine dicoumaroyl transferase [EC:2.3.1.249] | (RefSeq) acyl transferase 5 (A)	acyl transferase 4-like [Aegilops tauschii subsp. tauschii]	RecName: Full=Acyl transferase 4 {ECO:0000305}; Short=OsAT4 {ECO:0000303|PubMed:23391577}; EC=2.3.1.- {ECO:0000305}; AltName: Full=p-coumaroyl-CoA monolignol transferase {ECO:0000305}; Short=OsPMT {ECO:0000303|PubMed:22267741};	SubName: Full=Uncharacterized protein {ECO:0000313|EnsemblPlants:TRIAE_CS42_1DS_TGACv1_081418_AA0260620.1};	--	GO:0016410,N-acyltransferase activity; GO:0009809,lignin biosynthetic process	Transferase family
gene:TraesCS1A02G081300	20.66	12.28	15.68	22.44	15.88	22.04	5.99	10.97	6.13	1506	847	1392	1747	1404	1699	422	912	436	1A	64593510	64600216	+	TraesCS1A02G081300	protein_coding	K05658 ATP-binding cassette, subfamily B (MDR/TAP), member 1 [EC:3.6.3.44] | (RefSeq) LOC109759238; ABC transporter B family member 21-like (A)	ABCB1, partial [Triticum polonicum]	RecName: Full=ABC transporter B family member 21; Short=ABC transporter ABCB.21; Short=AtABCB21; AltName: Full=Multidrug resistance protein 17; AltName: Full=P-glycoprotein 21;	SubName: Full=Uncharacterized protein {ECO:0000313|EnsemblPlants:TRIAE_CS42_1AS_TGACv1_020454_AA0077590.1};	Multidrug/pheromone exporter, ABC superfamily	GO:0016021,integral component of membrane; GO:0005886,plasma membrane; GO:0005774,vacuolar membrane; GO:0005524,ATP binding; GO:0042626,ATPase activity, coupled to transmembrane movement of substances; GO:0010329,auxin efflux transmembrane transporter activity; GO:0010328,auxin influx transmembrane transporter activity; GO:0010315,auxin efflux; GO:0060919,auxin influx; GO:0010540,basipetal auxin …	AAA domain
gene:TraesCS1A02G081400	8.56	7.67	9.27	20.41	19.4	20.94	4	7.88	6.32	197	167	260	502	542	510	89	207	142	1A	64692229	64694087	+	TraesCS1A02G081400	protein_coding	K22849 diacylglycerol O-acyltransferase 3, plant [EC:2.3.1.20] | (RefSeq) uncharacterized protein LOC109759239 (A)	hypothetical protein TRIUR3_25925 [Triticum urartu]	RecName: Full=Diacylglycerol O-acyltransferase 3, cytosolic {ECO:0000305}; Short=AtDGAT3 {ECO:0000303|PubMed:22760209}; EC=2.3.1.20 {ECO:0000305|PubMed:22760209};	SubName: Full=Uncharacterized protein {ECO:0000313|EnsemblPlants:TRIAE_CS42_1AS_TGACv1_020875_AA0080290.1};	--	GO:0005829,cytosol; GO:0004144,diacylglycerol O-acyltransferase activity; GO:0006071,glycerol metabolic process; GO:0019432,triglyceride biosynthetic process	Threonine synthase N terminus
gene:TraesCS1A02G081600	0.31	0.28	0.33	0	0	0	0.28	0.16	0	7	6	9	0	0	0	6	4	0	1A	64835537	64837007	-	TraesCS1A02G081600	protein_coding	--	uncharacterized protein LOC109777429 [Aegilops tauschii subsp. tauschii]	--	SubName: Full=Uncharacterized protein {ECO:0000313|EnsemblPlants:TRIAE_CS42_1AS_TGACv1_021702_AA0082090.1};	--	GO:0016021,integral component of membrane	--
gene:TraesCS1A02G082500	29.88	33.66	41.52	26.08	18	21.39	11.1	11	7.73	412	439	697	384	301	312	148	173	104	1A	65758591	65759654	-	TraesCS1A02G082500	protein_coding	--	PREDICTED: hydrophobic protein LTI6B [Oryza sativa Japonica Group]	RecName: Full=Hydrophobic protein LTI6B; AltName: Full=Low temperature-induced protein 6B;	SubName: Full=Uncharacterized protein {ECO:0000313|EnsemblPlants:OMERI05G02560.1};	--	GO:0016021,integral component of membrane; GO:0009737,response to abscisic acid; GO:0009409,response to cold; GO:0009651,response to salt stress	Proteolipid membrane potential modulator
gene:TraesCS1A02G082700	4.36	2.77	3.86	2.07	2.1	2.35	2.5	8.35	3.78	65	39	70	33	38	37	36	142	55	1A	65798876	65800185	-	gene:TraesCS1A02G082700	Auxin-responsive protein [Source:UniProtKB/TrEMBL%3BAcc:A0A1D5S4S1]	K14484 auxin-responsive protein IAA | (RefSeq) LOC109776239; auxin-responsive protein IAA8-like (A)	auxin-responsive protein IAA8-like [Aegilops tauschii subsp. tauschii]	RecName: Full=Auxin-responsive protein IAA8; AltName: Full=Indoleacetic acid-induced protein 8;	RecName: Full=Auxin-responsive protein {ECO:0000256|RuleBase:RU004549};	--	GO:0005634,nucleus; GO:0009734,auxin-activated signaling pathway; GO:0006355,regulation of transcription, DNA-templated; GO:0009733,response to auxin; GO:0006351,transcription, DNA-templated	AUX/IAA family
gene:TraesCS1A02G082800	2.22	1.41	0	5.61	0.55	1.05	0	0	0	20	12	0	54	6	10	0	0	0	1A	65824484	65825077	+	TraesCS1A02G082800	protein_coding	--	PREDICTED: uncharacterized protein LOC106866809 isoform X2 [Brachypodium distachyon]	--	SubName: Full=Uncharacterized protein {ECO:0000313|EnsemblPlants:TRIAE_CS42_1BS_TGACv1_050009_AA0165860.1};	--	--	Domain of unknown function (DUF4283)
gene:TraesCS1A02G083400	14.12	14.19	16.96	32.61	42.23	35.63	13.1	27.2	21.56	223	212	326	550	809	595	200	490	332	1A	67683225	67687269	+	gene:TraesCS1A02G083400	Y14 [Source:Projected from Arabidopsis thaliana (AT1G51510) UniProtKB/TrEMBL%3BAcc:A0A178WGD6]	K12876 RNA-binding protein 8A | (RefSeq) LOC109774414; RNA-binding protein 8A (A)	RNA-binding protein 8A [Aegilops tauschii subsp. tauschii]	RecName: Full=RNA-binding protein Y14A {ECO:0000305}; Short=OsY14a {ECO:0000303|PubMed:24416299}; AltName: Full=RNA-binding protein 8A {ECO:0000305};	SubName: Full=Uncharacterized protein {ECO:0000313|EnsemblPlants:TRIAE_CS42_1AS_TGACv1_019814_AA0071770.1};	RNA-binding protein RBM8/Tsunagi (RRM superfamily)	GO:0005737,cytoplasm; GO:0035145,exon-exon junction complex; GO:0016604,nuclear body; GO:0005730,nucleolus; GO:0003729,mRNA binding; GO:0006397,mRNA processing; GO:0051028,mRNA transport; GO:0000184,nuclear-transcribed mRNA catabolic process, nonsense-mediated decay; GO:0010628,positive regulation of gene expression; GO:0006417,regulation of translation; GO:0008380,RNA splicing	RNA binding motif
gene:TraesCS1A02G083500	3.11	5.1	5.63	1.96	1.63	0.71	1.61	8.68	5.6	58	90	128	39	37	14	29	185	102	1A	67689154	67698715	-	TraesCS1A02G083500	protein_coding	--	uncharacterized protein LOC109774413 isoform X1 [Aegilops tauschii subsp. tauschii]	--	SubName: Full=Uncharacterized protein {ECO:0000313|EnsemblPlants:TRIAE_CS42_1AS_TGACv1_019814_AA0071760.1};	--	--	RNA binding activity-knot of a chromodomain
gene:TraesCS1A02G084500	5.36	5.56	4.12	0.43	0.33	0.29	3.87	1.4	2.81	278	273	260	24	21	16	194	83	142	1A	70695360	70705174	+	TraesCS1A02G084500	protein_coding	--	phosphoglycerate mutase-like protein AT74H [Aegilops tauschii subsp. tauschii]	RecName: Full=Phosphoglycerate mutase-like protein AT74 {ECO:0000305}; Short=At-74 {ECO:0000303|PubMed:15737980};	SubName: Full=Uncharacterized protein {ECO:0000313|EnsemblPlants:TRIAE_CS42_1AS_TGACv1_019701_AA0070210.2};	--	GO:0005829,cytosol; GO:0016791,phosphatase activity; GO:0005975,carbohydrate metabolic process	Histidine phosphatase superfamily (branch 1)
gene:TraesCS1A02G085000	2.17	2.41	3.16	1.4	1.43	1.09	1.08	3.43	1.94	100	105	177	69	80	53	48	180	87	1A	71087176	71095753	-	gene:TraesCS1A02G085000	Replication protein A subunit [Source:UniProtKB/TrEMBL%3BAcc:A0A341NJL4]	K07466 replication factor A1 | (RefSeq) LOC109733072; replication protein A 70 kDa DNA-binding subunit C-like (A)	replication protein A 70 kDa DNA-binding subunit C-like [Aegilops tauschii subsp. tauschii]	RecName: Full=Replication protein A 70 kDa DNA-binding subunit C; Short=OsRPA70c; AltName: Full=Replication factor A protein 1C; AltName: Full=Replication protein A 1C;	RecName: Full=Replication protein A subunit {ECO:0000256|RuleBase:RU364130};	Single-stranded DNA-binding replication protein A (RPA), large (70 kD) subunit and related ssDNA-binding proteins	GO:0005634,nucleus; GO:0003677,DNA binding; GO:0008270,zinc ion binding; GO:0006310,DNA recombination; GO:0006281,DNA repair; GO:0006260,DNA replication	GAG-polyprotein viral zinc-finger
gene:TraesCS1A02G085600	15.21	24.41	19.46	9.52	7.89	8.76	68.17	24.09	57.31	558	847	869	373	351	340	2417	1008	2050	1A	71689760	71695155	+	TraesCS1A02G085600	protein_coding	K00814 alanine transaminase [EC:2.6.1.2] | (RefSeq) alanine aminotransferase 2 (A)	alanine aminotransferase 2 isoform X2 [Aegilops tauschii subsp. tauschii]	RecName: Full=Alanine aminotransferase 2; Short=ALAAT-2; EC=2.6.1.2; AltName: Full=Glutamate pyruvate transaminase 2; Short=GPT; AltName: Full=Glutamic--alanine transaminase 2; AltName: Full=Glutamic--pyruvic transaminase 2;	SubName: Full=Uncharacterized protein {ECO:0000313|EnsemblPlants:TRIAE_CS42_1AS_TGACv1_019409_AA0066240.1};	Alanine aminotransferase	GO:0004021,L-alanine:2-oxoglutarate aminotransferase activity; GO:0030170,pyridoxal phosphate binding; GO:0009058,biosynthetic process; GO:0042853,L-alanine catabolic process	Aminotransferase class I and II
gene:TraesCS1A02G085700	0.12	0.26	0.13	0.04	0.03	0	0.17	0.5	0.25	3	6	4	1	1	0	4	14	6	1A	71723319	71725161	-	TraesCS1A02G085700	protein_coding	--	FBD-associated F-box protein At5g60610-like, partial [Aegilops tauschii subsp. tauschii]	RecName: Full=Putative F-box/LRR-repeat protein At5g02700;	SubName: Full=Uncharacterized protein {ECO:0000313|EnsemblPlants:TRIAE_CS42_1AS_TGACv1_020748_AA0079740.1};	--	--	F-box-like
gene:TraesCS1A02G085800	1.02	1.27	1.63	5.85	5.74	7.55	2.36	1.26	1.17	17	20	33	104	116	133	38	24	19	1A	71784546	71785643	+	TraesCS1A02G085800	protein_coding	K13229 2,4-dihydroxy-1,4-benzoxazin-3-one-glucoside dioxygenase [EC:1.14.11.59] | (RefSeq) DIBOA-glucoside dioxygenase BX6 (A)	DIBOA-glucoside dioxygenase BX6-like [Aegilops tauschii subsp. tauschii]	RecName: Full=DIBOA-glucoside dioxygenase BX6; EC=1.14.20.2; AltName: Full=2,4-dihydroxy-1,4-benzoxazin-3-one-glucoside dioxygenase; AltName: Full=2-oxoglutarate-dependent dioxygenase BX6; AltName: Full=Protein BENZOXAZINONE SYNTHESIS 6;	SubName: Full=Uncharacterized protein {ECO:0000313|EnsemblPlants:TRIAE_CS42_1BS_TGACv1_051112_AA0177810.1};	Iron/ascorbate family oxidoreductases	GO:0005737,cytoplasm; GO:0102717,DIMBOA-glucoside oxygenase activity; GO:0046872,metal ion binding; GO:0016706,oxidoreductase activity, acting on paired donors, with incorporation or reduction of molecular oxygen, 2-oxoglutarate as one donor, and incorporation of one atom each of oxygen into both donors	non-haem dioxygenase in morphine synthesis N-terminal
gene:TraesCS1A02G085900	1.58	1.35	1.33	0.64	0.63	0.56	1.46	3.25	2.67	37	30	38	16	18	14	33	87	61	1A	71786598	71790263	-	TraesCS1A02G085900	protein_coding	--	hypothetical protein TRIUR3_14801 [Triticum urartu]	RecName: Full=F-box/LRR-repeat protein At3g59190;	SubName: Full=Uncharacterized protein {ECO:0000313|EnsemblPlants:TRIAE_CS42_1AS_TGACv1_019737_AA0070820.1};	--	--	F-box-like
gene:TraesCS1A02G086100	5.02	6.38	6.64	0.24	0.21	0.24	38.59	4.46	14.34	137	165	221	7	7	7	1019	139	382	1A	72782626	72785888	-	gene:TraesCS1A02G086100	Carboxypeptidase [Source:UniProtKB/TrEMBL%3BAcc:A0A1D5S4B1]	K16297 serine carboxypeptidase-like clade II [EC:3.4.16.-] | (RefSeq) LOC109760712; serine carboxypeptidase 2 (A)	RecName: Full=Serine carboxypeptidase 2; AltName: Full=CPDW-II; Short=CP-WII; AltName: Full=Carboxypeptidase D; AltName: Full=Serine carboxypeptidase II; Contains: RecName: Full=Serine carboxypeptidase 2 chain A; AltName: Full=Serine carboxypeptidase II chain A; Contains: RecName: Full=Serine carboxypeptidase 2 chain B; AltName: Full=Serine carboxypeptidase II chain B; Flags: Precursor	RecName: Full=Serine carboxypeptidase 2; EC=3.4.16.6; AltName: Full=CPDW-II; Short=CP-WII; AltName: Full=Carboxypeptidase D; AltName: Full=Serine carboxypeptidase II; Contains: RecName: Full=Serine carboxypeptidase 2 chain A; AltName: Full=Serine carboxypeptidase II chain A; Contains: RecName: Full=Serine carboxypeptidase 2 chain B; AltName: Full=Serine carboxypeptidase II chain B; Flags: Precurs…	RecName: Full=Carboxypeptidase {ECO:0000256|RuleBase:RU361156}; EC=3.4.16.- {ECO:0000256|RuleBase:RU361156};	Serine carboxypeptidases (lysosomal cathepsin A)	GO:0004185,serine-type carboxypeptidase activity	Serine carboxypeptidase
gene:TraesCS1A02G086500	6.44	5.6	7.99	4.77	4.79	4.38	6.87	18.16	13.53	225	185	340	178	203	162	232	724	461	1A	73295476	73300550	+	gene:TraesCS1A02G086500	Mitogen-activated protein kinase [Source:UniProtKB/TrEMBL%3BAcc:W4ZYA7]	K04371 mitogen-activated protein kinase 1/3 [EC:2.7.11.24] | (RefSeq) LOC109784934; mitogen-activated protein kinase 14 (A)	mitogen-activated protein kinase 2 [Triticum aestivum]	RecName: Full=Mitogen-activated protein kinase 14; Short=MAP kinase 14; EC=2.7.11.24;	RecName: Full=Mitogen-activated protein kinase {ECO:0000256|SAAS:SAAS00652812}; EC=2.7.11.24 {ECO:0000256|SAAS:SAAS00652812};	Mitogen-activated protein kinase	GO:0005737,cytoplasm; GO:0005634,nucleus; GO:0005524,ATP binding; GO:0004707,MAP kinase activity; GO:0010468,regulation of gene expression	Kinase-like
gene:TraesCS1A02G086900	3.62	2.61	4.31	2.93	1.59	1.74	2.61	7.35	3.71	126	86	183	109	67	64	88	292	126	1A	73322508	73330054	+	TraesCS1A02G086900	protein_coding	K21398 natural resistance-associated macrophage protein 2 | (RefSeq) Metal transporter Nramp4 (A)	putative membrane-bound O-acyltransferase C24H6.01c [Aegilops tauschii subsp. tauschii]	--	SubName: Full=Uncharacterized protein {ECO:0000313|EnsemblPlants:TRIAE_CS42_U_TGACv1_642759_AA2122960.1};	Acyltransferase required for palmitoylation of Hedgehog (Hh) family of secreted signaling proteins	GO:0016021,integral component of membrane	MBOAT, membrane-bound O-acyltransferase family
gene:TraesCS1A02G087300	0.1	0.27	0.18	0.02	0.03	0	0.5	0.58	0.27	5	13	11	1	2	0	24	33	13	1A	74247487	74257003	+	TraesCS1A02G087300	protein_coding	K18995 ATP-dependent RNA helicase DHX29 [EC:3.6.4.13] | (RefSeq) DExH-box ATP-dependent RNA helicase DExH8-like (A)	zinc finger CCCH domain-containing protein 4-like [Aegilops tauschii subsp. tauschii]	RecName: Full=Zinc finger CCCH domain-containing protein 4; Short=OsC3H4; EC=3.6.4.-;	SubName: Full=Uncharacterized protein {ECO:0000313|EnsemblPlants:TRIAE_CS42_1AS_TGACv1_019169_AA0062030.1};	ATP-dependent RNA helicase A	GO:0009507,chloroplast; GO:0005737,cytoplasm; GO:0005730,nucleolus; GO:0005524,ATP binding; GO:0004004,ATP-dependent RNA helicase activity; GO:0003677,DNA binding; GO:0046872,metal ion binding; GO:0003729,mRNA binding; GO:0003723,RNA binding; GO:0006396,RNA processing	RNA-binding, Nab2-type zinc finger
gene:TraesCS1A02G087400	1.75	1.29	0.88	1.23	1.48	1.38	0.25	0.38	0.2	36	25	22	27	37	30	5	9	4	1A	74271561	74274802	-	TraesCS1A02G087400	protein_coding	--	uncharacterized protein LOC109738195 [Aegilops tauschii subsp. tauschii]	--	SubName: Full=Uncharacterized protein {ECO:0000313|EnsemblPlants:TRIAE_CS42_1AS_TGACv1_019169_AA0062010.2};	--	--	Protein of unknown function (DUF3615)
gene:TraesCS1A02G088100	7.83	8.63	6.86	6.47	5.16	4.8	10.95	13.56	10.38	239	249	255	211	191	155	323	472	309	1A	76485956	76492268	-	gene:TraesCS1A02G088100	Zinc finger%2C RING/FYVE/PHD-type domain containing protein [Source: Projected from Oryza sativa (Os07g0446100)]	K01931 protein neuralized [EC:2.3.2.27] | (RefSeq) hypothetical protein (A)	probable E3 ubiquitin-protein ligase XBOS34 [Aegilops tauschii subsp. tauschii]	RecName: Full=Probable E3 ubiquitin-protein ligase XBOS34; EC=2.3.2.27; AltName: Full=Ankyrin repeat domain and RING finger-containing protein XBOS34; AltName: Full=RING-type E3 ubiquitin transferase XBOS34; AltName: Full=XB3 protein homolog 4;	SubName: Full=Uncharacterized protein {ECO:0000313|EnsemblPlants:TRIAE_CS42_1AS_TGACv1_021705_AA0082100.1};	--	GO:0005737,cytoplasm; GO:0005634,nucleus; GO:0000151,ubiquitin ligase complex; GO:0046872,metal ion binding; GO:0031625,ubiquitin protein ligase binding; GO:0004842,ubiquitin-protein transferase activity	Ankyrin repeats (many copies)
gene:TraesCS1A02G088200	2.19	1.76	2.4	1.6	1.21	1.07	1.25	3.87	2.25	91	69	121	71	61	47	50	183	91	1A	76495320	76501435	-	gene:TraesCS1A02G088200	UVH6 [Source:Projected from Arabidopsis thaliana (AT1G03190) UniProtKB/TrEMBL%3BAcc:A0A178W4P7]	K10844 DNA excision repair protein ERCC-2 [EC:3.6.4.12] | (RefSeq) LOC109764278; DNA repair helicase XPD (A)	DNA repair helicase XPD [Aegilops tauschii subsp. tauschii]	RecName: Full=General transcription and DNA repair factor IIH helicase subunit XPD; Short=TFIIH subunit XPD; EC=3.6.4.12; AltName: Full=ERCC2 homolog; AltName: Full=RAD3 homolog; AltName: Full=UV hypersensitive protein 6; Short=AtUVH6; AltName: Full=XPD homolog; Short=AtXPD {ECO:0000303|PubMed:15645454};	SubName: Full=Uncharacterized protein {ECO:0000313|EnsemblPlants:TRIAE_CS42_1AS_TGACv1_020576_AA0078480.1};	RNA polymerase II transcription initiation/nucleotide excision repair factor TFIIH, 5'-3' helicase subunit RAD3	GO:0005634,nucleus; GO:0051539,4 iron, 4 sulfur cluster binding; GO:0005524,ATP binding; GO:0004003,ATP-dependent DNA helicase activity; GO:0003677,DNA binding; GO:0046872,metal ion binding; GO:0006281,DNA repair; GO:0006289,nucleotide-excision repair; GO:0006355,regulation of transcription, DNA-templated; GO:0009408,response to heat; GO:0009411,response to UV; GO:0006351,transcription, DNA-templ…	DEAD/DEAH box helicase
gene:TraesCS1A02G089100	3.97	4.52	5.34	9.51	11.56	11.98	6.25	7.24	6.03	224	241	367	573	791	715	341	466	332	1A	78323461	78331744	+	TraesCS1A02G089100	protein_coding	K17398 DNA (cytosine-5)-methyltransferase 3A [EC:2.1.1.37] | (RefSeq) uncharacterized protein LOC109761235 (A)	predicted protein, partial [Hordeum vulgare subsp. vulgare]	--	SubName: Full=Uncharacterized protein {ECO:0000313|EnsemblPlants:TRIAE_CS42_1AS_TGACv1_019104_AA0060670.2};	--	--	PWWP domain
gene:TraesCS1A02G089300	2.3	1.38	2.45	0.78	0.78	0.59	1.14	3.02	1.66	44	25	57	16	18	12	21	66	31	1A	78543153	78548310	+	TraesCS1A02G089300	protein_coding	--	uncharacterized protein LOC109768733 [Aegilops tauschii subsp. tauschii]	--	SubName: Full=Uncharacterized protein {ECO:0000313|EnsemblPlants:TRIAE_CS42_1AS_TGACv1_019725_AA0070620.1};	--	--	--
gene:TraesCS1A02G089400	0.05	0	0.04	0	0	0	0.74	0.9	0.32	1	0	1	0	0	0	14	20	6	1A	78953260	78956060	+	TraesCS1A02G089400	protein_coding	--	hypothetical protein TRIUR3_19024 [Triticum urartu]	--	SubName: Full=Uncharacterized protein {ECO:0000313|EnsemblPlants:TRIAE_CS42_1AS_TGACv1_019685_AA0069880.1};	--	--	--
gene:TraesCS1A02G089600	0.14	0.3	0.12	0.33	6.45	4.57	0.44	0	0.07	2	4	2	5	110	68	6	0	1	1A	79107177	79108103	+	TraesCS1A02G089600	protein_coding	K05933 aminocyclopropanecarboxylate oxidase [EC:1.14.17.4] | (RefSeq) LOC109739668; 1-aminocyclopropane-1-carboxylate oxidase-like (A)	predicted protein [Hordeum vulgare subsp. vulgare]	RecName: Full=1-aminocyclopropane-1-carboxylate oxidase; Short=ACC oxidase; EC=1.14.17.4; AltName: Full=Ethylene-forming enzyme; Short=EFE;	SubName: Full=ACC oxidase {ECO:0000313|EMBL:AFO63020.1};	Iron/ascorbate family oxidoreductases	GO:0009815,1-aminocyclopropane-1-carboxylate oxidase activity; GO:0031418,L-ascorbic acid binding; GO:0046872,metal ion binding; GO:0009693,ethylene biosynthetic process; GO:0009835,fruit ripening	non-haem dioxygenase in morphine synthesis N-terminal
gene:TraesCS1A02G090100	3.05	3.26	3.15	2.12	3.6	2.95	4.51	6.1	6.09	93	94	117	69	133	95	133	212	181	1A	80190104	80195903	+	TraesCS1A02G090100	protein_coding	K11583 serine/threonine-protein phosphatase 2A regulatory subunit B'' | (RefSeq) LOC109770267; probable serine/threonine-protein phosphatase 2A regulatory subunit B'' subunit TON2 (A)	probable serine/threonine-protein phosphatase 2A regulatory subunit B'' subunit TON2 [Aegilops tauschii subsp. tauschii]	RecName: Full=Probable serine/threonine-protein phosphatase 2A regulatory subunit B'' subunit TON2; AltName: Full=Protein EMBRYO DEFFECTIVE 40; AltName: Full=Protein GORDO; AltName: Full=Protein TONNEAU 2;	SubName: Full=Uncharacterized protein {ECO:0000313|EnsemblPlants:TRIAE_CS42_1BS_TGACv1_049404_AA0152460.1};	Protein phosphatase 2 regulatory subunit	GO:0005737,cytoplasm; GO:0005634,nucleus; GO:0009524,phragmoplast; GO:0005819,spindle; GO:0005509,calcium ion binding; GO:0030865,cortical cytoskeleton organization; GO:0000226,microtubule cytoskeleton organization; GO:0000913,preprophase band assembly; GO:0009826,unidimensional cell growth	Secreted protein acidic and rich in cysteine Ca binding region
gene:TraesCS1A02G090500	1.09	0.14	1.11	0	0	0	0	0	0	8	1	10	0	0	0	0	0	0	1A	80618835	80632971	-	TraesCS1A02G090500	protein_coding	K01520 dUTP pyrophosphatase [EC:3.6.1.23] | (RefSeq) LOC109766745; deoxyuridine 5'-triphosphate nucleotidohydrolase-like (A)	Deoxyuridine 5'-triphosphate nucleotidohydrolase [Triticum urartu]	RecName: Full=Deoxyuridine 5'-triphosphate nucleotidohydrolase; Short=dUTPase; EC=3.6.1.23; AltName: Full=dUTP pyrophosphatase;	SubName: Full=Deoxyuridine 5'-triphosphate nucleotidohydrolase {ECO:0000313|EMBL:EMS64377.1, ECO:0000313|EnsemblPlants:TRIUR3_29622-P1};	dUTPase	GO:0004170,dUTP diphosphatase activity; GO:0000287,magnesium ion binding; GO:0006226,dUMP biosynthetic process; GO:0046081,dUTP catabolic process	dUTPase
gene:TraesCS1A02G091100	7.75	8.03	10.41	7.66	4.94	5.52	7.26	14.83	11.86	447	438	731	472	346	337	405	976	667	1A	82517368	82528033	+	gene:TraesCS1A02G091100	Chromatin-remodeling complex ATPase [Source:UniProtKB/TrEMBL%3BAcc:A0A341NJR8]	K11654 SWI/SNF-related matrix-associated actin-dependent regulator of chromatin subfamily A member 5 [EC:3.6.4.-] | (RefSeq) LOC109749257; probable chromatin-remodeling complex ATPase chain (A)	probable chromatin-remodeling complex ATPase chain [Aegilops tauschii subsp. tauschii]	RecName: Full=Probable chromatin-remodeling complex ATPase chain; EC=3.6.4.-; AltName: Full=ISW2-like; AltName: Full=Sucrose nonfermenting protein 2 homolog;	RecName: Full=Chromatin-remodeling complex ATPase {ECO:0000256|RuleBase:RU363119}; EC=3.6.4.- {ECO:0000256|RuleBase:RU363119};	Chromatin remodeling complex WSTF-ISWI, small subunit	GO:0016589,NURF complex; GO:0005524,ATP binding; GO:0016887,ATPase activity; GO:0003677,DNA binding; GO:0004386,helicase activity; GO:0031491,nucleosome binding; GO:0043044,ATP-dependent chromatin remodeling; GO:0016569,covalent chromatin modification	Domain of Unknown Function (DUF1086)
gene:TraesCS1A02G091200	4.38	6.16	6.52	15.58	16.44	16.16	2.82	7.21	5.51	154	205	279	585	701	601	96	289	189	1A	82530925	82535170	-	TraesCS1A02G091200	protein_coding	K00549 5-methyltetrahydropteroyltriglutamate--homocysteine methyltransferase [EC:2.1.1.14] | (RefSeq) 5-methyltetrahydropteroyltriglutamate--homocysteine methyltransferase-like (A)	Double-stranded RNA-binding protein 2 [Triticum urartu]	RecName: Full=Double-stranded RNA-binding protein 2; AltName: Full=dsRNA-binding protein 2; AltName: Full=dsRNA-binding protein 3; Short=OsDRB3;	SubName: Full=Uncharacterized protein {ECO:0000313|EnsemblPlants:TRIAE_CS42_1AS_TGACv1_020028_AA0074040.2};	--	GO:0003723,RNA binding	double strand RNA binding domain from DEAD END PROTEIN 1
gene:TraesCS1A02G091400	0.63	1.07	0.95	0.4	0.15	0.27	0.5	1.62	1.39	31	50	57	21	9	14	24	91	67	1A	83822449	83835952	-	gene:TraesCS1A02G091400	ATP-dependent DNA helicase [Source:UniProtKB/TrEMBL%3BAcc:A0A1D5S2M9]	K10900 werner syndrome ATP-dependent helicase [EC:3.6.4.12] | (RefSeq) LOC109782353; ATP-dependent DNA helicase Q-like SIM isoform X1 (A)	ATP-dependent DNA helicase Q-like SIM isoform X1 [Aegilops tauschii subsp. tauschii]	RecName: Full=ATP-dependent DNA helicase Q-like SIM; EC=3.6.4.12; AltName: Full=RecQ-like protein SIM; Short=AtRecQsim; Short=Similar to RecQ protein;	RecName: Full=ATP-dependent DNA helicase {ECO:0000256|RuleBase:RU364117}; EC=3.6.4.12 {ECO:0000256|RuleBase:RU364117};	ATP-dependent DNA helicase	GO:0005694,chromosome; GO:0005737,cytoplasm; GO:0005634,nucleus; GO:0043138,3'-5' DNA helicase activity; GO:0005524,ATP binding; GO:0043140,ATP-dependent 3'-5' DNA helicase activity; GO:0003677,DNA binding; GO:0009378,four-way junction helicase activity; GO:0046872,metal ion binding; GO:0006281,DNA repair; GO:0000724,double-strand break repair via homologous recombination	RecQ zinc-binding
gene:TraesCS1A02G091500	0.85	0.78	0.29	0.34	0.18	0.15	9.19	1.75	3.5	71	62	29	30	18	13	742	167	285	1A	84002521	84014688	+	TraesCS1A02G091500	protein_coding	K00703 starch synthase [EC:2.4.1.21] | (RefSeq) LOC109785899; starch synthase 3, chloroplastic/amyloplastic-like (A)	starch synthase III [Triticum aestivum]	RecName: Full=Soluble starch synthase 3, chloroplastic/amyloplastic; EC=2.4.1.21; AltName: Full=Soluble starch synthase III; Short=SS III; Flags: Precursor;	SubName: Full=Uncharacterized protein {ECO:0000313|EnsemblPlants:TRIAE_CS42_1AS_TGACv1_020151_AA0075220.1};	--	GO:0009501,amyloplast; GO:0009507,chloroplast; GO:0033201,alpha-1,4-glucan synthase activity; GO:0004373,glycogen (starch) synthase activity; GO:2001070,starch binding; GO:0009011,starch synthase activity; GO:0019252,starch biosynthetic process	Glycosyl transferases group 1
gene:TraesCS1A02G092200	0.06	0.2	0.25	0.23	0.2	0.35	1.28	0.54	1.02	1	3	5	4	4	6	20	10	16	1A	84793974	84795298	-	TraesCS1A02G092200	protein_coding	K04733 interleukin-1 receptor-associated kinase 4 [EC:2.7.11.1] | (RefSeq) G-type lectin S-receptor-like serine/threonine-protein kinase At1g67520 (A)	thaumatin-like protein [Aegilops tauschii subsp. tauschii]	RecName: Full=Thaumatin-like protein; Flags: Precursor;	SubName: Full=Uncharacterized protein {ECO:0000313|EnsemblPlants:TRIAE_CS42_1AS_TGACv1_020512_AA0077950.1};	--	--	Thaumatin family
gene:TraesCS1A02G092700	6.33	5.8	6.3	6.71	4.53	5.11	9.1	13.81	13.19	151	131	183	171	131	129	210	376	307	1A	85032415	85035322	+	TraesCS1A02G092700	protein_coding	K00288 methylenetetrahydrofolate dehydrogenase (NADP+) / methenyltetrahydrofolate cyclohydrolase / formyltetrahydrofolate synthetase [EC:1.5.1.5 3.5.4.9 6.3.4.3] | (RefSeq) bifunctional protein FolD 1, mitochondrial isoform X1 (A)	Bifunctional protein FolD [Triticum urartu]	RecName: Full=Bifunctional protein FolD 2; AltName: Full=Tetrahydrofolate dehydrogenase/cyclohydrolase 2; Includes: RecName: Full=Methylenetetrahydrofolate dehydrogenase; EC=1.5.1.5; Includes: RecName: Full=Methenyltetrahydrofolate cyclohydrolase; EC=3.5.4.9;	SubName: Full=Bifunctional protein FolD {ECO:0000313|EMBL:EMS45517.1, ECO:0000313|EnsemblPlants:TRIUR3_05855-P1};	Methylenetetrahydrofolate dehydrogenase/methylenetetrahydrofolate cyclohydrolase	GO:0009507,chloroplast; GO:0005737,cytoplasm; GO:0005829,cytosol; GO:0004477,methenyltetrahydrofolate cyclohydrolase activity; GO:0004488,methylenetetrahydrofolate dehydrogenase (NADP+) activity; GO:0006730,one-carbon metabolic process; GO:0009853,photorespiration; GO:0044030,regulation of DNA methylation; GO:0035999,tetrahydrofolate interconversion; GO:0046653,tetrahydrofolate metabolic process	Ornithine cyclodeaminase/mu-crystallin family
gene:TraesCS1A02G093200	0.58	0.53	0.35	1.42	1.36	1.16	0	0.13	0	8	7	6	21	23	17	0	2	0	1A	85901363	85904053	-	TraesCS1A02G093200	protein_coding	K14800 pre-rRNA-processing protein TSR2 | (RefSeq) LOC109747834; pre-rRNA-processing protein TSR2-like (A)	pre-rRNA-processing protein TSR2-like [Aegilops tauschii subsp. tauschii]	--	SubName: Full=Uncharacterized protein {ECO:0000313|EnsemblPlants:TRIAE_CS42_1AS_TGACv1_019391_AA0066070.1};	Uncharacterized conserved protein	--	Pre-rRNA-processing protein TSR2
gene:TraesCS1A02G093700	2.68	1.99	2.03	0	1.61	0.41	0.23	0.76	0.15	37	26	34	0	27	6	3	12	2	1A	86636708	86637773	+	TraesCS1A02G093700	protein_coding	K10523 speckle-type POZ protein | (RefSeq) LOC109751265; BTB/POZ and MATH domain-containing protein 2-like (A)	BTB/POZ and MATH domain-containing protein 2-like [Aegilops tauschii subsp. tauschii]	RecName: Full=BTB/POZ and MATH domain-containing protein 1; AltName: Full=Protein BTB-POZ AND MATH DOMAIN 1; Short=AtBPM1;	SubName: Full=Uncharacterized protein {ECO:0000313|EnsemblPlants:TRIAE_CS42_1BS_TGACv1_049680_AA0159490.1};	Speckle-type POZ protein SPOP and related proteins with TRAF, MATH and BTB/POZ domains	GO:0005634,nucleus; GO:0042802,identical protein binding; GO:0071472,cellular response to salt stress; GO:0042631,cellular response to water deprivation; GO:0016567,protein ubiquitination; GO:0006970,response to osmotic stress	MATH domain
gene:TraesCS1A02G093900	10.25	9.55	9.99	5.23	2.54	4.88	15.01	14.1	11.28	741	653	879	404	223	373	1049	1163	795	1A	86644142	86649260	-	TraesCS1A02G093900	protein_coding	K00031 isocitrate dehydrogenase [EC:1.1.1.42] | (RefSeq) cytosolic isocitrate dehydrogenase [NADP]-like (A)	translocase of chloroplast 159, chloroplastic isoform X1 [Aegilops tauschii subsp. tauschii]	RecName: Full=Translocase of chloroplast 159, chloroplastic; Short=AtToc159; EC=3.6.5.-; AltName: Full=159 kDa chloroplast outer envelope protein; AltName: Full=Plastid protein import 2; AltName: Full=Translocase of chloroplast 160, chloroplastic; Short=AtToc160; AltName: Full=Translocase of chloroplast 86, chloroplastic; Short=AtToc86;	SubName: Full=Uncharacterized protein {ECO:0000313|EnsemblPlants:TRIAE_CS42_1AS_TGACv1_019467_AA0067010.3};	--	GO:0009507,chloroplast; GO:0009941,chloroplast envelope; GO:0009707,chloroplast outer membrane; GO:0005829,cytosol; GO:0016021,integral component of membrane; GO:0016020,membrane; GO:0009536,plastid; GO:0061927,TOC-TIC supercomplex I; GO:0051087,chaperone binding; GO:0004930,G protein-coupled receptor activity; GO:0005525,GTP binding; GO:0003924,GTPase activity; GO:0046872,metal ion binding; GO:0…	Ferrous iron transport protein B
gene:TraesCS1A02G094000	1.96	1.4	1.45	1.57	1.48	1.88	3.39	2.57	2.52	62	42	56	53	57	63	104	93	78	1A	87198152	87201062	+	TraesCS1A02G094000	protein_coding	K20891 beta-glucuronosyltransferase [EC:2.4.1.-] | (RefSeq) beta-glucuronosyltransferase GlcAT14A (A)	beta-glucuronosyltransferase GlcAT14B-like [Aegilops tauschii subsp. tauschii]	RecName: Full=Beta-glucuronosyltransferase GlcAT14B {ECO:0000305}; EC=2.4.1.- {ECO:0000305}; AltName: Full=GT14 family glucuronic acid transferase 2 {ECO:0000305}; Short=AtGlcAT14B {ECO:0000303|PubMed:24739253};	SubName: Full=Uncharacterized protein {ECO:0000313|EnsemblPlants:TRIAE_CS42_1BS_TGACv1_049725_AA0160430.1};	Branching enzyme	GO:0000139,Golgi membrane; GO:0016021,integral component of membrane; GO:0008375,acetylglucosaminyltransferase activity; GO:0015020,glucuronosyltransferase activity	Core-2/I-Branching enzyme
gene:TraesCS1A02G094200	0.02	0.07	0.12	0	0	0.02	0.22	0.74	0.17	1	3	6	0	0	1	9	36	7	1A	88345837	88351710	+	gene:TraesCS1A02G094200	Gelsolin family protein [Source: Projected from Oryza sativa (Os05g0153000)]	K08017 advillin | (RefSeq) LOC109759832; villin-1-like (A)	villin-1-like [Aegilops tauschii subsp. tauschii]	RecName: Full=Villin-1 {ECO:0000250|UniProtKB:Q0DKN3};	SubName: Full=Uncharacterized protein {ECO:0000313|EnsemblPlants:TRIAE_CS42_1AS_TGACv1_019434_AA0066580.1};	Actin regulatory proteins (gelsolin/villin family)	GO:0032432,actin filament bundle; GO:0005737,cytoplasm; GO:0051015,actin filament binding; GO:0051017,actin filament bundle assembly; GO:0051693,actin filament capping; GO:0007015,actin filament organization; GO:0051014,actin filament severing	Gelsolin repeat
gene:TraesCS1A02G095000	9.18	7.47	9.27	6.07	4.59	4.28	11.45	17.05	13.04	470	362	578	332	285	232	567	996	651	1A	90759665	90768599	-	gene:TraesCS1A02G095000	Kinesin-like protein [Source:UniProtKB/TrEMBL%3BAcc:A0A1D5S218]	K10393 kinesin family member 2/24 | (RefSeq) LOC109733779; kinesin-like protein KIN-13A (A)	kinesin-like protein KIN-13A [Aegilops tauschii subsp. tauschii]	RecName: Full=Kinesin-like protein KIN-13A {ECO:0000305}; AltName: Full=Protein SMALL AND ROUND SEED 3 {ECO:0000303|PubMed:18089549};	RecName: Full=Kinesin-like protein {ECO:0000256|RuleBase:RU000394};	Kinesin-like protein	GO:0005783,endoplasmic reticulum; GO:0043231,intracellular membrane-bounded organelle; GO:0005874,microtubule; GO:0005524,ATP binding; GO:0008017,microtubule binding; GO:0003777,microtubule motor activity; GO:0007018,microtubule-based movement; GO:1903338,regulation of cell wall organization or biogenesis	Microtubule binding
gene:TraesCS1A02G095200	0.8	0.82	0.74	0.84	0.36	0.73	1.2	2.36	1.27	33	32	37	37	18	32	48	111	51	1A	91052073	91058907	+	gene:TraesCS1A02G095200	Gamma-tubulin complex component [Source:UniProtKB/TrEMBL%3BAcc:A0A341NHB2]	K16571 gamma-tubulin complex component 4 | (RefSeq) LOC109760446; gamma-tubulin complex component 4 (A)	gamma-tubulin complex component 4 [Aegilops tauschii subsp. tauschii]	RecName: Full=Gamma-tubulin complex component 4; Short=AtGCP4; Short=GCP-4;	RecName: Full=Gamma-tubulin complex component {ECO:0000256|RuleBase:RU363050};	Gamma-tubulin ring complex protein	GO:0000923,equatorial microtubule organizing center; GO:0000930,gamma-tubulin complex; GO:0005874,microtubule; GO:0009506,plasmodesma; GO:0005819,spindle; GO:0000922,spindle pole; GO:0043015,gamma-tubulin binding; GO:0005200,structural constituent of cytoskeleton; GO:0043622,cortical microtubule organization; GO:0040007,growth; GO:0051415,microtubule nucleation by interphase microtubule organizin…	ARS binding protein 2
gene:TraesCS1A02G095400	0	0	0	0	0	0	0.34	0.63	0.11	0	0	0	0	0	0	6	13	2	1A	91102651	91105051	+	TraesCS1A02G095400	protein_coding	--	uncharacterized protein LOC109733775 [Aegilops tauschii subsp. tauschii]	--	SubName: Full=Uncharacterized protein {ECO:0000313|EnsemblPlants:TRIUR3_26725-P1};	--	--	--
gene:TraesCS1A02G096200	0.96	1.58	1.45	0.45	0.22	0.14	3.41	2.7	2.7	32	50	59	16	9	5	110	103	88	1A	91590457	91595995	-	TraesCS1A02G096200	protein_coding	K10527 enoyl-CoA hydratase/3-hydroxyacyl-CoA dehydrogenase [EC:4.2.1.17 1.1.1.35 1.1.1.211] | (RefSeq) LOC109760663; glyoxysomal fatty acid beta-oxidation multifunctional protein MFP-a-like isoform X1 (A)	glyoxysomal fatty acid beta-oxidation multifunctional protein MFP-a-like isoform X1 [Aegilops tauschii subsp. tauschii]	RecName: Full=Glyoxysomal fatty acid beta-oxidation multifunctional protein MFP-a; Includes: RecName: Full=Enoyl-CoA hydratase/3-2-trans-enoyl-CoA isomerase/3-hydroxybutyryl-CoA epimerase; EC=4.2.1.17; EC=5.1.2.3; EC=5.3.3.8; Includes: RecName: Full=3-hydroxyacyl-CoA dehydrogenase; EC=1.1.1.35;	SubName: Full=Uncharacterized protein {ECO:0000313|EnsemblPlants:TRIAE_CS42_1AS_TGACv1_019004_AA0057710.1};	Hydroxyacyl-CoA dehydrogenase/enoyl-CoA hydratase	GO:0009514,glyoxysome; GO:0018812,3-hydroxyacyl-CoA dehydratase activity; GO:0003857,3-hydroxyacyl-CoA dehydrogenase activity; GO:0008692,3-hydroxybutyryl-CoA epimerase activity; GO:0004165,dodecenoyl-CoA delta-isomerase activity; GO:0004300,enoyl-CoA hydratase activity; GO:0006635,fatty acid beta-oxidation	Enoyl-CoA hydratase/isomerase
gene:TraesCS1A02G096600	1.27	0.88	1.31	3.69	4.37	4.88	1.33	1.58	1.42	55	36	69	171	230	224	56	78	60	1A	92570552	92575558	-	TraesCS1A02G096600	protein_coding	K14509 ethylene receptor [EC:2.7.13.-] | (RefSeq) LOC109747657; probable ethylene response sensor 2 (A)	probable ethylene response sensor 2 [Aegilops tauschii subsp. tauschii]	RecName: Full=Probable ethylene response sensor 2 {ECO:0000305}; Short=OsERS2 {ECO:0000303|PubMed:16891544}; EC=2.7.13.3 {ECO:0000305}; AltName: Full=Ethylene response factor 2 {ECO:0000303|PubMed:16891544};	SubName: Full=Uncharacterized protein {ECO:0000313|EnsemblPlants:TRIAE_CS42_1AS_TGACv1_019548_AA0067950.2};	Sensory transduction histidine kinase	GO:0005789,endoplasmic reticulum membrane; GO:0016021,integral component of membrane; GO:0005524,ATP binding; GO:0046872,metal ion binding; GO:0000155,phosphorelay sensor kinase activity; GO:0009873,ethylene-activated signaling pathway	His Kinase A (phospho-acceptor) domain
gene:TraesCS1A02G096800	1.02	0.9	0.35	0	0.03	0	2.46	0.33	1.48	24	20	10	0	1	0	56	9	34	1A	92611617	92621336	+	TraesCS1A02G096800	protein_coding	K09420 transcriptional activator Myb | (RefSeq) protein rough sheath 2-like (A)	Transcription factor MYB98 [Triticum urartu]	RecName: Full=Transcription factor MYB98 {ECO:0000303|PubMed:11597504}; AltName: Full=Myb-related protein 98 {ECO:0000303|PubMed:11597504}; Short=AtMYB98 {ECO:0000303|PubMed:11597504};	SubName: Full=Uncharacterized protein {ECO:0000313|EnsemblPlants:TRIAE_CS42_1AS_TGACv1_019548_AA0067960.1};	Transcription factor, Myb superfamily	GO:0005634,nucleus; GO:0003700,DNA-binding transcription factor activity; GO:0000981,DNA-binding transcription factor activity, RNA polymerase II-specific; GO:0043565,sequence-specific DNA binding; GO:0001135,RNA polymerase II transcription regulator recruiting activity; GO:0044212,transcription regulatory region DNA binding; GO:0009553,embryo sac development; GO:0010183,pollen tube guidance; GO:…	Myb DNA-binding like
gene:TraesCS1A02G099300	7.81	7.91	8.26	3.66	2.49	2.63	9.41	11.92	11.02	194	186	250	97	75	69	226	338	267	1A	95820621	95826073	+	gene:TraesCS1A02G099300	DnaJ protein ERDJ3B [Source:Projected from Arabidopsis thaliana (AT3G62600) UniProtKB/Swiss-Prot%3BAcc:Q9LZK5]	K09517 DnaJ homolog subfamily B member 11 | (RefSeq) LOC109766975; dnaJ protein ERDJ3B isoform X1 (A)	predicted protein [Hordeum vulgare subsp. vulgare]	RecName: Full=DnaJ protein ERDJ3B {ECO:0000305}; AltName: Full=Chaperone protein dnaJ B6 {ECO:0000305}; Short=OsDjB6 {ECO:0000303|PubMed:23160806}; AltName: Full=Endoplasmic reticulum dnaJ domain-containing protein 3B {ECO:0000305}; Short=OsERdj3B {ECO:0000303|PubMed:24153418}; Flags: Precursor;	SubName: Full=Uncharacterized protein {ECO:0000313|EnsemblPlants:TRIAE_CS42_1AS_TGACv1_019520_AA0067600.1};	Molecular chaperone (DnaJ superfamily)	GO:0005788,endoplasmic reticulum lumen; GO:0051082,unfolded protein binding; GO:0006457,protein folding	DnaJ domain
gene:TraesCS1A02G099400	1.25	1.74	1.25	0.37	0.25	0.32	3.31	2.59	3.46	41	54	50	13	10	11	105	97	111	1A	95848238	95853644	-	TraesCS1A02G099400	protein_coding	K10389 tubulin gamma | (RefSeq) LOC109767657; tubulin gamma-2 chain (A)	tubulin gamma-2 chain [Aegilops tauschii subsp. tauschii]	RecName: Full=Tubulin gamma-2 chain; AltName: Full=Gamma-2-tubulin;	RecName: Full=Tubulin gamma chain {ECO:0000256|RuleBase:RU000352};	Gamma tubulin	GO:0000930,gamma-tubulin complex; GO:0005874,microtubule; GO:0005525,GTP binding; GO:0003924,GTPase activity; GO:0031122,cytoplasmic microtubule organization; GO:0007020,microtubule nucleation	Tubulin like
gene:TraesCS1A02G099800	1.09	0.72	2.02	1.15	0.56	0.39	0	0	0	8	5	18	9	5	3	0	0	0	1A	96423242	96423996	+	TraesCS1A02G099800	protein_coding	--	hypothetical protein TRIUR3_21400 [Triticum urartu]	--	SubName: Full=Uncharacterized protein {ECO:0000313|EMBL:EMS60720.1, ECO:0000313|EnsemblPlants:TRIUR3_21400-P1};	--	--	--
gene:TraesCS1A02G099900	0.16	0.26	0.17	0.11	0.03	0.12	0.76	0.57	0.54	4	6	5	3	1	3	18	16	13	1A	96438028	96439746	+	TraesCS1A02G099900	protein_coding	--	predicted protein [Hordeum vulgare subsp. vulgare]	--	SubName: Full=Uncharacterized protein {ECO:0000313|EnsemblPlants:TRIAE_CS42_1AS_TGACv1_019131_AA0061190.1};	--	--	--
gene:TraesCS1A02G100100	0	0	0	0	0	0	1.17	0.05	0.37	0	0	0	0	0	0	19	1	6	1A	96449469	96451542	+	TraesCS1A02G100100	protein_coding	K01061 carboxymethylenebutenolidase [EC:3.1.1.45] | (RefSeq) endo-1,3;1,4-beta-D-glucanase (A)	endo-1,3;1,4-beta-D-glucanase-like [Aegilops tauschii subsp. tauschii]	RecName: Full=Endo-1,3;1,4-beta-D-glucanase; EC=3.2.1.-; Flags: Precursor;	SubName: Full=Uncharacterized protein {ECO:0000313|EnsemblPlants:TRIAE_CS42_1AS_TGACv1_019131_AA0061170.1};	Predicted hydrolase related to dienelactone hydrolase	GO:0005576,extracellular region; GO:0016787,hydrolase activity	Dienelactone hydrolase family
gene:TraesCS1A02G100400	2.03	2.21	2.11	1.4	0.71	0.89	2.46	3.33	2.72	76	78	96	56	32	35	89	142	99	1A	96470434	96473287	+	TraesCS1A02G100400	protein_coding	K04733 interleukin-1 receptor-associated kinase 4 [EC:2.7.11.1] | (RefSeq) G-type lectin S-receptor-like serine/threonine-protein kinase At1g11300 (A)	receptor-like serine/threonine-protein kinase SD1-7 [Aegilops tauschii subsp. tauschii]	RecName: Full=G-type lectin S-receptor-like serine/threonine-protein kinase At1g11330; EC=2.7.11.1; Flags: Precursor;	SubName: Full=Uncharacterized protein {ECO:0000313|EnsemblPlants:TRIAE_CS42_1AS_TGACv1_019131_AA0061130.3};	--	GO:0016021,integral component of membrane; GO:0005886,plasma membrane; GO:0005524,ATP binding; GO:0005516,calmodulin binding; GO:0030246,carbohydrate binding; GO:0004674,protein serine/threonine kinase activity; GO:0006468,protein phosphorylation; GO:0048544,recognition of pollen	PAN-like domain
gene:TraesCS1A02G100600	0.12	0.06	0.47	0.27	0.07	0.03	0.9	1.19	1.39	4	2	20	10	3	1	30	47	47	1A	96480553	96489250	-	gene:TraesCS1A02G100600	EMB3117 [Source:Projected from Arabidopsis thaliana (AT2G47940) UniProtKB/TrEMBL%3BAcc:A0A178VUR8]	K08669 HtrA serine peptidase 2 [EC:3.4.21.108] | (RefSeq) phosphomethylpyrimidine kinase (A)	protease Do-like 2, chloroplastic [Aegilops tauschii subsp. tauschii]	RecName: Full=Protease Do-like 2, chloroplastic; EC=3.4.21.-; Flags: Precursor;	SubName: Full=Uncharacterized protein {ECO:0000313|EnsemblPlants:TRIAE_CS42_1AS_TGACv1_019131_AA0061100.1};	Serine protease	GO:0009507,chloroplast; GO:0009941,chloroplast envelope; GO:0009570,chloroplast stroma; GO:0009533,chloroplast stromal thylakoid; GO:0009535,chloroplast thylakoid membrane; GO:0004252,serine-type endopeptidase activity; GO:0009658,chloroplast organization; GO:0010206,photosystem II repair; GO:0030163,protein catabolic process	Peptidase S46
gene:TraesCS1A02G101300	0.13	0.44	0.9	1.5	1.18	1.21	0.21	0.2	0.28	9	29	77	113	101	90	14	16	19	1A	97805353	97810182	-	TraesCS1A02G101300	protein_coding	K15078 structure-specific endonuclease subunit SLX1 [EC:3.6.1.-] | (RefSeq) putative disease resistance protein RGA1 (A)	NBS-LRR disease resistance protein homologue [Hordeum vulgare]	RecName: Full=Putative disease resistance protein RGA4; AltName: Full=RGA4-blb;	SubName: Full=Uncharacterized protein {ECO:0000313|EnsemblPlants:TRIAE_CS42_1AS_TGACv1_019715_AA0070450.1};	Apoptotic ATPase	GO:0043531,ADP binding; GO:0005524,ATP binding; GO:0006952,defense response	AAA domain
gene:TraesCS1A02G102300	1.48	1.6	0.84	1.54	0.6	0.72	3.07	2.8	1.65	45	46	31	50	22	23	90	97	49	1A	98242495	98247975	-	gene:TraesCS1A02G102300	Na+/H+ antiporter [Source:UniProtKB/TrEMBL%3BAcc:Q94BM4]	K14724 solute carrier family 9 (sodium/hydrogen exchanger), member 8 | (RefSeq) sodium/hydrogen exchanger 1 (A)	Na+/H+ antiporter [Triticum aestivum]	RecName: Full=Sodium/hydrogen exchanger 2; AltName: Full=Na(+)/H(+) exchanger 2; Short=NHE-2;	SubName: Full=Na+/H+ antiporter {ECO:0000313|EMBL:AAK76737.1};	Sodium/hydrogen exchanger protein	GO:0016021,integral component of membrane; GO:0005886,plasma membrane; GO:0005774,vacuolar membrane; GO:0015386,potassium:proton antiporter activity; GO:0015385,sodium:proton antiporter activity; GO:0055075,potassium ion homeostasis; GO:0010107,potassium ion import; GO:0051453,regulation of intracellular pH; GO:0090333,regulation of stomatal closure; GO:0009651,response to salt stress; GO:0098719…	Sodium/hydrogen exchanger family
gene:TraesCS1A02G102400	0.68	0.34	0.21	0.06	0	0	0.81	0.06	0.1	21	10	8	2	0	0	24	2	3	1A	98584808	98591722	+	gene:TraesCS1A02G102400	Transcription factor TT8 [Source:Projected from Arabidopsis thaliana (AT4G09820) UniProtKB/Swiss-Prot%3BAcc:Q9FT81]	K13422 transcription factor MYC2 | (RefSeq) transcription factor MYC4-like (A)	basic helix-loop-helix protein A [Aegilops tauschii subsp. tauschii]	RecName: Full=Basic helix-loop-helix protein A;	SubName: Full=Uncharacterized protein {ECO:0000313|EnsemblPlants:TRIAE_CS42_1AS_TGACv1_019344_AA0065150.1};	--	GO:0005634,nucleus; GO:0046983,protein dimerization activity; GO:0009813,flavonoid biosynthetic process; GO:0006355,regulation of transcription, DNA-templated; GO:0006351,transcription, DNA-templated	Helix-loop-helix DNA-binding domain
gene:TraesCS1A02G102500	3.01	3.7	4.73	2.4	2.77	3.06	2.29	7.53	5.63	68	79	130	58	76	73	50	194	124	1A	99001419	99010088	+	TraesCS1A02G102500	protein_coding	K00215 4-hydroxy-tetrahydrodipicolinate reductase [EC:1.17.1.8] | (RefSeq) LOC109741219; probable 4-hydroxy-tetrahydrodipicolinate reductase 1, chloroplastic (A)	probable 4-hydroxy-tetrahydrodipicolinate reductase 1, chloroplastic [Aegilops tauschii subsp. tauschii]	RecName: Full=Probable 4-hydroxy-tetrahydrodipicolinate reductase 1, chloroplastic; Short=HTPA reductase 1; EC=1.17.1.8; Flags: Precursor;	SubName: Full=Uncharacterized protein {ECO:0000313|EnsemblPlants:TRIAE_CS42_1AS_TGACv1_020363_AA0076980.1};	--	GO:0009570,chloroplast stroma; GO:0008839,4-hydroxy-tetrahydrodipicolinate reductase; GO:0070402,NADPH binding; GO:0019877,diaminopimelate biosynthetic process; GO:0009089,lysine biosynthetic process via diaminopimelate	Dihydrodipicolinate reductase, N-terminus
gene:TraesCS1A02G102700	31.9	9.2	10.09	11.18	6.15	5.81	8.28	14.89	10.05	462	126	178	173	108	89	116	246	142	1A	99018552	99019580	+	TraesCS1A02G102700	protein_coding	K00799 glutathione S-transferase [EC:2.5.1.18] | (RefSeq) LOC109732031; glutathione S-transferase 4-like (A)	glutathione S-transferase 4-like [Aegilops tauschii subsp. tauschii]	RecName: Full=Glutathione S-transferase 4; EC=2.5.1.18; AltName: Full=GST class-phi member 4; AltName: Full=GST-27; AltName: Full=GST-IV;	SubName: Full=Uncharacterized protein {ECO:0000313|EnsemblPlants:TRIAE_CS42_1AS_TGACv1_021532_AA0081830.1};	Glutathione S-transferase	GO:0043234,NA; GO:0043295,glutathione binding; GO:0004364,glutathione transferase activity; GO:0042803,protein homodimerization activity; GO:0009635,response to herbicide; GO:0009410,response to xenobiotic stimulus	Glutathione S-transferase, C-terminal domain
gene:TraesCS1A02G102900	2.75	2.25	1.07	2.19	2.66	2.86	0.28	0.3	0	40	31	19	34	47	44	4	5	0	1A	99138834	99140074	+	TraesCS1A02G102900	protein_coding	K00799 glutathione S-transferase [EC:2.5.1.18] | (RefSeq) LOC109732025; probable glutathione S-transferase GSTF1 (A)	probable glutathione S-transferase GSTF1 [Aegilops tauschii subsp. tauschii]	RecName: Full=Probable glutathione S-transferase GSTF1; EC=2.5.1.18; AltName: Full=GST-I;	SubName: Full=Uncharacterized protein {ECO:0000313|EnsemblPlants:TRIAE_CS42_1AS_TGACv1_019317_AA0064810.1};	Glutathione S-transferase	GO:0005737,cytoplasm; GO:0004364,glutathione transferase activity; GO:0006749,glutathione metabolic process	Glutathione S-transferase, C-terminal domain
gene:TraesCS1A02G103000	2.31	1.03	0.85	2.56	2.36	3.8	0.06	0.91	0.5	38	16	17	45	47	66	1	17	8	1A	99148620	99149896	+	TraesCS1A02G103000	protein_coding	K00799 glutathione S-transferase [EC:2.5.1.18] | (RefSeq) LOC109732026; glutathione S-transferase 4-like (A)	Glutathione S-transferase 4 [Triticum urartu]	RecName: Full=Glutathione S-transferase 4; EC=2.5.1.18; AltName: Full=GST class-phi member 4; AltName: Full=GST-27; AltName: Full=GST-IV;	SubName: Full=Uncharacterized protein {ECO:0000313|EnsemblPlants:TRIAE_CS42_1AS_TGACv1_019317_AA0064800.1};	Glutathione S-transferase	GO:0043234,NA; GO:0043295,glutathione binding; GO:0004364,glutathione transferase activity; GO:0042803,protein homodimerization activity; GO:0009635,response to herbicide; GO:0009410,response to xenobiotic stimulus	Glutathione S-transferase, C-terminal domain
gene:TraesCS1A02G103100	0	0.04	0.03	0.36	1.22	1.24	0	0	0	0	1	1	9	35	31	0	0	0	1A	99292072	99293625	-	TraesCS1A02G103100	protein_coding	K17479 glutaredoxin domain-containing cysteine-rich protein 1 | (RefSeq) LOC109772501; uncharacterized protein At5g39865-like (A)	uncharacterized protein At5g39865-like [Aegilops tauschii subsp. tauschii]	RecName: Full=Uncharacterized protein At5g39865;	SubName: Full=Uncharacterized protein {ECO:0000313|EnsemblPlants:TRIAE_CS42_1AS_TGACv1_020140_AA0075110.1};	Glutaredoxin-related protein	GO:0005886,plasma membrane; GO:0009055,electron transfer activity; GO:0015035,protein disulfide oxidoreductase activity; GO:0045454,cell redox homeostasis	Glutaredoxin
gene:TraesCS1A02G103900	2.72	3.06	2.96	13.37	21.24	29.37	4.21	9.19	3.14	127	135	168	666	1202	1449	190	489	143	1A	99868032	99871106	-	TraesCS1A02G103900	protein_coding	K00924 kinase [EC:2.7.1.-] | (RefSeq) receptor-like protein kinase HSL1 (A)	receptor-like protein kinase HAIKU2 [Aegilops tauschii subsp. tauschii]	RecName: Full=Receptor-like protein kinase HAIKU2; EC=2.7.11.1; Flags: Precursor;	SubName: Full=Uncharacterized protein {ECO:0000313|EnsemblPlants:TRIAE_CS42_5BS_TGACv1_424276_AA1388360.1};	--	GO:0016021,integral component of membrane; GO:0005524,ATP binding; GO:0004674,protein serine/threonine kinase activity; GO:0009960,endosperm development	Leucine Rich repeat
gene:TraesCS1A02G104500	9.82	14.81	18.09	11.53	6.41	7.87	10.11	32.35	18.54	448	639	1005	562	355	380	446	1684	825	1A	100267212	100272922	+	gene:TraesCS1A02G104500	Replication protein A subunit [Source:UniProtKB/TrEMBL%3BAcc:A0A1D5S4C9]	K07466 replication factor A1 | (RefSeq) replication protein A 70 kDa DNA-binding subunit C-like (A)	PREDICTED: replication protein A 70 kDa DNA-binding subunit C-like [Brachypodium distachyon]	RecName: Full=Replication protein A 70 kDa DNA-binding subunit C; Short=OsRPA70c; AltName: Full=Replication factor A protein 1C; AltName: Full=Replication protein A 1C;	RecName: Full=Replication protein A subunit {ECO:0000256|RuleBase:RU364130};	Single-stranded DNA-binding replication protein A (RPA), large (70 kD) subunit and related ssDNA-binding proteins	GO:0005634,nucleus; GO:0003677,DNA binding; GO:0008270,zinc ion binding; GO:0006310,DNA recombination; GO:0006281,DNA repair; GO:0006260,DNA replication	Zinc knuckle
gene:TraesCS1A02G104600	0.13	0.1	0.07	0.59	0.67	0.98	0.05	0.16	0	3	2	2	14	18	23	1	4	0	1A	100289595	100291148	-	TraesCS1A02G104600	protein_coding	--	protein CHUP1, chloroplastic-like [Aegilops tauschii subsp. tauschii]	--	SubName: Full=Uncharacterized protein {ECO:0000313|EnsemblPlants:TRIAE_CS42_1AS_TGACv1_020313_AA0076500.1};	--	GO:0016021,integral component of membrane	--
gene:TraesCS1A02G105300	0.25	0.33	0.28	0.06	0.03	0	0.23	0.76	0.35	8	10	11	2	1	0	7	28	11	1A	101320830	101324110	+	TraesCS1A02G105300	protein_coding	K00951 GTP pyrophosphokinase [EC:2.7.6.5] | (RefSeq) LOC109785736; probable GTP diphosphokinase CRSH1, chloroplastic (A)	probable GTP diphosphokinase CRSH1, chloroplastic [Aegilops tauschii subsp. tauschii]	RecName: Full=Probable GTP diphosphokinase CRSH1, chloroplastic; EC=2.7.6.5; AltName: Full=Calcium-activated RelA/Spot homolog 1; Short=OsCRSH1; AltName: Full=ppGpp synthetase CRSH1; Flags: Precursor;	SubName: Full=Uncharacterized protein {ECO:0000313|EnsemblPlants:TRIAE_CS42_1AS_TGACv1_020272_AA0076190.2};	Predicted guanosine polyphosphate pyrophosphohydrolase/synthase	GO:0009507,chloroplast; GO:0005524,ATP binding; GO:0005509,calcium ion binding; GO:0005525,GTP binding; GO:0008728,GTP diphosphokinase activity; GO:0016301,kinase activity; GO:0015969,guanosine tetraphosphate metabolic process	EF-hand domain pair
gene:TraesCS1A02G105700	0.03	0.07	0.05	0	0	0	0.26	0.11	0.29	1	2	2	0	0	0	8	4	9	1A	102164806	102170320	+	TraesCS1A02G105700	protein_coding	K20102 YTH domain-containing family protein | (RefSeq) uncharacterized protein LOC109779760 (A)	uncharacterized protein LOC109779760 [Aegilops tauschii subsp. tauschii]	RecName: Full=30-kDa cleavage and polyadenylation specificity factor 30 {ECO:0000303|PubMed:18479511}; EC=3.1.21.- {ECO:0000269|PubMed:17576667}; AltName: Full=Protein OXIDATIVE STRESS TOLERANT 6 {ECO:0000303|PubMed:18545667}; AltName: Full=Zinc finger CCCH domain-containing protein 11; Short=AtC3H11;	SubName: Full=Uncharacterized protein {ECO:0000313|EnsemblPlants:TRIAE_CS42_1DS_TGACv1_080880_AA0255100.1};	Uncharacterized high-glucose-regulated protein	GO:0005737,cytoplasm; GO:0005847,mRNA cleavage and polyadenylation specificity factor complex; GO:0005634,nucleus; GO:0005516,calmodulin binding; GO:0003677,DNA binding; GO:0004519,endonuclease activity; GO:0004521,endoribonuclease activity; GO:0046872,metal ion binding; GO:0003729,mRNA binding; GO:0003723,RNA binding; GO:0031124,mRNA 3'-end processing; GO:0006378,mRNA polyadenylation; GO:0009626…	YT521-B-like domain
gene:TraesCS1A02G105800	9.52	10.35	10.1	5.96	5.97	6.55	29.11	12.82	15.54	250	257	323	167	190	182	739	384	398	1A	102359664	102365134	+	TraesCS1A02G105800	protein_coding	K01206 alpha-L-fucosidase [EC:3.2.1.51] | (RefSeq) alpha-L-fucosidase 3-like (A)	GDSL esterase/lipase At1g09390-like [Aegilops tauschii subsp. tauschii]	RecName: Full=GDSL esterase/lipase At1g09390; EC=3.1.1.-; AltName: Full=Extracellular lipase At1g09390; Flags: Precursor;	SubName: Full=Uncharacterized protein {ECO:0000313|EnsemblPlants:TRIAE_CS42_1DS_TGACv1_080665_AA0251920.1};	--	GO:0009570,chloroplast stroma; GO:0005576,extracellular region; GO:0016788,hydrolase activity, acting on ester bonds; GO:0016042,lipid catabolic process	GDSL-like Lipase/Acylhydrolase
gene:TraesCS1A02G106300	0.55	0.46	0.73	0.65	0.4	0.58	0.73	1.43	1.35	39	31	63	49	34	43	50	115	93	1A	104208687	104219859	+	gene:TraesCS1A02G106300	DNA-directed RNA polymerase subunit [Source:UniProtKB/TrEMBL%3BAcc:A0A341NK83]	K16250 DNA-directed RNA polymerase IV subunit 1 [EC:2.7.7.6] | (RefSeq) LOC109751023; DNA-directed RNA polymerase IV subunit 1 isoform X1 (A)	DNA-directed RNA polymerase IV subunit 1 isoform X2 [Aegilops tauschii subsp. tauschii]	RecName: Full=DNA-directed RNA polymerase IV subunit 1; AltName: Full=DNA-directed RNA polymerase D subunit 1; Short=AtNRPD1a; Short=Nuclear RNA polymerase D 1a; EC=2.7.7.6; AltName: Full=Protein RNA-DIRECTED DNA METHYLATION DEFECTIVE 3; AltName: Full=Protein SILENCING DEFECTIVE 4; AltName: Full=Protein SILENCING MOVEMENT DEFICIENT 2; AltName: Full=RNA polymerase IV subunit 1a; Short=POL IV 1a;	RecName: Full=DNA-directed RNA polymerase subunit {ECO:0000256|RuleBase:RU004279}; EC=2.7.7.6 {ECO:0000256|RuleBase:RU004279};	RNA polymerase II, large subunit	GO:0005666,RNA polymerase III complex; GO:0000418,RNA polymerase IV complex; GO:0005654,nucleoplasm; GO:0005634,nucleus; GO:0003677,DNA binding; GO:0003899,DNA-directed 5'-3' RNA polymerase activity; GO:0046872,metal ion binding; GO:0031047,gene silencing by RNA; GO:0010495,long-distance posttranscriptional gene silencing; GO:0030422,production of siRNA involved in RNA interference; GO:0006355,re…	Putative zinc ribbon domain
gene:TraesCS1A02G106500	1.45	0.53	0.78	0.39	0.1	0.31	0.47	0.91	0.51	35	12	23	10	3	8	11	25	12	1A	104225642	104230111	+	TraesCS1A02G106500	protein_coding	--	uncharacterized protein LOC109751045 isoform X1 [Aegilops tauschii subsp. tauschii]	--	SubName: Full=Uncharacterized protein {ECO:0000313|EnsemblPlants:TRIAE_CS42_1AS_TGACv1_019346_AA0065190.2};	--	--	4Fe-4S dicluster domain
gene:TraesCS1A02G107200	10.58	10.64	4.08	0.22	0.02	0.04	139.45	12.64	57.47	454	432	213	10	1	2	5787	619	2406	1A	104931188	104936751	+	TraesCS1A02G107200	protein_coding	K01507 inorganic pyrophosphatase [EC:3.6.1.1] | (RefSeq) LOC109751043; pyrophosphate-energized vacuolar membrane proton pump 1-like (A)	predicted protein [Hordeum vulgare subsp. vulgare]	RecName: Full=Pyrophosphate-energized vacuolar membrane proton pump 1; EC=3.6.1.1; AltName: Full=Pyrophosphate-energized inorganic pyrophosphatase 1; Short=H(+)-PPase 1; AltName: Full=Vacuolar proton pyrophosphatase 1; AltName: Full=Vacuolar proton pyrophosphatase 3;	SubName: Full=Uncharacterized protein {ECO:0000313|EnsemblPlants:TRIAE_CS42_1AS_TGACv1_019179_AA0062230.2};	--	GO:0009507,chloroplast; GO:0009941,chloroplast envelope; GO:0010008,endosome membrane; GO:0005794,Golgi apparatus; GO:0016021,integral component of membrane; GO:0016020,membrane; GO:0005739,mitochondrion; GO:0000325,plant-type vacuole; GO:0009705,plant-type vacuole membrane; GO:0005886,plasma membrane; GO:0005774,vacuolar membrane; GO:0005773,vacuole; GO:0009678,hydrogen-translocating pyrophospha…	Inorganic H+ pyrophosphatase
gene:TraesCS1A02G107700	0.12	0.57	1.03	1.18	2.02	1.53	0.06	0	0.06	2	9	21	21	41	27	1	0	1	1A	106216687	106217991	-	TraesCS1A02G107700	protein_coding	K12133 MYB-related transcription factor LHY | (RefSeq) hypothetical protein (A)	Transcription factor ASG4 [Triticum urartu]	RecName: Full=Protein REVEILLE 6;	SubName: Full=Uncharacterized protein {ECO:0000313|EnsemblPlants:TRIAE_CS42_1AS_TGACv1_019295_AA0064470.1};	Zuotin and related molecular chaperones (DnaJ superfamily), contains DNA-binding domains	GO:0005634,nucleus; GO:0003677,DNA binding; GO:0003700,DNA-binding transcription factor activity; GO:0042752,regulation of circadian rhythm; GO:0009737,response to abscisic acid; GO:0046686,response to cadmium ion; GO:0009723,response to ethylene; GO:0009739,response to gibberellin; GO:0009753,response to jasmonic acid; GO:0009751,response to salicylic acid; GO:0009651,response to salt stress; GO…	Myb DNA-binding like
gene:TraesCS1A02G108000	5.8	3.89	7	6.68	8.41	5.16	1.44	2.88	2	104	66	153	128	183	98	25	59	35	1A	107101021	107106881	+	TraesCS1A02G108000	protein_coding	K12896 splicing factor, arginine/serine-rich 7 | (RefSeq) LOC109736689; serine/arginine-rich splicing factor RS2Z32-like (A)	serine/arginine-rich splicing factor RS2Z32-like [Aegilops tauschii subsp. tauschii]	RecName: Full=Serine/arginine-rich splicing factor RS2Z33; AltName: Full=RS-containing zinc finger protein 33; Short=At-RS2Z33; Short=At-RSZ33; Short=AtRSZ33;	SubName: Full=Uncharacterized protein {ECO:0000313|EnsemblPlants:TRIAE_CS42_1DS_TGACv1_080563_AA0250250.4};	Alternative splicing factor SRp20/9G8 (RRM superfamily)	GO:0016607,nuclear speck; GO:0005681,spliceosomal complex; GO:0003676,nucleic acid binding; GO:0008270,zinc ion binding; GO:0000398,mRNA splicing, via spliceosome; GO:0008380,RNA splicing; GO:0000245,spliceosomal complex assembly	Zinc knuckle
gene:TraesCS1A02G108100	2.73	2.47	3.18	1.78	2.27	2.63	4.09	4.88	3.73	105	90	149	73	106	107	152	214	140	1A	107107556	107110090	-	TraesCS1A02G108100	protein_coding	K04733 interleukin-1 receptor-associated kinase 4 [EC:2.7.11.1] | (RefSeq) probable receptor-like protein kinase At5g59700 (A)	Receptor-like protein kinase HERK 1 [Triticum urartu]	RecName: Full=Receptor-like protein kinase HERK 1; EC=2.7.11.-; AltName: Full=Protein HERCULES RECEPTOR KINASE 1; Flags: Precursor;	SubName: Full=Receptor-like protein kinase HERK 1 {ECO:0000313|EMBL:EMS65020.1, ECO:0000313|EnsemblPlants:TRIUR3_18088-P1};	Serine/threonine protein kinase	GO:0016021,integral component of membrane; GO:0005886,plasma membrane; GO:0009506,plasmodesma; GO:0005524,ATP binding; GO:0004672,protein kinase activity; GO:0004674,protein serine/threonine kinase activity; GO:0009741,response to brassinosteroid; GO:0009826,unidimensional cell growth	Phosphotransferase enzyme family
gene:TraesCS1A02G108500	1.34	1.53	2.02	0	0	0	0.81	0.49	0.57	12	13	22	0	0	0	7	5	5	1A	107646362	107648338	+	TraesCS1A02G108500	protein_coding	K10523 speckle-type POZ protein | (RefSeq) uncharacterized protein LOC110645119 (A)	PREDICTED: probable inactive serine/threonine-protein kinase fnkC [Brachypodium distachyon]	RecName: Full=Ubiquitin carboxyl-terminal hydrolase 12; EC=3.4.19.12; AltName: Full=Deubiquitinating enzyme 12; Short=AtUBP12; AltName: Full=Ubiquitin thioesterase 12; AltName: Full=Ubiquitin-specific-processing protease 12;	SubName: Full=Uncharacterized protein {ECO:0000313|EnsemblPlants:TRIAE_CS42_1AS_TGACv1_019102_AA0060650.2};	Speckle-type POZ protein SPOP and related proteins with TRAF, MATH and BTB/POZ domains	GO:0005737,cytoplasm; GO:0005829,cytosol; GO:0005634,nucleus; GO:0004843,thiol-dependent ubiquitin-specific protease activity; GO:0009867,jasmonic acid mediated signaling pathway; GO:0016579,protein deubiquitination; GO:0006511,ubiquitin-dependent protein catabolic process	MATH domain
gene:TraesCS1A02G108900	1.49	1.4	1.35	0.67	1.05	0.66	1.66	1.14	1.53	69	61	76	33	59	32	74	60	69	1A	108076850	108081795	-	TraesCS1A02G108900	protein_coding	--	VIL3 protein [Triticum monococcum subsp. aegilopoides]	RecName: Full=VIN3-like protein 1; AltName: Full=Protein VERNALIZATION 5;	SubName: Full=VIL3 protein {ECO:0000313|EMBL:ABJ99746.1};	--	GO:0005677,chromatin silencing complex; GO:0016607,nuclear speck; GO:0005634,nucleus; GO:0046872,metal ion binding; GO:0009908,flower development; GO:0016571,histone methylation; GO:0045814,negative regulation of gene expression, epigenetic; GO:0061087,positive regulation of histone H3-K27 methylation; GO:0051571,positive regulation of histone H3-K4 methylation; GO:0031062,positive regulation of …	Fibronectin type III domain
gene:TraesCS1A02G109400	0.12	0.33	0.56	0.06	0.07	0.14	0.45	1.12	0.75	7	19	41	4	5	9	26	77	44	1A	108760477	108766530	-	TraesCS1A02G109400	protein_coding	K20780 mediator of DNA damage checkpoint protein 1 | (RefSeq) uncharacterized LOC104425607 (A)	PAX-interacting protein 1 [Triticum urartu]	--	SubName: Full=Uncharacterized protein {ECO:0000313|EnsemblPlants:TRIAE_CS42_1AS_TGACv1_019352_AA0065330.1};	Signaling protein SWIFT and related BRCT domain proteins	--	Regulator of Ty1 transposition protein 107 BRCT domain
gene:TraesCS1A02G109700	0.42	0.55	0.64	0.71	1.21	0.96	0.22	0.46	0.43	16	20	30	29	56	39	8	20	16	1A	108778451	108781156	-	TraesCS1A02G109700	protein_coding	K19589 release factor glutamine methyltransferase [EC:2.1.1.297] | (RefSeq) pentatricopeptide repeat-containing protein At2g22410, mitochondrial (A)	pentatricopeptide repeat-containing protein At2g34400 [Aegilops tauschii subsp. tauschii]	RecName: Full=Pentatricopeptide repeat-containing protein At2g34400;	SubName: Full=Uncharacterized protein {ECO:0000313|EnsemblPlants:TRIAE_CS42_1AS_TGACv1_019352_AA0065300.1};	FOG: PPR repeat	GO:0043231,intracellular membrane-bounded organelle; GO:0004519,endonuclease activity; GO:0003723,RNA binding; GO:0009451,RNA modification	Pentacotripeptide-repeat region of PRORP
gene:TraesCS1A02G110100	7.11	7.52	7.96	6.96	3.73	3.97	10.7	25.5	11.93	22	22	30	23	14	13	32	90	36	1A	109428845	109429628	-	TraesCS1A02G110100	protein_coding	--	hypothetical protein TRIUR3_26978 [Triticum urartu]	RecName: Full=Probable mitochondrial saccharopine dehydrogenase-like oxidoreductase At5g39410; Short=SDH; EC=1.-.-.-;	SubName: Full=Uncharacterized protein {ECO:0000313|EMBL:EMS66759.1, ECO:0000313|EnsemblPlants:TRIUR3_26978-P1};	Uncharacterized membrane protein	GO:0009941,chloroplast envelope; GO:0016020,membrane; GO:0031966,mitochondrial membrane; GO:0005739,mitochondrion; GO:0005886,plasma membrane; GO:0005774,vacuolar membrane; GO:0005773,vacuole; GO:0016491,oxidoreductase activity	--
gene:TraesCS1A02G111000	4.41	2.03	3.29	6	9.13	7.96	1.99	2.86	1.76	108	47	98	157	271	206	47	80	42	1A	111150791	111153945	-	gene:TraesCS1A02G111000	Transition metal ion transporter%2C Ion transpor [Source: Projected from Oryza sativa (Os05g0164800)]	K14709 solute carrier family 39 (zinc transporter), member 1/2/3 | (RefSeq) LOC109778345; zinc transporter 6 (A)	zinc transporter 6 [Aegilops tauschii subsp. tauschii]	RecName: Full=Zinc transporter 6; AltName: Full=ZRT/IRT-like protein 6; Short=OsZIP6; Flags: Precursor;	SubName: Full=Uncharacterized protein {ECO:0000313|EnsemblPlants:TRIAE_CS42_1AS_TGACv1_019973_AA0073380.1};	Fe2+/Zn2+ regulated transporter	GO:0016021,integral component of membrane; GO:0005886,plasma membrane; GO:0005385,zinc ion transmembrane transporter activity; GO:0009624,response to nematode; GO:0071577,zinc ion transmembrane transport	ZIP Zinc transporter
gene:TraesCS1A02G111300	2.44	2.03	1.68	1.54	1.65	1.85	6.29	2.96	3.63	117	92	98	79	96	94	292	162	170	1A	112035816	112042777	-	TraesCS1A02G111300	protein_coding	K10457 kelch-like protein 20 | (RefSeq) ring canal kelch homolog (A)	Kelch-like protein 5 [Triticum urartu]	RecName: Full=B2 protein;	SubName: Full=Uncharacterized protein {ECO:0000313|EnsemblPlants:TRIAE_CS42_1AS_TGACv1_019849_AA0072170.1};	FOG: Kelch repeat	--	Galactose oxidase, central domain
gene:TraesCS1A02G111700	0	0.07	0	0	1.12	0.85	0	0.23	0.73	0	1	0	0	21	14	0	4	11	1A	112942474	112944362	-	TraesCS1A02G111700	protein_coding	K13944 LOB domain-containing protein 16 | (RefSeq) LOB domain-containing protein 16-like (A)	LOB domain-containing protein 15-like [Aegilops tauschii subsp. tauschii]	RecName: Full=LOB domain-containing protein 13; AltName: Full=ASYMMETRIC LEAVES 2-like protein 10; Short=AS2-like protein 10;	SubName: Full=Uncharacterized protein {ECO:0000313|EnsemblPlants:TRIAE_CS42_U_TGACv1_645377_AA2144180.1};	--	GO:0016020,membrane	Lateral organ boundaries (LOB) domain
gene:TraesCS1A02G112100	9.76	6.78	8.52	3.86	3.24	2.89	6.5	11.86	9.45	303	199	322	128	122	95	195	420	286	1A	113858147	113861587	-	TraesCS1A02G112100	protein_coding	K15285 solute carrier family 35, member E3 | (RefSeq) LOC109780900; uncharacterized membrane protein At1g06890-like (A)	predicted protein [Hordeum vulgare subsp. vulgare]	RecName: Full=UDP-xylose transporter 3 {ECO:0000312|EMBL:AKA88214.1};	SubName: Full=Uncharacterized protein {ECO:0000313|EnsemblPlants:TRIAE_CS42_1AS_TGACv1_020405_AA0077250.1};	Glucose-6-phosphate/phosphate and phosphoenolpyruvate/phosphate antiporter	GO:0005768,endosome; GO:0005794,Golgi apparatus; GO:0000139,Golgi membrane; GO:0016021,integral component of membrane; GO:0005802,trans-Golgi network; GO:0015297,antiporter activity; GO:0005464,UDP-xylose transmembrane transporter activity; GO:0008643,carbohydrate transport; GO:0015790,UDP-xylose transmembrane transport	EamA-like transporter family
gene:TraesCS1A02G112800	6.47	6.57	7	14.44	16.71	16.11	5.46	9.03	10.92	76	73	100	181	238	200	62	121	125	1A	115364416	115368103	-	TraesCS1A02G112800	protein_coding	K03008 DNA-directed RNA polymerase II subunit RPB11 | (RefSeq) LOC109732580; DNA-directed RNA polymerases II, IV and V subunit 11-like (A)	unnamed protein product [Triticum aestivum]	RecName: Full=DNA-directed RNA polymerases II, IV and V subunit 11; AltName: Full=DNA-directed RNA polymerase II 13.6 kDa polypeptide; AltName: Full=DNA-directed RNA polymerase II subunit J; AltName: Full=DNA-directed RNA polymerase II subunit RPB11; Short=RNA polymerase II subunit B11;	SubName: Full=Uncharacterized protein {ECO:0000313|EnsemblPlants:TRIAE_CS42_1AS_TGACv1_019843_AA0072080.1};	RNA polymerase, subunit L	GO:0005665,RNA polymerase II, core complex; GO:0000418,RNA polymerase IV complex; GO:0000419,RNA polymerase V complex; GO:0003677,DNA binding; GO:0003899,DNA-directed 5'-3' RNA polymerase activity; GO:0046983,protein dimerization activity; GO:0006366,transcription by RNA polymerase II	RNA polymerase Rpb3/Rpb11 dimerisation domain
gene:TraesCS1A02G113100	0.2	0.93	0.24	0	0.08	0	0.51	1.29	0.5	2	9	3	0	1	0	5	15	5	1A	115939762	115940521	+	TraesCS1A02G113100	protein_coding	--	hypothetical protein TRIUR3_12039 [Triticum urartu]	RecName: Full=Arabinogalactan peptide 16; Short=AG-peptide 16; Flags: Precursor;	SubName: Full=Uncharacterized protein {ECO:0000313|EnsemblPlants:TRIAE_CS42_1AS_TGACv1_019035_AA0058510.1};	--	GO:0031225,anchored component of membrane; GO:0005886,plasma membrane	Arabinogalactan peptide
gene:TraesCS1A02G113400	0.21	0.74	0.14	0	0	0	0.6	0	0.47	5	17	4	0	0	0	14	0	11	1A	116694052	116697642	+	gene:TraesCS1A02G113400	Tryptophan aminotransferase%2C Indole-3-acetic acid (IAA) biosynthesis%2C Grain developmen [Source: Projected from Oryza sativa (Os05g0169300)]	K16903 L-tryptophan---pyruvate aminotransferase [EC:2.6.1.99] | (RefSeq) LOC109740802; tryptophan aminotransferase-related protein 1-like (A)	Tryptophan aminotransferase 1 [Triticum urartu]	RecName: Full=Tryptophan aminotransferase-related protein 2; EC=2.6.1.27; EC=2.6.1.99;	SubName: Full=Uncharacterized protein {ECO:0000313|EnsemblPlants:TRIAE_CS42_1AS_TGACv1_019443_AA0066620.1};	--	GO:0005789,endoplasmic reticulum membrane; GO:0016021,integral component of membrane; GO:0016846,carbon-sulfur lyase activity; GO:0050362,L-tryptophan:2-oxoglutarate aminotransferase activity; GO:0080097,L-tryptophan:pyruvate aminotransferase activity; GO:0009851,auxin biosynthetic process; GO:0043562,cellular response to nitrogen levels; GO:0042742,defense response to bacterium; GO:0009908,flowe…	Aminotransferase class I and II
gene:TraesCS1A02G113600	0.19	0.25	0	0	0.04	0.04	1.89	0.82	0.96	4	5	0	0	1	1	39	20	20	1A	117192083	117193881	-	TraesCS1A02G113600	protein_coding	K16903 L-tryptophan---pyruvate aminotransferase [EC:2.6.1.99] | (RefSeq) uncharacterized LOC101785211 (A)	tryptophan aminotransferase related 2 [Triticum aestivum]	RecName: Full=Tryptophan aminotransferase-related protein 2; EC=2.6.1.27; EC=2.6.1.99;	SubName: Full=Uncharacterized protein {ECO:0000313|EnsemblPlants:TRIAE_CS42_1AS_TGACv1_021179_AA0081240.1};	--	GO:0005789,endoplasmic reticulum membrane; GO:0016021,integral component of membrane; GO:0016846,carbon-sulfur lyase activity; GO:0050362,L-tryptophan:2-oxoglutarate aminotransferase activity; GO:0080097,L-tryptophan:pyruvate aminotransferase activity; GO:0009851,auxin biosynthetic process; GO:0043562,cellular response to nitrogen levels; GO:0042742,defense response to bacterium; GO:0009908,flowe…	Aminotransferase class I and II
gene:TraesCS1A02G114000	0.3	0.35	0.34	0.03	0.37	0.21	0.65	0.98	0.68	8	9	11	1	12	6	17	30	18	1A	117906705	117912166	-	TraesCS1A02G114000	protein_coding	K09775 uncharacterized protein | (RefSeq) uncharacterized protein LOC111283728 isoform X1 (A)	uncharacterized protein LOC109781853 [Aegilops tauschii subsp. tauschii]	--	SubName: Full=Uncharacterized protein {ECO:0000313|EnsemblPlants:TRIAE_CS42_1AS_TGACv1_020021_AA0073980.1};	--	GO:0016020,membrane; GO:0008375,acetylglucosaminyltransferase activity	Core-2/I-Branching enzyme
gene:TraesCS1A02G114500	0	0	0	0	0	0	0.39	0	0.13	0	0	0	0	0	0	12	0	4	1A	118761484	118767307	+	gene:TraesCS1A02G114500	DNA-directed RNA polymerase subunit [Source:UniProtKB/TrEMBL%3BAcc:A0A341NTP3]	K03018 DNA-directed RNA polymerase III subunit RPC1 [EC:2.7.7.6] | (RefSeq) DNA-directed RNA polymerase III subunit 1-like (A)	PREDICTED: DNA-directed RNA polymerase III subunit 1-like [Brachypodium distachyon]	RecName: Full=DNA-directed RNA polymerase III subunit 1 {ECO:0000305}; AltName: Full=DNA-directed RNA polymerase III subunit RPC1 {ECO:0000305}; Short=DNA polymerase I subunit C1 {ECO:0000305}; EC=2.7.7.6 {ECO:0000305}; AltName: Full=Nuclear RNA polymerase C1 {ECO:0000312|EMBL:AED97269.1};	RecName: Full=DNA-directed RNA polymerase subunit {ECO:0000256|RuleBase:RU004279}; EC=2.7.7.6 {ECO:0000256|RuleBase:RU004279};	RNA polymerase III, large subunit	GO:0005634,nucleus; GO:0003677,DNA binding; GO:0003899,DNA-directed 5'-3' RNA polymerase activity; GO:0046872,metal ion binding; GO:0006351,transcription, DNA-templated	RNA polymerase Rpb1, domain 3
gene:TraesCS1A02G115200	0.92	0.93	1.08	0.75	0.27	0.31	1.4	4.24	1.95	25	24	36	22	9	9	37	132	52	1A	119703455	119708196	+	TraesCS1A02G115200	protein_coding	K15283 solute carrier family 35, member E1 | (RefSeq) phosphoenolpyruvate/phosphate translocator 3, chloroplastic-like (A)	predicted protein [Hordeum vulgare subsp. vulgare]	RecName: Full=Phosphoenolpyruvate/phosphate translocator 3, chloroplastic; Short=OsPPT3; Flags: Precursor;	SubName: Full=Uncharacterized protein {ECO:0000313|EnsemblPlants:TRIAE_CS42_1AS_TGACv1_019260_AA0064030.1};	Glucose-6-phosphate/phosphate and phosphoenolpyruvate/phosphate antiporter	GO:0031969,chloroplast membrane; GO:0016021,integral component of membrane; GO:0015121,phosphoenolpyruvate:phosphate antiporter activity; GO:0071917,triose-phosphate transmembrane transporter activity; GO:0008643,carbohydrate transport; GO:0015714,phosphoenolpyruvate transport; GO:0035436,triose phosphate transmembrane transport	UAA transporter family
gene:TraesCS1A02G115400	14.32	10.59	15.29	15.51	17.59	13.15	18.34	60.6	32.58	210	147	273	243	313	204	260	1014	466	1A	119739449	119740541	+	TraesCS1A02G115400	protein_coding	--	embryo-specific protein ATS3A-like [Aegilops tauschii subsp. tauschii]	RecName: Full=Embryo-specific protein ATS3A {ECO:0000305}; AltName: Full=Protein ARABIDOPSIS THALIANA SEED 3A {ECO:0000305}; Flags: Precursor;	SubName: Full=Uncharacterized protein {ECO:0000313|EnsemblPlants:TRIAE_CS42_1AS_TGACv1_019260_AA0064010.1};	--	GO:0005576,extracellular region; GO:0009506,plasmodesma	Embryo-specific protein 3, (ATS3)
gene:TraesCS1A02G115700	223.05	268.91	294.37	179.98	116.29	130.25	46.32	168.04	96.53	3850	4391	6187	3318	2435	2378	773	3309	1625	1A	120363802	120365499	+	TraesCS1A02G115700	protein_coding	K14611 solute carrier family 23 (nucleobase transporter), member 1/2 | (RefSeq) nucleobase-ascorbate transporter 3-like (A)	methylmalonyl-CoA epimerase, mitochondrial-like [Aegilops tauschii subsp. tauschii]	--	SubName: Full=Uncharacterized protein {ECO:0000313|EnsemblPlants:TRIAE_CS42_1AS_TGACv1_019861_AA0072290.1};	--	--	Glyoxalase-like domain
gene:TraesCS1A02G116200	2.56	1.9	2.25	2.23	2.41	2.5	3.54	5.41	3.98	161	113	172	150	184	166	215	388	244	1A	121740032	121746242	-	gene:TraesCS1A02G116200	Cellulose synthase [Source:UniProtKB/TrEMBL%3BAcc:A0A1D5S222]	K10999 cellulose synthase A [EC:2.4.1.12] | (RefSeq) LOC109771892; probable cellulose synthase A catalytic subunit 1 [UDP-forming] (A)	probable cellulose synthase A catalytic subunit 1 [UDP-forming]	RecName: Full=Probable cellulose synthase A catalytic subunit 1 [UDP-forming]; EC=2.4.1.12; AltName: Full=OsCesA1;	RecName: Full=Cellulose synthase {ECO:0000256|RuleBase:RU361116}; EC=2.4.1.12 {ECO:0000256|RuleBase:RU361116};	--	GO:0005794,Golgi apparatus; GO:0016021,integral component of membrane; GO:0005886,plasma membrane; GO:0016760,cellulose synthase (UDP-forming) activity; GO:0016759,cellulose synthase activity; GO:0046872,metal ion binding; GO:0071555,cell wall organization; GO:0030244,cellulose biosynthetic process; GO:0009833,plant-type primary cell wall biogenesis	RING/Ubox like zinc-binding domain
gene:TraesCS1A02G116300	2.02	4.27	3.5	1.05	0.18	0.64	3.71	4.91	4.14	9	18	19	5	1	3	16	25	18	1A	121880232	121881650	-	TraesCS1A02G116300	protein_coding	--	hypothetical protein TRIUR3_08747 [Triticum urartu]	--	SubName: Full=Uncharacterized protein {ECO:0000313|EMBL:EMS67001.1, ECO:0000313|EnsemblPlants:TRIUR3_08747-P1};	--	--	--
gene:TraesCS1A02G116900	2.71	10	7.29	0.48	0.12	0.14	3.03	1.86	2.26	37	129	121	7	2	2	40	29	30	1A	124180828	124181726	-	TraesCS1A02G116900	protein_coding	--	predicted protein [Hordeum vulgare subsp. vulgare]	--	SubName: Full=Uncharacterized protein {ECO:0000313|EnsemblPlants:TRIAE_CS42_1BS_TGACv1_050900_AA0176540.1};	--	--	--
gene:TraesCS1A02G117300	0.21	0.1	0.23	0	0	0	0.26	0.04	0.17	9	4	12	0	0	0	11	2	7	1A	124479419	124482262	+	TraesCS1A02G117300	protein_coding	K11420 euchromatic histone-lysine N-methyltransferase [EC:2.1.1.43] | (RefSeq) uncharacterized protein LOC109771886 (A)	Histone-lysine N-methyltransferase, H3 lysine-9 specific SUVH5 [Triticum urartu]	RecName: Full=Histone-lysine N-methyltransferase, H3 lysine-9 specific SUVH5; EC=2.1.1.43; AltName: Full=Histone H3-K9 methyltransferase 5; Short=H3-K9-HMTase 5; AltName: Full=Protein SET DOMAIN GROUP 9; AltName: Full=Suppressor of variegation 3-9 homolog protein 5; Short=Su(var)3-9 homolog protein 5;	SubName: Full=Histone-lysine N-methyltransferase, H3 lysine-9 specific SUVH5 {ECO:0000313|EMBL:EMS48020.1, ECO:0000313|EnsemblPlants:TRIUR3_29767-P1};	Histone H3 (Lys9) methyltransferase SUV39H1/Clr4, required for transcriptional silencing	GO:0000775,chromosome, centromeric region; GO:0005634,nucleus; GO:0042054,histone methyltransferase activity; GO:0018024,histone-lysine N-methyltransferase activity; GO:0008270,zinc ion binding; GO:0031048,chromatin silencing by small RNA; GO:0016571,histone methylation; GO:0040029,regulation of gene expression, epigenetic; GO:0010200,response to chitin	Pre-SET motif
gene:TraesCS1A02G117400	3.14	2.62	3.26	1.7	3.47	2.19	6.67	5.65	4.74	38	30	48	22	51	28	78	78	56	1A	124786602	124787399	-	TraesCS1A02G117400	protein_coding	--	hypothetical protein [Triticum aestivum]	--	SubName: Full=Uncharacterized protein {ECO:0000313|EMBL:AEI28613.1, ECO:0000313|EnsemblPlants:TRIAE_CS42_1AS_TGACv1_019883_AA0072390.1};	--	--	--
gene:TraesCS1A02G117900	0.33	3.74	4.05	0.04	0	0	0.58	2.57	1.53	7	76	106	1	0	0	12	63	32	1A	125150544	125151961	+	gene:TraesCS1A02G117900	Glycosyltransferase [Source:UniProtKB/TrEMBL%3BAcc:A0A1D5S309]	K13496 UDP-glucosyltransferase 73C [EC:2.4.1.-] | (RefSeq) LOC109774634; UDP-glycosyltransferase 73E1-like (A)	UDP-glycosyltransferase 73E1-like [Aegilops tauschii subsp. tauschii]	RecName: Full=UDP-glycosyltransferase 73C2; EC=2.4.1.-;	RecName: Full=Glycosyltransferase {ECO:0000256|RuleBase:RU362057}; EC=2.4.1.- {ECO:0000256|RuleBase:RU362057};	UDP-glucuronosyl and UDP-glucosyl transferase	GO:0043231,intracellular membrane-bounded organelle; GO:0080043,quercetin 3-O-glucosyltransferase activity; GO:0080044,quercetin 7-O-glucosyltransferase activity; GO:0008152,metabolic process	UDP-glucoronosyl and UDP-glucosyl transferase
gene:TraesCS1A02G118300	0.16	0.08	0.06	0.07	0.13	0.07	0.56	0.51	0.64	4	2	2	2	4	2	14	15	16	1A	126856106	126858676	-	gene:TraesCS1A02G118300	Serine/threonine protein phosphatase 2A regulatory subunit [Source:UniProtKB/TrEMBL%3BAcc:A0A341NJS0]	K11584 serine/threonine-protein phosphatase 2A regulatory subunit B' | (RefSeq) LOC109747827; serine/threonine protein phosphatase 2A 57 kDa regulatory subunit B' iota isoform-like (A)	Serine/threonine protein phosphatase 2A 57 kDa regulatory subunit B' iota isoform [Triticum urartu]	RecName: Full=Serine/threonine protein phosphatase 2A 57 kDa regulatory subunit B' kappa isoform; Short=AtB' kappa; Short=PP2A, B' subunit, kappa isoform;	RecName: Full=Serine/threonine protein phosphatase 2A regulatory subunit {ECO:0000256|PIRNR:PIRNR028043};	Serine/threonine protein phosphatase 2A, regulatory subunit	GO:0005737,cytoplasm; GO:0000159,protein phosphatase type 2A complex; GO:0019888,protein phosphatase regulator activity; GO:0007165,signal transduction	Protein phosphatase 2A regulatory B subunit (B56 family)
gene:TraesCS1A02G118400	4.65	3.03	3.82	7.47	9.32	9.63	4.13	6.75	4.62	99	61	99	170	241	217	85	164	96	1A	127075151	127077797	-	gene:TraesCS1A02G118400	Auxin-responsive protein [Source:UniProtKB/TrEMBL%3BAcc:A0A341NTU1]	K14484 auxin-responsive protein IAA | (RefSeq) LOC109739769; auxin-responsive protein IAA15-like (A)	Auxin-responsive protein IAA15 [Triticum urartu]	RecName: Full=Auxin-responsive protein IAA15; AltName: Full=Indoleacetic acid-induced protein 15;	RecName: Full=Auxin-responsive protein {ECO:0000256|RuleBase:RU004549};	--	GO:0005634,nucleus; GO:0009734,auxin-activated signaling pathway; GO:0006355,regulation of transcription, DNA-templated; GO:0009733,response to auxin; GO:0006351,transcription, DNA-templated	AUX/IAA family
gene:TraesCS1A02G119100	1.42	0.91	0.5	2.66	3.17	2.35	2.3	3.68	2.39	28	17	12	56	76	49	44	83	46	1A	129003620	129005020	-	TraesCS1A02G119100	protein_coding	K20240 spermidine dicoumaroyl transferase [EC:2.3.1.249] | (RefSeq) acyl transferase 5 (A)	acyl transferase 7-like [Aegilops tauschii subsp. tauschii]	RecName: Full=Acyl transferase 7 {ECO:0000305}; Short=OsAT7 {ECO:0000303|PubMed:23391577}; EC=2.3.1.- {ECO:0000305};	SubName: Full=Uncharacterized protein {ECO:0000313|EnsemblPlants:TRIAE_CS42_1DS_TGACv1_080531_AA0249640.1};	--	GO:0016410,N-acyltransferase activity	Transferase family
gene:TraesCS1A02G119300	1.67	0.76	0.53	16.76	28.35	30.91	0.07	0.36	0.07	49	21	19	525	1009	959	2	12	2	1A	130149160	130151093	+	gene:TraesCS1A02G119300	Glycosyltransferase [Source:UniProtKB/TrEMBL%3BAcc:A0A1D5S4H2]	K21371 crocetin glucosyltransferase [EC:2.4.1.271] | (RefSeq) LOC109787137; crocetin glucosyltransferase, chloroplastic-like (A)	crocetin glucosyltransferase, chloroplastic-like [Aegilops tauschii subsp. tauschii]	RecName: Full=Crocetin glucosyltransferase, chloroplastic; EC=2.4.1.271; AltName: Full=UDP-glucose glucosyltransferase 1; Short=GjUGT1; AltName: Full=UDP-glycosyltransferase 75L6; Flags: Precursor;	RecName: Full=Glycosyltransferase {ECO:0000256|RuleBase:RU362057}; EC=2.4.1.- {ECO:0000256|RuleBase:RU362057};	UDP-glucuronosyl and UDP-glucosyl transferase	GO:0009507,chloroplast; GO:0016758,transferase activity, transferring hexosyl groups; GO:0008152,metabolic process	UDP-glucoronosyl and UDP-glucosyl transferase
gene:TraesCS1A02G119500	13.54	13.03	14.59	32.18	38.7	37.05	5.85	6.39	6.49	323	294	424	820	1120	935	135	174	151	1A	130909358	130913217	-	TraesCS1A02G119500	protein_coding	--	hypothetical protein TRIUR3_26789 [Triticum urartu]	--	SubName: Full=Uncharacterized protein {ECO:0000313|EnsemblPlants:TRIAE_CS42_1AS_TGACv1_019190_AA0062640.1};	--	--	--
gene:TraesCS1A02G119600	6.65	5.01	8.56	2.69	3.27	2.41	6.26	15.64	5.09	146	104	229	63	87	56	133	392	109	1A	131520069	131521683	-	TraesCS1A02G119600	protein_coding	K03006 DNA-directed RNA polymerase II subunit RPB1 [EC:2.7.7.6] | (RefSeq) leucine-rich repeat extensin-like protein 1 (A)	leucine-rich repeat extensin-like protein 4 [Aegilops tauschii subsp. tauschii]	RecName: Full=Leucine-rich repeat extensin-like protein 4; Short=AtLRX4; Short=LRR/EXTENSIN4; AltName: Full=Cell wall hydroxyproline-rich glycoprotein; Flags: Precursor;	SubName: Full=Uncharacterized protein {ECO:0000313|EnsemblPlants:TRIAE_CS42_1AS_TGACv1_019780_AA0071390.2};	--	GO:0005618,cell wall; GO:0005576,extracellular region; GO:0009505,plant-type cell wall; GO:0009506,plasmodesma; GO:0005199,structural constituent of cell wall; GO:0071555,cell wall organization	Leucine rich repeat N-terminal domain
gene:TraesCS1A02G119700	0.77	1.1	1.16	0.2	0.7	1.06	1.46	2.43	2.27	29	39	53	8	32	42	53	104	83	1A	131963409	131971449	-	TraesCS1A02G119700	protein_coding	--	MAR-binding filament-like protein 1 [Aegilops tauschii subsp. tauschii]	RecName: Full=MAR-binding filament-like protein 1-1;	SubName: Full=Uncharacterized protein {ECO:0000313|EnsemblPlants:TRIAE_CS42_1AS_TGACv1_020297_AA0076460.7};	--	GO:0016363,nuclear matrix; GO:0003677,DNA binding	Autophagy protein 16 (ATG16)
gene:TraesCS1A02G119800	0.59	0.13	0.87	0.67	0.49	0.28	1.62	1.89	2.21	14	3	25	17	14	7	37	51	51	1A	132133545	132135498	-	TraesCS1A02G119800	protein_coding	--	uncharacterized protein LOC109742496 isoform X1 [Aegilops tauschii subsp. tauschii]	RecName: Full=Protein MARD1 {ECO:0000303|PubMed:15159630}; AltName: Full=Mediator of ABA-regulated dormancy1 {ECO:0000303|PubMed:15159630}; AltName: Full=Senescence-associated protein SAG102 {ECO:0000303|PubMed:11402199};	SubName: Full=Uncharacterized protein {ECO:0000313|EnsemblPlants:TRIAE_CS42_1AS_TGACv1_021173_AA0081210.1};	--	GO:0010494,cytoplasmic stress granule; GO:0000932,P-body; GO:0046872,metal ion binding; GO:0009737,response to abscisic acid; GO:0010162,seed dormancy process	zinc-finger of the FCS-type, C2-C2
gene:TraesCS1A02G119900	0.32	0.77	0.41	0.34	0.15	0.24	1.08	1.31	0.63	14	32	22	16	8	11	46	66	27	1A	132264139	132275003	+	TraesCS1A02G119900	protein_coding	K04120 ent-copalyl diphosphate synthase [EC:5.5.1.13] | (RefSeq) LOC109737607; ent-copalyl diphosphate synthase 1, chloroplastic-like (A)	ent-copalyl diphosphate synthase 1, chloroplastic-like [Aegilops tauschii subsp. tauschii]	RecName: Full=Ent-copalyl diphosphate synthase 1, chloroplastic; Short=Ent-CDP synthase 1; Short=OsCPS1; Short=OsCPS1ent; EC=5.5.1.13; AltName: Full=Ent-kaurene synthase A; AltName: Full=OsCPS; Flags: Precursor;	SubName: Full=Uncharacterized protein {ECO:0000313|EnsemblPlants:TRIAE_CS42_1AS_TGACv1_019627_AA0069090.1};	--	GO:0009507,chloroplast; GO:0009905,ent-copalyl diphosphate synthase activity; GO:0000287,magnesium ion binding; GO:0010333,terpene synthase activity; GO:0009686,gibberellin biosynthetic process; GO:0009685,gibberellin metabolic process	Prenyltransferase and squalene oxidase repeat
gene:TraesCS1A02G120200	20.63	21.41	28.63	14.1	13.06	11.34	16.31	41.24	28.77	1049	1030	1773	766	806	610	802	2393	1427	1A	132783825	132791382	+	TraesCS1A02G120200	protein_coding	K09489 heat shock 70kDa protein 4 | (RefSeq) LOC109768529; heat shock 70 kDa protein 14-like (A)	heat shock 70 kDa protein 14-like [Aegilops tauschii subsp. tauschii]	RecName: Full=Heat shock 70 kDa protein 15; AltName: Full=Heat shock protein 70-15; Short=AtHsp70-15;	SubName: Full=Heat shock 70 kDa protein 4L {ECO:0000313|EMBL:EMT31029.1, ECO:0000313|EnsemblPlants:EMT31029};	Molecular chaperones HSP105/HSP110/SSE1, HSP70 superfamily	GO:0005618,cell wall; GO:0005829,cytosol; GO:0005634,nucleus; GO:0005886,plasma membrane; GO:0009506,plasmodesma; GO:0005524,ATP binding	MreB/Mbl protein
gene:TraesCS1A02G120400	0	0.21	0.05	0	0.11	0.06	1.18	0.29	0.82	0	3	1	0	2	1	17	5	12	1A	132797900	132800842	-	TraesCS1A02G120400	protein_coding	K02882 large subunit ribosomal protein L18Ae | (RefSeq) 60S ribosomal protein L18a-like (A)	60S ribosomal protein L18a-like protein [Aegilops tauschii subsp. tauschii]	RecName: Full=60S ribosomal protein L18a-like protein;	SubName: Full=Uncharacterized protein {ECO:0000313|EnsemblPlants:TRIAE_CS42_U_TGACv1_642737_AA2122460.1};	--	GO:0005840,ribosome; GO:0003723,RNA binding; GO:0003735,structural constituent of ribosome; GO:0006412,translation	--
gene:TraesCS1A02G120800	1.39	1.06	1.68	2.92	3.24	3.65	0.8	2.23	1.38	36	26	53	81	102	100	20	66	35	1A	133163923	133166640	-	TraesCS1A02G120800	protein_coding	K02918 large subunit ribosomal protein L35e | (RefSeq) hypothetical protein (A)	protein SLOW GREEN 1, chloroplastic-like [Aegilops tauschii subsp. tauschii]	RecName: Full=protein SLOW GREEN 1, chloroplastic {ECO:0000303|PubMed:24420572}; Flags: Precursor;	SubName: Full=Uncharacterized protein {ECO:0000313|EnsemblPlants:TRIAE_CS42_1AS_TGACv1_019145_AA0061600.1};	--	GO:0009507,chloroplast; GO:0009941,chloroplast envelope; GO:0009536,plastid; GO:0009658,chloroplast organization	Domain of unknown function (DUF3328)
gene:TraesCS1A02G121800	1.12	15.6	24.67	0.26	0.26	0.34	1.7	2.04	0.78	28	368	749	7	8	9	41	58	19	1A	135966918	135968561	-	TraesCS1A02G121800	protein_coding	K23222 nuclease HARBI1 [EC:3.1.-.-] | (RefSeq) LOC109755632; protein ALP1-like (A)	protein ALP1-like [Aegilops tauschii subsp. tauschii]	RecName: Full=Protein ANTAGONIST OF LIKE HETEROCHROMATIN PROTEIN 1 {ECO:0000303|PubMed:26642436}; EC=3.1.-.-;	SubName: Full=Uncharacterized protein {ECO:0000313|EnsemblPlants:TRIAE_CS42_1BS_TGACv1_049737_AA0160660.1};	Predicted transposase	GO:0035098,ESC/E(Z) complex; GO:0005634,nucleus; GO:0035102,PRC1 complex; GO:0003682,chromatin binding; GO:0046872,metal ion binding; GO:0004518,nuclease activity; GO:0031936,negative regulation of chromatin silencing; GO:0006351,transcription, DNA-templated	--
gene:TraesCS1A02G122100	0.12	0.41	0.64	0.51	0.28	0.21	0.88	1.93	1.01	9	28	57	40	25	16	62	161	72	1A	136923917	136959905	+	TraesCS1A02G122100	protein_coding	--	uncharacterized protein LOC109755623 [Aegilops tauschii subsp. tauschii]	--	SubName: Full=Uncharacterized protein {ECO:0000313|EnsemblPlants:TRIAE_CS42_1BS_TGACv1_050119_AA0167640.2};	--	GO:0016021,integral component of membrane	Putative ephrin-receptor like
gene:TraesCS1A02G122500	1.4	9.7	4.15	0.4	0.58	0.28	8.22	2.62	4.16	42	276	152	13	21	9	239	90	122	1A	138225347	138228929	-	gene:TraesCS1A02G122500	Malic enzyme [Source:UniProtKB/TrEMBL%3BAcc:W4ZXP0]	K00029 malate dehydrogenase (oxaloacetate-decarboxylating)(NADP+) [EC:1.1.1.40] | (RefSeq) NADP-dependent malic enzyme, chloroplastic (A)	NADP-dependent malic enzyme, chloroplastic [Triticum urartu]	RecName: Full=NADP-dependent malic enzyme, chloroplastic; Short=NADP-ME; EC=1.1.1.40; Flags: Precursor;	RecName: Full=Malic enzyme {ECO:0000256|RuleBase:RU003426};	NADP+-dependent malic enzyme	GO:0009507,chloroplast; GO:0004471,malate dehydrogenase (decarboxylating) (NAD+) activity; GO:0004473,malate dehydrogenase (decarboxylating) (NADP+) activity; GO:0046872,metal ion binding; GO:0051287,NAD binding; GO:0008948,oxaloacetate decarboxylase activity; GO:0006108,malate metabolic process; GO:0006090,pyruvate metabolic process	Malic enzyme, N-terminal domain
gene:TraesCS1A02G122800	0.05	0.3	0.12	3.77	5.5	5.1	2.79	4.86	3.3	1	6	3	85	141	114	57	117	68	1A	139637058	139641051	-	gene:TraesCS1A02G122800	Phosphotransferase [Source:UniProtKB/TrEMBL%3BAcc:A0A341NIZ3]	K00844 hexokinase [EC:2.7.1.1] | (RefSeq) LOC109737843; hexokinase-7 (A)	hexokinase-7 [Aegilops tauschii subsp. tauschii]	RecName: Full=Hexokinase-7; EC=2.7.1.1; AltName: Full=Hexokinase-6;	RecName: Full=Phosphotransferase {ECO:0000256|RuleBase:RU362007}; EC=2.7.1.- {ECO:0000256|RuleBase:RU362007};	Hexokinase	GO:0005829,cytosol; GO:0005524,ATP binding; GO:0008865,fructokinase activity; GO:0004340,glucokinase activity; GO:0005536,glucose binding; GO:0019158,mannokinase activity; GO:0001678,cellular glucose homeostasis; GO:0006096,glycolytic process	Hexokinase
gene:TraesCS1A02G122900	0.04	0.19	0.29	0.36	1.22	0.67	0.04	0.15	0.9	1	5	10	11	42	20	1	5	25	1A	140960645	140962849	+	TraesCS1A02G122900	protein_coding	K14411 RNA-binding protein Musashi | (RefSeq) protein gar2 (A)	protein IQ-DOMAIN 14-like isoform X1 [Aegilops tauschii subsp. tauschii]	--	SubName: Full=Uncharacterized protein {ECO:0000313|EnsemblPlants:TRIAE_CS42_1AS_TGACv1_019299_AA0064510.3};	--	--	IQ calmodulin-binding motif
gene:TraesCS1A02G123000	12.59	8.64	12.24	2.74	2.18	2.09	8.85	12.68	11.44	228	148	270	53	48	40	155	262	202	1A	141432857	141437604	-	gene:TraesCS1A02G123000	Derlin [Source:UniProtKB/TrEMBL%3BAcc:A0A1D5S476]	K13989 Derlin-2/3 | (RefSeq) LOC109743276; derlin-1 (A)	derlin-1 [Aegilops tauschii subsp. tauschii]	RecName: Full=Derlin-1; AltName: Full=18 kDa cold-induced protein; AltName: Full=DER1-like protein 1; AltName: Full=OsDerlin 1-1;	RecName: Full=Derlin {ECO:0000256|RuleBase:RU363059};	Predicted membrane protein	GO:0005789,endoplasmic reticulum membrane; GO:0016021,integral component of membrane	Der1-like family
gene:TraesCS1A02G123100	10.89	5.96	8.16	15.48	25.52	17.98	7.12	13.07	5.88	114	59	104	173	324	199	72	156	60	1A	142101442	142102131	+	TraesCS1A02G123100	protein_coding	--	predicted protein [Hordeum vulgare subsp. vulgare]	--	SubName: Full=Uncharacterized protein {ECO:0000313|EnsemblPlants:TRIAE_CS42_1AS_TGACv1_019598_AA0068870.1};	--	--	--
gene:TraesCS1A02G124100	0.65	0.46	0.94	1.14	0.65	1.49	0	0.31	0.29	9	6	16	17	11	22	0	5	4	1A	145988652	145989569	+	gene:TraesCS1A02G124100	PRA1 family protein [Source:UniProtKB/TrEMBL%3BAcc:W4ZYC2]	K20359 PRA1 family protein 1 | (RefSeq) LOC109751245; PRA1 family protein F3-like (A)	PRA1 family protein F3-like [Aegilops tauschii subsp. tauschii]	RecName: Full=PRA1 family protein F3 {ECO:0000303|PubMed:18583532}; Short=AtPRA1.F3 {ECO:0000303|PubMed:18583532}; AltName: Full=Prenylated Rab acceptor 8 {ECO:0000303|PubMed:18845362};	RecName: Full=PRA1 family protein {ECO:0000256|RuleBase:RU363107};	Prenylated rab acceptor 1	GO:0005783,endoplasmic reticulum; GO:0005789,endoplasmic reticulum membrane; GO:0016021,integral component of membrane; GO:0016192,vesicle-mediated transport	PRA1 family protein
gene:TraesCS1A02G124200	0.65	0.79	0.42	1.44	4.94	2.99	0.82	1.79	1.57	14	16	11	33	129	68	17	44	33	1A	146630196	146634893	-	gene:TraesCS1A02G124200	Peroxidase [Source:UniProtKB/TrEMBL%3BAcc:W4ZY90]	K00430 peroxidase [EC:1.11.1.7] | (RefSeq) LOC109751238; peroxidase 42-like (A)	Peroxidase 12 [Triticum urartu]	RecName: Full=Cationic peroxidase SPC4; EC=1.11.1.7; Flags: Precursor;	RecName: Full=Peroxidase {ECO:0000256|RuleBase:RU362060, ECO:0000256|SAAS:SAAS00709852}; EC=1.11.1.7 {ECO:0000256|RuleBase:RU362060, ECO:0000256|SAAS:SAAS00709852};	--	GO:0005576,extracellular region; GO:0009505,plant-type cell wall; GO:0009506,plasmodesma; GO:0020037,heme binding; GO:0046872,metal ion binding; GO:0004601,peroxidase activity; GO:0042744,hydrogen peroxide catabolic process; GO:0009664,plant-type cell wall organization; GO:0006979,response to oxidative stress	Peroxidase
gene:TraesCS1A02G124500	0.28	0.88	0.3	0	0	0	0.38	0	0.86	3	9	4	0	0	0	4	0	9	1A	146958998	146959708	-	TraesCS1A02G124500	protein_coding	K03350 anaphase-promoting complex subunit 3 | (RefSeq) hypothetical protein (A)	uncharacterized protein LOC109740084 [Aegilops tauschii subsp. tauschii]	--	SubName: Full=Uncharacterized protein {ECO:0000313|EnsemblPlants:TRIAE_CS42_1AS_TGACv1_019016_AA0057970.1};	--	--	Cotton fibre expressed protein
gene:TraesCS1A02G124600	5.29	6.93	6.62	6.83	6.21	5.89	9.77	14.53	13.19	130	161	198	179	185	153	232	407	316	1A	147353059	147357065	-	TraesCS1A02G124600	protein_coding	K15104 solute carrier family 25 (mitochondrial oxoglutarate transporter), member 11 | (RefSeq) LOC109752778; mitochondrial dicarboxylate/tricarboxylate transporter DTC-like (A)	mitochondrial dicarboxylate/tricarboxylate transporter DTC-like [Aegilops tauschii subsp. tauschii]	RecName: Full=Mitochondrial dicarboxylate/tricarboxylate transporter DTC; AltName: Full=Dicarboxylate/tricarboxylate carrier;	SubName: Full=Uncharacterized protein {ECO:0000313|EnsemblPlants:HORVU1Hr1G028720.1};	Mitochondrial oxoglutarate/malate carrier proteins	GO:0005618,cell wall; GO:0009507,chloroplast; GO:0009941,chloroplast envelope; GO:0016021,integral component of membrane; GO:0005743,mitochondrial inner membrane; GO:0005739,mitochondrion; GO:0009506,plasmodesma; GO:0005774,vacuolar membrane; GO:0005310,dicarboxylic acid transmembrane transporter activity; GO:0015367,oxoglutarate:malate antiporter activity; GO:0015142,tricarboxylic acid transmemb…	Mitochondrial carrier protein
gene:TraesCS1A02G124700	0	0.34	1.44	0.15	0.46	0.26	0.7	1.68	1.47	0	8	44	4	14	7	17	48	36	1A	147674771	147682838	+	TraesCS1A02G124700	protein_coding	K04733 interleukin-1 receptor-associated kinase 4 [EC:2.7.11.1] | (RefSeq) probable serine/threonine-protein kinase PBL7 (A)	probable serine/threonine-protein kinase PBL7 [Aegilops tauschii subsp. tauschii]	RecName: Full=Probable serine/threonine-protein kinase PBL23 {ECO:0000305}; EC=2.7.11.1 {ECO:0000305}; AltName: Full=PBS1-like protein 23 {ECO:0000303|PubMed:20413097};	SubName: Full=Uncharacterized protein {ECO:0000313|EnsemblPlants:TRIAE_CS42_1AS_TGACv1_020126_AA0074920.1};	Serine/threonine protein kinase	GO:0005777,peroxisome; GO:0005886,plasma membrane; GO:0005524,ATP binding; GO:0004675,transmembrane receptor protein serine/threonine kinase activity; GO:0007166,cell surface receptor signaling pathway; GO:0006952,defense response; GO:0006468,protein phosphorylation	Phosphotransferase enzyme family
gene:TraesCS1A02G125300	8.21	6.66	8.96	5.42	4.92	3.27	5.92	18.2	7.64	228	175	303	161	166	96	159	577	207	1A	148953747	148959478	+	gene:TraesCS1A02G125300	O-acyltransferase [Source:UniProtKB/TrEMBL%3BAcc:A0A1D5S1V0]	K11155 diacylglycerol O-acyltransferase 1 [EC:2.3.1.20 2.3.1.75 2.3.1.76] | (RefSeq) LOC109752785; diacylglycerol O-acyltransferase 1-like isoform X1 (A)	diacylglycerol O-acyltransferase 1-like isoform X2 [Aegilops tauschii subsp. tauschii]	RecName: Full=Diacylglycerol O-acyltransferase 1-1 {ECO:0000305}; Short=OsDGAT1-1 {ECO:0000305}; EC=2.3.1.20 {ECO:0000305};	RecName: Full=O-acyltransferase {ECO:0000256|PIRNR:PIRNR000439};	Sterol O-acyltransferase/Diacylglycerol O-acyltransferase	GO:0009941,chloroplast envelope; GO:0005789,endoplasmic reticulum membrane; GO:0016021,integral component of membrane; GO:0004144,diacylglycerol O-acyltransferase activity; GO:0006071,glycerol metabolic process; GO:0019432,triglyceride biosynthetic process	Membrane bound O-acyl transferase family
gene:TraesCS1A02G125500	7.5	6.54	6.44	1.33	0.66	0.38	4.52	10.15	6.87	132	109	138	25	14	7	77	204	118	1A	149510430	149514777	-	TraesCS1A02G125500	protein_coding	K14709 solute carrier family 39 (zinc transporter), member 1/2/3 | (RefSeq) LOC109774648; zinc transporter 7-like (A)	zinc transporter 7-like [Aegilops tauschii subsp. tauschii]	RecName: Full=Zinc transporter 7; AltName: Full=ZRT/IRT-like protein 7; Short=OsZIP7; Flags: Precursor;	SubName: Full=Uncharacterized protein {ECO:0000313|EnsemblPlants:TRIAE_CS42_1DS_TGACv1_082535_AA0264750.1};	Fe2+/Zn2+ regulated transporter	GO:0016021,integral component of membrane; GO:0005886,plasma membrane; GO:0005385,zinc ion transmembrane transporter activity; GO:0071577,zinc ion transmembrane transport	ZIP Zinc transporter
gene:TraesCS1A02G125600	0.76	0.8	1.05	1.47	1.11	0.99	1.33	3.99	2.27	13	13	22	27	23	18	22	78	38	1A	149864848	149874041	+	gene:TraesCS1A02G125600	Hexosyltransferase [Source:UniProtKB/TrEMBL%3BAcc:A0A341NJ26]	K00734 galactosylxylosylprotein 3-beta-galactosyltransferase [EC:2.4.1.134] | (RefSeq) probable beta-1,3-galactosyltransferase 12 (A)	probable beta-1,3-galactosyltransferase 12 [Aegilops tauschii subsp. tauschii]	RecName: Full=Probable beta-1,3-galactosyltransferase 12; EC=2.4.1.-;	RecName: Full=Hexosyltransferase {ECO:0000256|RuleBase:RU363063}; EC=2.4.1.- {ECO:0000256|RuleBase:RU363063};	Galactosyltransferases	GO:0005794,Golgi apparatus; GO:0000139,Golgi membrane; GO:0016021,integral component of membrane; GO:0008378,galactosyltransferase activity; GO:0006486,protein glycosylation	Galactosyltransferase
gene:TraesCS1A02G125700	2.24	4.41	3.73	0.1	0.39	0.44	7.98	1.51	3.1	43	80	87	2	9	9	148	33	58	1A	150006605	150008006	+	TraesCS1A02G125700	protein_coding	K04077 chaperonin GroEL | (RefSeq) chaperonin CPN60-like 2, mitochondrial (A)	NDR1/HIN1-like protein 13 [Aegilops tauschii subsp. tauschii]	RecName: Full=NDR1/HIN1-like protein 10 {ECO:0000303|PubMed:14666423}; Short=AtNHL10 {ECO:0000305}; AltName: Full=Protein YELLOW-LEAF-SPECIFIC GENE 9 {ECO:0000303|PubMed:11230571};	SubName: Full=Uncharacterized protein {ECO:0000313|EnsemblPlants:TRIAE_CS42_1AS_TGACv1_020472_AA0077690.1};	--	GO:0046658,anchored component of plasma membrane; GO:0009507,chloroplast; GO:0016021,integral component of membrane; GO:0009506,plasmodesma; GO:0004871,NA; GO:0051607,defense response to virus; GO:0010150,leaf senescence; GO:0051707,response to other organism	Penicillin-binding protein N-terminus
gene:TraesCS1A02G125800	0.61	1.18	0.73	0	0	0	6.03	1.06	1.63	13	24	19	0	0	0	125	26	34	1A	150449784	150457057	-	gene:TraesCS1A02G125800	Similar to MADS box protein [Source: Projected from Oryza sativa (Os05g0203800)]	K09264 MADS-box transcription factor, plant | (RefSeq) LOC109761640; MADS-box transcription factor 58-like isoform X1 (A)	MIKC-type MADS-box transcription factor WM2 [Triticum aestivum]	RecName: Full=MADS-box transcription factor 58; AltName: Full=OsMADS58;	SubName: Full=Uncharacterized protein {ECO:0000313|EnsemblPlants:TRIAE_CS42_1AS_TGACv1_018970_AA0057130.2};	MADS box transcription factor	GO:0005634,nucleus; GO:0003700,DNA-binding transcription factor activity; GO:0046983,protein dimerization activity; GO:0000977,RNA polymerase II regulatory region sequence-specific DNA binding; GO:0048440,carpel development; GO:0030154,cell differentiation; GO:0010582,floral meristem determinacy; GO:0045944,positive regulation of transcription by RNA polymerase II; GO:0006351,transcription, DNA-t…	DNA replication regulator SLD3
gene:TraesCS1A02G126300	3.24	3.34	3.38	1.72	0.92	0.9	2.89	5.72	3.58	194	189	246	110	67	57	167	390	209	1A	151771128	151778538	+	gene:TraesCS1A02G126300	alpha-1%2C2-Mannosidase [Source:UniProtKB/TrEMBL%3BAcc:A0A1D5S2G0]	K01230 mannosyl-oligosaccharide alpha-1,2-mannosidase [EC:3.2.1.113] | (RefSeq) LOC109759492; mannosyl-oligosaccharide 1,2-alpha-mannosidase MNS3 (A)	mannosyl-oligosaccharide 1,2-alpha-mannosidase MNS3 [Aegilops tauschii subsp. tauschii]	RecName: Full=Mannosyl-oligosaccharide 1,2-alpha-mannosidase MNS3; EC=3.2.1.113 {ECO:0000269|PubMed:20023195};	RecName: Full=alpha-1,2-Mannosidase {ECO:0000256|RuleBase:RU361193}; EC=3.2.1.- {ECO:0000256|RuleBase:RU361193};	1, 2-alpha-mannosidase	GO:0005783,endoplasmic reticulum; GO:0005768,endosome; GO:0005794,Golgi apparatus; GO:0000139,Golgi membrane; GO:0016021,integral component of membrane; GO:0005802,trans-Golgi network; GO:0004559,alpha-mannosidase activity; GO:0005509,calcium ion binding; GO:0004571,mannosyl-oligosaccharide 1,2-alpha-mannosidase activity; GO:0006491,N-glycan processing; GO:0006486,protein glycosylation	Glycosyl hydrolase family 47
gene:TraesCS1A02G126800	1.37	0.93	0.88	3.94	5.73	6.48	3.04	3.09	2.21	14	9	11	43	71	70	30	36	22	1A	153337577	153339354	+	TraesCS1A02G126800	protein_coding	K14496 abscisic acid receptor PYR/PYL family | (RefSeq) LOC109780783; abscisic acid receptor PYL9-like (A)	abscisic acid receptor PYL9-like [Aegilops tauschii subsp. tauschii]	RecName: Full=Abscisic acid receptor PYL8; AltName: Full=ABI1-binding protein 1; AltName: Full=PYR1-like protein 8; AltName: Full=Regulatory components of ABA receptor 3;	SubName: Full=Uncharacterized protein {ECO:0000313|EnsemblPlants:TRIAE_CS42_1AS_TGACv1_018973_AA0057160.1};	--	GO:0005737,cytoplasm; GO:0005634,nucleus; GO:0005886,plasma membrane; GO:0010427,abscisic acid binding; GO:0042803,protein homodimerization activity; GO:0004864,protein phosphatase inhibitor activity; GO:0004872,NA; GO:0009738,abscisic acid-activated signaling pathway; GO:0009789,positive regulation of abscisic acid-activated signaling pathway; GO:0009737,response to abscisic acid	Polyketide cyclase / dehydrase and lipid transport
gene:TraesCS1A02G127400	0.62	0.78	0.79	0.16	0.51	0.21	1.58	0.8	0.58	11	13	17	3	11	4	27	16	10	1A	154574636	154577511	+	TraesCS1A02G127400	protein_coding	K07059 uncharacterized protein | (RefSeq) predicted protein (A)	rhomboid-like protein 11, chloroplastic [Aegilops tauschii subsp. tauschii]	RecName: Full=Rhomboid-like protein 11, chloroplastic {ECO:0000303|PubMed:17181860}; Short=AtRBL11 {ECO:0000303|PubMed:17181860}; EC=3.4.21.- {ECO:0000305}; Flags: Precursor;	SubName: Full=Uncharacterized protein {ECO:0000313|EnsemblPlants:TRIAE_CS42_1AS_TGACv1_020372_AA0077070.1};	--	GO:0009706,chloroplast inner membrane; GO:0016021,integral component of membrane; GO:0019904,protein domain specific binding; GO:0004252,serine-type endopeptidase activity	Rhomboid family
gene:TraesCS1A02G127500	0.03	0.03	0.03	0.03	0	0	0.25	0.03	0.1	2	2	2	2	0	0	15	2	6	1A	154699585	154703820	+	TraesCS1A02G127500	protein_coding	--	S-type anion channel SLAH3 [Triticum urartu]	RecName: Full=S-type anion channel SLAH3; AltName: Full=SLAC1-homolog protein 3;	SubName: Full=Uncharacterized protein {ECO:0000313|EnsemblPlants:TRIAE_CS42_1AS_TGACv1_021186_AA0081260.1};	--	GO:0016021,integral component of membrane; GO:0005886,plasma membrane; GO:0008308,voltage-gated anion channel activity; GO:0006873,cellular ion homeostasis; GO:0006821,chloride transport; GO:0009651,response to salt stress; GO:0009414,response to water deprivation	Voltage-dependent anion channel
gene:TraesCS1A02G127900	4.16	5.26	6.29	4.35	3.78	4.59	9.52	6.43	6.34	138	165	254	154	152	161	305	243	205	1A	155692288	155696863	+	TraesCS1A02G127900	protein_coding	K04730 interleukin-1 receptor-associated kinase 1 [EC:2.7.11.1] | (RefSeq) NtPERK1; proline-rich receptor-like protein kinase PERK1 (A)	proline-rich receptor-like protein kinase PERK1 [Aegilops tauschii subsp. tauschii]	RecName: Full=Proline-rich receptor-like protein kinase PERK1; EC=2.7.11.1; AltName: Full=Proline-rich extensin-like receptor kinase 1; Short=AtPERK1;	SubName: Full=Putative serine/threonine-protein kinase {ECO:0000313|EMBL:EMT10712.1, ECO:0000313|EnsemblPlants:EMT10712};	Serine/threonine protein kinase	GO:0016021,integral component of membrane; GO:0005886,plasma membrane; GO:0005524,ATP binding; GO:0004672,protein kinase activity; GO:0004674,protein serine/threonine kinase activity; GO:0004675,transmembrane receptor protein serine/threonine kinase activity; GO:0007166,cell surface receptor signaling pathway; GO:0046777,protein autophosphorylation; GO:0009620,response to fungus; GO:0009611,respo…	Protein kinase domain
gene:TraesCS1A02G128100	1.84	2.06	2.68	7.78	7.45	5.82	1.31	2.58	2.05	35	37	62	158	172	117	24	56	38	1A	155840661	155858856	-	TraesCS1A02G128100	protein_coding	K12842 U2-associated protein SR140 | (RefSeq) U2 snRNP-associated SURP motif-containing protein (A)	predicted protein [Hordeum vulgare subsp. vulgare]	--	SubName: Full=Uncharacterized protein {ECO:0000313|EnsemblPlants:TRIAE_CS42_1AS_TGACv1_019199_AA0062890.1};	Abl interactor ABI-1, contains SH3 domain	--	Mitochondrial protein up-regulated during meiosis
gene:TraesCS1A02G128600	21.4	23.63	26.69	21.1	22.16	22.75	29.09	47.43	38.51	601	628	913	633	755	676	790	1520	1055	1A	157829158	157834887	-	TraesCS1A02G128600	protein_coding	K11093 U1 small nuclear ribonucleoprotein 70kDa | (RefSeq) LOC109743642; U1 small nuclear ribonucleoprotein 70 kDa-like (A)	U1 small nuclear ribonucleoprotein 70 kDa-like [Aegilops tauschii subsp. tauschii]	RecName: Full=U1 small nuclear ribonucleoprotein 70 kDa; Short=U1 snRNP 70 kDa; Short=U1-70K; Short=snRNP70;	SubName: Full=Uncharacterized protein {ECO:0000313|EnsemblPlants:TRIAE_CS42_1AS_TGACv1_020546_AA0078260.1};	U1 small nuclear ribonucleoprotein (RRM superfamily)	GO:0000243,commitment complex; GO:0016607,nuclear speck; GO:0005634,nucleus; GO:0071011,precatalytic spliceosome; GO:0005685,U1 snRNP; GO:0071004,U2-type prespliceosome; GO:0003729,mRNA binding; GO:0030619,U1 snRNA binding; GO:0000398,mRNA splicing, via spliceosome	Microtubule-binding protein MIP-T3
gene:TraesCS1A02G129100	17.19	17.2	21.96	9.51	6.17	7.58	8.14	18.28	18.64	225	213	350	133	98	105	103	273	238	1A	163382073	163383979	-	gene:TraesCS1A02G129100	40S ribosomal protein S7 [Source:UniProtKB/TrEMBL%3BAcc:W4ZYD0]	K02993 small subunit ribosomal protein S7e | (RefSeq) LOC109767165; 40S ribosomal protein S7 (A)	40S ribosomal protein S7 [Aegilops tauschii subsp. tauschii]	RecName: Full=40S ribosomal protein S7;	RecName: Full=40S ribosomal protein S7 {ECO:0000256|RuleBase:RU364105};	40S ribosomal protein S7	GO:0005840,ribosome; GO:0003735,structural constituent of ribosome; GO:0006412,translation	Ribosomal protein S7e
gene:TraesCS1A02G129200	3.07	2.27	3.25	1.18	1.7	1.19	5.66	4.61	5.13	73	51	94	30	49	30	130	125	119	1A	163392857	163397306	-	TraesCS1A02G129200	protein_coding	--	uncharacterized protein LOC109767166 [Aegilops tauschii subsp. tauschii]	--	SubName: Full=Uncharacterized protein {ECO:0000313|EnsemblPlants:TRIAE_CS42_1AS_TGACv1_019466_AA0066950.2};	Predicted E3 ubiquitin ligase	GO:0016021,integral component of membrane; GO:0009737,response to abscisic acid	Ring finger domain
gene:TraesCS1A02G129300	0	0.25	0.07	0	0	0	0.04	0.21	0.2	0	11	4	0	0	0	2	11	9	1A	164456207	164469307	-	gene:TraesCS1A02G129300	R1R2R3-MYB protein [Source:UniProtKB/TrEMBL%3BAcc:G9DR83]	K09420 transcriptional activator Myb | (RefSeq) LOC109760240; transcription factor MYB3R-1-like (A)	R1R2R3-MYB protein [Triticum aestivum]	RecName: Full=Transcription factor MYB3R-4 {ECO:0000303|PubMed:11597504}; AltName: Full=Myb-related protein 3R-4 {ECO:0000303|PubMed:11597504}; AltName: Full=Protein ENHANCED DEFECTIVE CYTOKINESIS {ECO:0000303|PubMed:25806785};	SubName: Full=R1R2R3-MYB protein {ECO:0000313|EMBL:AEV91160.1, ECO:0000313|EnsemblPlants:TRIAE_CS42_1AS_TGACv1_020216_AA0075730.1};	Transcription factor, Myb superfamily	GO:0005634,nucleus; GO:0003700,DNA-binding transcription factor activity; GO:0000981,DNA-binding transcription factor activity, RNA polymerase II-specific; GO:0043565,sequence-specific DNA binding; GO:0003713,transcription coactivator activity; GO:0001135,RNA polymerase II transcription regulator recruiting activity; GO:0044212,transcription regulatory region DNA binding; GO:0030154,cell differen…	Myb DNA-binding like
gene:TraesCS1A02G129400	0.66	1.12	0.77	0.12	0.04	0.14	2.9	4.03	3.75	26	42	37	5	2	6	111	182	145	1A	165171992	165179858	-	gene:TraesCS1A02G129400	DNA helicase [Source:UniProtKB/TrEMBL%3BAcc:A0A341NK55]	K02542 DNA replication licensing factor MCM6 [EC:3.6.4.12] | (RefSeq) LOC109745962; DNA replication licensing factor MCM6 (A)	DNA replication licensing factor MCM6 [Aegilops tauschii subsp. tauschii]	RecName: Full=DNA replication licensing factor MCM6; EC=3.6.4.12; AltName: Full=Minichromosome maintenance protein 6; Short=OsMCM6;	RecName: Full=DNA helicase {ECO:0000256|SAAS:SAAS00536514}; EC=3.6.4.12 {ECO:0000256|SAAS:SAAS00536514};	DNA replication licensing factor, MCM6 component	GO:0042555,MCM complex; GO:0005634,nucleus; GO:0005524,ATP binding; GO:0003677,DNA binding; GO:0003678,DNA helicase activity; GO:0046872,metal ion binding; GO:0007049,cell cycle; GO:0006270,DNA replication initiation	Sigma-54 interaction domain
gene:TraesCS1A02G129500	10.98	11.3	11.82	7.29	5.33	7.46	10.19	15.24	11.88	341	332	447	242	201	245	306	540	360	1A	166315708	166322599	+	TraesCS1A02G129500	protein_coding	K10581 ubiquitin-conjugating enzyme E2 O [EC:2.3.2.24] | (RefSeq) LOC109739120; probable ubiquitin-conjugating enzyme E2 25 isoform X1 (A)	putative ubiquitin-conjugating enzyme E2 26 [Triticum urartu]	RecName: Full=Probable ubiquitin-conjugating enzyme E2 26; EC=2.3.2.23; AltName: Full=E2 ubiquitin-conjugating enzyme 26; AltName: Full=Ubiquitin carrier protein 26;	SubName: Full=Uncharacterized protein {ECO:0000313|EnsemblPlants:TRIAE_CS42_1AS_TGACv1_019348_AA0065230.2};	Ubiquitin-conjugating enzyme	GO:0005737,cytoplasm; GO:0005524,ATP binding; GO:0061630,ubiquitin protein ligase activity; GO:0031625,ubiquitin protein ligase binding	Ubiquitin-conjugating enzyme
gene:TraesCS1A02G130700	0.22	0.72	0.91	0.37	0.39	0.16	0.72	2	1.47	27	83	134	48	57	21	84	276	174	1A	168553548	168590194	-	gene:TraesCS1A02G130700	DNA polymerase epsilon catalytic subunit [Source:UniProtKB/TrEMBL%3BAcc:A0A341NK67]	K02324 DNA polymerase epsilon subunit 1 [EC:2.7.7.7] | (RefSeq) LOC109778776; DNA polymerase epsilon catalytic subunit A-like (A)	DNA polymerase epsilon catalytic subunit A-like [Aegilops tauschii subsp. tauschii]	RecName: Full=DNA polymerase epsilon catalytic subunit A; EC=2.7.7.7; AltName: Full=DNA polymerase 2 a; Short=AtPOL2a; AltName: Full=DNA polymerase II subunit a; AltName: Full=Protein ABA OVERLY SENSITIVE a; AltName: Full=Protein EARLY IN SHORT DAYS 7; AltName: Full=Protein EMBRYO DEFECTIVE 142; AltName: Full=Protein EMBRYO DEFECTIVE 2284; AltName: Full=Protein EMBRYO DEFECTIVE 529; AltName: Full…	SubName: Full=Uncharacterized protein {ECO:0000313|EnsemblPlants:HORVU1Hr1G036500.15};	DNA polymerase epsilon, catalytic subunit A	GO:0048046,apoplast; GO:0008622,epsilon DNA polymerase complex; GO:0051539,4 iron, 4 sulfur cluster binding; GO:0003677,DNA binding; GO:0003887,DNA-directed DNA polymerase activity; GO:0000166,nucleotide binding; GO:0008310,single-stranded DNA 3'-5' exodeoxyribonuclease activity; GO:0008270,zinc ion binding; GO:0006287,base-excision repair, gap-filling; GO:0045004,DNA replication proofreading; GO…	RNase_H superfamily
gene:TraesCS1A02G130800	8.66	9.71	11.17	6.67	6.87	5.9	8.68	13.68	11.74	294	312	462	242	283	212	285	530	389	1A	169643889	169654254	+	TraesCS1A02G130800	protein_coding	K13091 RNA-binding protein 39 | (RefSeq) LOC109778775; RNA-binding protein 39-like (A)	RNA-binding protein 39-like [Aegilops tauschii subsp. tauschii]	RecName: Full=29 kDa ribonucleoprotein A, chloroplastic; AltName: Full=CP29A; Flags: Precursor;	SubName: Full=Uncharacterized protein {ECO:0000313|EnsemblPlants:TRIAE_CS42_1AS_TGACv1_019287_AA0064380.2};	Transcriptional coactivator CAPER (RRM superfamily)	GO:0009507,chloroplast; GO:0030529,NA; GO:0003723,RNA binding; GO:0006397,mRNA processing	RNA recognition motif
gene:TraesCS1A02G132900	0.28	0.79	0.46	0	0	0	0	0	0	3	8	6	0	0	0	0	0	0	1A	184934531	184935439	-	TraesCS1A02G132900	protein_coding	K23222 nuclease HARBI1 [EC:3.1.-.-] | (RefSeq) uncharacterized protein LOC110711193 (A)	hypothetical protein BRADI_1g31109v3 [Brachypodium distachyon]	--	SubName: Full=Uncharacterized protein {ECO:0000313|EnsemblPlants:TRIAE_CS42_U_TGACv1_644077_AA2136970.1};	--	--	Myb/SANT-like DNA-binding domain
gene:TraesCS1A02G133000	0	0	0	0.08	0.3	0.34	0.04	0.04	0.12	0	0	0	2	9	9	1	1	3	1A	185117112	185118880	+	TraesCS1A02G133000	protein_coding	K11426 SET and MYND domain-containing protein | (RefSeq) hypothetical protein (A)	uncharacterized protein LOC109787240 [Aegilops tauschii subsp. tauschii]	--	SubName: Full=Uncharacterized protein {ECO:0000313|EnsemblPlants:TRIAE_CS42_1AS_TGACv1_019410_AA0066280.1};	--	--	Protein of unknown function (DUF620)
gene:TraesCS1A02G133100	12.78	22.41	27.21	9.12	17.23	13.27	5.64	11.89	10.35	509	844	1319	388	832	559	217	540	402	1A	185141232	185146180	-	TraesCS1A02G133100	protein_coding	K03283 heat shock 70kDa protein 1/2/6/8 | (RefSeq) LOC109787241; heat shock 70 kDa protein 6, chloroplastic-like (A)	heat shock 70 kDa protein 6, chloroplastic-like [Aegilops tauschii subsp. tauschii]	RecName: Full=Stromal 70 kDa heat shock-related protein, chloroplastic; Flags: Precursor;	SubName: Full=Uncharacterized protein {ECO:0000313|EnsemblPlants:TRIAE_CS42_1AS_TGACv1_019410_AA0066270.1};	Molecular chaperones mortalin/PBP74/GRP75, HSP70 superfamily	GO:0009570,chloroplast stroma; GO:0005524,ATP binding; GO:0051082,unfolded protein binding; GO:0006457,protein folding	FGGY family of carbohydrate kinases, C-terminal domain
gene:TraesCS1A02G133300	3.12	3.29	3.64	2.76	2.57	1.86	2.88	6.61	5.21	19	19	27	18	19	12	17	46	31	1A	186717495	186718766	-	TraesCS1A02G133300	protein_coding	K10601 E3 ubiquitin-protein ligase synoviolin [EC:2.3.2.27] | (RefSeq) ERAD-associated E3 ubiquitin-protein ligase HRD1-like (A)	PREDICTED: ERAD-associated E3 ubiquitin-protein ligase HRD1-like [Brachypodium distachyon]	RecName: Full=ERAD-associated E3 ubiquitin-protein ligase HRD1 {ECO:0000305}; EC=2.3.2.27 {ECO:0000305}; AltName: Full=RING-type E3 ubiquitin transferase HRD1 {ECO:0000305};	SubName: Full=Uncharacterized protein {ECO:0000313|EnsemblPlants:TRIAE_CS42_1AS_TGACv1_019578_AA0068650.1};	E3 ubiquitin ligase	GO:0036513,Derlin-1 retrotranslocation complex; GO:0044322,endoplasmic reticulum quality control compartment; GO:0000836,Hrd1p ubiquitin ligase complex; GO:0016021,integral component of membrane; GO:0046872,metal ion binding; GO:1904264,NA; GO:1990381,ubiquitin-specific protease binding; GO:0051082,unfolded protein binding; GO:0030968,endoplasmic reticulum unfolded protein response; GO:0000209,pr…	Zinc-ribbon, C4HC2 type
gene:TraesCS1A02G133400	12.36	9.74	12.21	9.08	4.53	4.54	7.25	18.36	9.12	492	367	592	386	219	191	279	834	354	1A	186988726	186996675	-	TraesCS1A02G133400	protein_coding	K07238 zinc transporter, ZIP family | (RefSeq) putative zinc transporter At3g08650 (A)	putative zinc transporter At3g08650 [Aegilops tauschii subsp. tauschii]	RecName: Full=Putative zinc transporter At3g08650;	SubName: Full=Uncharacterized protein {ECO:0000313|EnsemblPlants:TRIAE_CS42_1AS_TGACv1_019215_AA0063260.1};	Zinc transporter and related ZIP domain-containing proteins	GO:0016021,integral component of membrane; GO:0016020,membrane; GO:0005385,zinc ion transmembrane transporter activity; GO:0071577,zinc ion transmembrane transport	ZIP Zinc transporter
gene:TraesCS1A02G134000	2.98	7.21	3.7	1.56	1.5	1.65	5.37	1.53	2.6	82	188	124	46	50	48	143	48	70	1A	193517325	193519141	+	TraesCS1A02G134000	protein_coding	K13448 calcium-binding protein CML | (RefSeq) LOC109755295; probable calcium-binding protein CML18 (A)	probable calcium-binding protein CML18 [Aegilops tauschii subsp. tauschii]	RecName: Full=Probable calcium-binding protein CML18; AltName: Full=Calmodulin-like protein 18;	SubName: Full=Uncharacterized protein {ECO:0000313|EnsemblPlants:TRIAE_CS42_1DS_TGACv1_080675_AA0252190.1};	Calmodulin and related proteins (EF-Hand superfamily)	GO:0005509,calcium ion binding	LEM domain
gene:TraesCS1A02G135100	0.29	0.28	0.25	0.04	0.18	0.12	0.32	0.58	0.51	19	17	20	3	14	8	20	43	32	1A	206792054	206805538	-	TraesCS1A02G135100	protein_coding	K08735 DNA mismatch repair protein MSH2 | (RefSeq) LOC109751240; DNA mismatch repair protein MSH2 (A)	DNA mismatch repair protein MSH2 [Aegilops tauschii subsp. tauschii]	RecName: Full=DNA mismatch repair protein MSH2; AltName: Full=MUS1;	SubName: Full=Uncharacterized protein {ECO:0000313|EnsemblPlants:TRIAE_CS42_1AS_TGACv1_019932_AA0072990.3};	Mismatch repair ATPase MSH2 (MutS family)	GO:0032300,mismatch repair complex; GO:0005634,nucleus; GO:0005524,ATP binding; GO:0030983,mismatched DNA binding; GO:0006298,mismatch repair	Serine rich protein interaction domain
gene:TraesCS1A02G135300	13.77	14.41	18.39	10.89	8.48	7.12	12.47	25.97	16.11	1217	1204	1978	1028	909	665	1065	2618	1388	1A	208208304	208219356	-	TraesCS1A02G135300	protein_coding	K10706 senataxin [EC:3.6.4.-] | (RefSeq) LOC109737059; uncharacterized ATP-dependent helicase C29A10.10c-like (A)	uncharacterized ATP-dependent helicase C29A10.10c-like [Aegilops tauschii subsp. tauschii]	RecName: Full=Probable helicase MAGATAMA 3; EC=3.6.4.-; AltName: Full=SEN1-like protein;	SubName: Full=Uncharacterized protein {ECO:0000313|EnsemblPlants:TRIAE_CS42_1AS_TGACv1_019799_AA0071560.3};	tRNA-splicing endonuclease positive effector (SEN1)	GO:0005634,nucleus; GO:0005524,ATP binding; GO:0004386,helicase activity; GO:0009553,embryo sac development; GO:0010183,pollen tube guidance; GO:0009875,pollen-pistil interaction	AAA ATPase domain
gene:TraesCS1A02G135600	0.82	1.46	2	1.1	1.45	1.04	1.29	4.65	1.95	35	59	104	50	75	47	53	226	81	1A	208881364	208913608	+	TraesCS1A02G135600	protein_coding	K21866 ion channel POLLUX/CASTOR | (RefSeq) ion channel CASTOR-like isoform X1 (A)	putative ion channel POLLUX-like 2 isoform X2 [Aegilops tauschii subsp. tauschii]	RecName: Full=Putative ion channel POLLUX-like 2;	SubName: Full=Uncharacterized protein {ECO:0000313|EnsemblPlants:TRIAE_CS42_1DS_TGACv1_080225_AA0243670.1};	--	GO:0009507,chloroplast; GO:0009941,chloroplast envelope; GO:0016021,integral component of membrane; GO:0008324,cation transmembrane transporter activity; GO:0006813,potassium ion transport	TrkA-C domain
gene:TraesCS1A02G135700	0.24	0.32	0.56	0.16	0.36	0.54	1.4	1.9	2.08	7	9	20	5	13	17	40	64	60	1A	209353872	209363066	-	gene:TraesCS1A02G135700	Ferrochelatase [Source:UniProtKB/TrEMBL%3BAcc:A0A341NLD9]	K01772 protoporphyrin/coproporphyrin ferrochelatase [EC:4.99.1.1 4.99.1.9] | (RefSeq) LOC109778252; ferrochelatase-2, chloroplastic (A)	ferrochelatase-2, chloroplastic [Aegilops tauschii subsp. tauschii]	RecName: Full=Ferrochelatase-2, chloroplastic; EC=4.99.1.1; AltName: Full=Ferrochelatase II; AltName: Full=Heme synthase 2; AltName: Full=Protoheme ferro-lyase 2; Flags: Precursor;	RecName: Full=Ferrochelatase {ECO:0000256|RuleBase:RU000607}; EC=4.99.1.1 {ECO:0000256|RuleBase:RU000607};	Protoheme ferro-lyase (ferrochelatase)	GO:0009507,chloroplast; GO:0004325,ferrochelatase activity; GO:0006783,heme biosynthetic process	Chlorophyll A-B binding protein
gene:TraesCS1A02G136400	4.61	3.17	5.18	9.05	11.92	10.11	2.36	4.94	3.07	103	67	141	216	323	239	51	126	67	1A	216414924	216456832	-	gene:TraesCS1A02G136400	E3 ubiquitin-protein ligase [Source:UniProtKB/TrEMBL%3BAcc:A0A341NKE1]	K08742 E3 ubiquitin-protein ligase SIAH2 [EC:2.3.2.27] | (RAP-DB) Os05g0238200; Similar to Ubiquitin ligase SINAT5 (EC 6.3.2.-) (Seven in absentia homolog 5). (A)	E3 ubiquitin-protein ligase SINAT5-like [Aegilops tauschii subsp. tauschii]	RecName: Full=E3 ubiquitin-protein ligase SINAT3 {ECO:0000305}; EC=2.3.2.27 {ECO:0000250|UniProtKB:Q8S3N1}; AltName: Full=RING-type E3 ubiquitin transferase SINAT3 {ECO:0000305}; AltName: Full=Seven in absentia homolog 3 {ECO:0000305};	RecName: Full=E3 ubiquitin-protein ligase {ECO:0000256|RuleBase:RU201113}; EC=2.3.2.27 {ECO:0000256|RuleBase:RU201113};	Zn finger protein	GO:0005634,nucleus; GO:0061630,ubiquitin protein ligase activity; GO:0008270,zinc ion binding; GO:0007275,multicellular organism development; GO:0006511,ubiquitin-dependent protein catabolic process	Zinc finger, C3HC4 type (RING finger)
gene:TraesCS1A02G136800	0.4	0.21	0.49	0	0.2	0.19	0.92	0.65	0.86	8	4	12	0	5	4	18	15	17	1A	218522815	218529362	+	TraesCS1A02G136800	protein_coding	K07056 16S rRNA (cytidine1402-2'-O)-methyltransferase [EC:2.1.1.198] | (RefSeq) uncharacterized protein LOC109739782 isoform X1 (A)	uncharacterized protein LOC109739781 isoform X1 [Aegilops tauschii subsp. tauschii]	--	SubName: Full=Uncharacterized protein {ECO:0000313|EnsemblPlants:TRIAE_CS42_1AL_TGACv1_001681_AA0033990.2};	--	GO:0008168,methyltransferase activity	Tetrapyrrole (Corrin/Porphyrin) Methylases
gene:TraesCS1A02G137000	5.08	5.05	6.05	2.53	2.37	2.2	3.96	7.92	5.75	240	226	348	128	136	110	181	427	265	1A	219894326	219900551	-	TraesCS1A02G137000	protein_coding	K12591 exosome complex exonuclease RRP6 [EC:3.1.13.-] | (RefSeq) LOC109781956; protein RRP6-like 2 (A)	protein RRP6-like 2 [Aegilops tauschii subsp. tauschii]	RecName: Full=Protein RRP6-like 2 {ECO:0000303|PubMed:18285452}; Short=AtRRP6L2 {ECO:0000303|PubMed:18285452};	SubName: Full=Uncharacterized protein {ECO:0000313|EnsemblPlants:TRIAE_CS42_1AL_TGACv1_003923_AA0051950.2};	Exosome 3'-5' exoribonuclease complex, subunit PM/SCL-100 (Rrp6)	GO:0005737,cytoplasm; GO:0005829,cytosol; GO:0000176,nuclear exosome (RNase complex); GO:0005730,nucleolus; GO:0005634,nucleus; GO:0008408,3'-5' exonuclease activity; GO:0003676,nucleic acid binding; GO:0000166,nucleotide binding; GO:0043633,polyadenylation-dependent RNA catabolic process; GO:1902466,positive regulation of histone H3-K27 trimethylation; GO:0080188,RNA-directed DNA methylation; GO…	PMC2NT (NUC016) domain
gene:TraesCS1A02G137300	0.55	0.37	0.62	1.68	1.82	1.76	0.14	0.24	0	8	5	11	26	32	27	2	4	0	1A	221708689	221709738	+	TraesCS1A02G137300	protein_coding	K13993 HSP20 family protein | (RefSeq) inactive protein RESTRICTED TEV MOVEMENT 2 (A)	inactive protein RESTRICTED TEV MOVEMENT 2-like [Aegilops tauschii subsp. tauschii]	RecName: Full=Protein RESTRICTED TEV MOVEMENT 2; AltName: Full=Alpha-crystallin domains containing protein 41.3; Short=AtAcd41.3; AltName: Full=Restricted tobacco etch virus movement protein 2;	SubName: Full=Uncharacterized protein {ECO:0000313|EnsemblPlants:TRIAE_CS42_1AL_TGACv1_000065_AA0001970.1};	Molecular chaperone (small heat-shock protein Hsp26/Hsp42)	GO:0016021,integral component of membrane; GO:0005886,plasma membrane; GO:0006952,defense response; GO:0009615,response to virus; GO:0046741,transport of virus in host, tissue to tissue	Hsp20/alpha crystallin family
gene:TraesCS1A02G137500	7.45	5.28	6.12	10.07	16.09	16.68	2.15	7.44	6.09	79	53	79	114	207	187	22	90	63	1A	223443862	223455182	+	TraesCS1A02G137500	protein_coding	K11778 ditrans,polycis-polyprenyl diphosphate synthase [EC:2.5.1.87] | (RefSeq) hypothetical protein (A)	mediator of RNA polymerase II transcription subunit 32 [Aegilops tauschii subsp. tauschii]	RecName: Full=Mediator of RNA polymerase II transcription subunit 32; AltName: Full=Mediator of RNA polymerase II transcription subunit 2;	SubName: Full=Uncharacterized protein {ECO:0000313|EnsemblPlants:TRIAE_CS42_1AL_TGACv1_000542_AA0014310.1};	--	GO:0016592,mediator complex; GO:0009631,cold acclimation; GO:0010150,leaf senescence; GO:0006355,regulation of transcription, DNA-templated; GO:0042542,response to hydrogen peroxide; GO:0048364,root development; GO:0006351,transcription, DNA-templated	--
gene:TraesCS1A02G137700	8.38	7.37	7.86	5.99	6.63	6.32	8.88	16.74	12.39	203	169	232	155	195	162	208	463	293	1A	223937889	223949190	-	TraesCS1A02G137700	protein_coding	K17353 tetraspanin-18 | (RefSeq) tobamovirus multiplication protein 2A-like (A)	hypothetical protein TRIUR3_29725 [Triticum urartu]	RecName: Full=Tobamovirus multiplication protein 2A; Short=AtTOM2A;	SubName: Full=Uncharacterized protein {ECO:0000313|EnsemblPlants:TRIAE_CS42_1AL_TGACv1_001985_AA0037480.3};	--	GO:0005794,Golgi apparatus; GO:0016021,integral component of membrane; GO:0016020,membrane; GO:0009705,plant-type vacuole membrane; GO:0009506,plasmodesma; GO:0005773,vacuole; GO:0043621,protein self-association; GO:0046786,viral replication complex formation and maintenance	Tetraspanin family
gene:TraesCS1A02G138000	1.58	0.91	1.34	0.72	0.43	0.63	2.08	2.48	2.16	33	18	34	16	11	14	42	59	44	1A	227257402	227268703	+	TraesCS1A02G138000	protein_coding	--	uncharacterized protein LOC109786157 [Aegilops tauschii subsp. tauschii]	--	SubName: Full=Uncharacterized protein {ECO:0000313|EnsemblPlants:TRIAE_CS42_1AL_TGACv1_000849_AA0020340.1};	--	GO:0005886,plasma membrane	Endonuclease/Exonuclease/phosphatase family
gene:TraesCS1A02G138200	1.56	1.68	2.05	3.22	3.66	4.85	0.74	2.28	1.86	48	49	77	106	137	158	22	80	56	1A	230132869	230165911	+	gene:TraesCS1A02G138200	Histone acetyltransferase GCN5 [Source:Projected from Arabidopsis thaliana (AT3G54610) UniProtKB/Swiss-Prot%3BAcc:Q9AR19]	K06062 histone acetyltransferase [EC:2.3.1.48] | (RefSeq) LOC109771315; histone acetyltransferase GCN5 (A)	histone acetyltransferase GCN5 [Aegilops tauschii subsp. tauschii]	RecName: Full=Histone acetyltransferase GCN5; EC=2.3.1.48;	SubName: Full=Uncharacterized protein {ECO:0000313|EnsemblPlants:TRIAE_CS42_1AL_TGACv1_002065_AA0038310.1};	Histone acetyltransferase SAGA/ADA, catalytic subunit PCAF/GCN5 and related proteins	GO:0005634,nucleus; GO:0004402,histone acetyltransferase activity; GO:0006355,regulation of transcription, DNA-templated; GO:0006351,transcription, DNA-templated	Acetyltransferase (GNAT) domain
gene:TraesCS1A02G138400	3.4	2.48	3.4	3	2.01	2.01	3.38	5.82	3.09	353	243	430	332	253	221	339	689	313	1A	232066557	232074920	+	TraesCS1A02G138400	protein_coding	K20478 golgin subfamily B member 1 | (RefSeq) protein NETWORKED 1D (A)	protein NETWORKED 1D-like isoform X1 [Aegilops tauschii subsp. tauschii]	RecName: Full=Protein NETWORKED 1D {ECO:0000303|PubMed:22840520};	SubName: Full=Uncharacterized protein {ECO:0000313|EnsemblPlants:TRIAE_CS42_1AL_TGACv1_000024_AA0000690.1};	--	GO:0005886,plasma membrane; GO:0003779,actin binding	Growth-arrest specific micro-tubule binding
gene:TraesCS1A02G139900	28.53	19.02	25.35	54.13	94.01	89.1	10.04	20.84	15.78	647	408	700	1311	2586	2137	220	539	349	1A	237744624	237746433	+	TraesCS1A02G139900	protein_coding	K07213 copper chaperone | (RefSeq) hypothetical protein (A)	putative stripe rust resistance protein [Triticum aestivum]	RecName: Full=Heavy metal-associated isoprenylated plant protein 6 {ECO:0000303|PubMed:21072340, ECO:0000303|PubMed:23368984}; Short=AtHIP06 {ECO:0000303|PubMed:21072340, ECO:0000303|PubMed:23368984}; AltName: Full=Cadmium induced protein CdI19 {ECO:0000303|PubMed:12383082}; Flags: Precursor;	SubName: Full=Uncharacterized protein {ECO:0000313|EnsemblPlants:TRIAE_CS42_1AL_TGACv1_000167_AA0005240.1};	Copper chaperone	GO:0005737,cytoplasm; GO:0005886,plasma membrane; GO:0046914,transition metal ion binding; GO:0046916,cellular transition metal ion homeostasis; GO:0030001,metal ion transport	BON domain
gene:TraesCS1A02G140600	0.26	0.08	0.18	0.16	0.22	0.1	0.53	0.46	0.37	17	5	14	11	17	7	33	34	23	1A	238647818	238652541	-	TraesCS1A02G140600	protein_coding	K17479 glutaredoxin domain-containing cysteine-rich protein 1 | (RefSeq) LOC109760582; uncharacterized protein At3g28850-like (A)	uncharacterized protein At3g28850-like [Aegilops tauschii subsp. tauschii]	RecName: Full=Uncharacterized protein At5g39865;	SubName: Full=Uncharacterized protein {ECO:0000313|EnsemblPlants:TRIAE_CS42_1AL_TGACv1_000861_AA0020570.2};	Glutaredoxin-related protein	GO:0005886,plasma membrane; GO:0009055,electron transfer activity; GO:0015035,protein disulfide oxidoreductase activity; GO:0045454,cell redox homeostasis	Glutaredoxin
gene:TraesCS1A02G140700	5.57	6.34	6.09	3.61	1.76	2.97	1.18	1	1.02	39	42	52	27	15	22	8	8	7	1A	238656184	238670642	+	TraesCS1A02G140700	protein_coding	K07889 Ras-related protein Rab-5C | (RefSeq) ras-related protein RABF1 (A)	ras-related protein RABF1-like [Aegilops tauschii subsp. tauschii]	RecName: Full=Ras-related protein RABF1 {ECO:0000303|PubMed:12644670}; Short=AtRABF1 {ECO:0000303|PubMed:12644670}; AltName: Full=Ras-related protein Ara-6 {ECO:0000303|PubMed:11532937}; AltName: Full=Ras-related protein Rab5C {ECO:0000305|PubMed:12644670}; Short=AtRab5C {ECO:0000305|PubMed:12644670};	SubName: Full=Uncharacterized protein {ECO:0000313|EnsemblPlants:TRIAE_CS42_1DL_TGACv1_061059_AA0183380.1};	GTPase Rab5/YPT51 and related small G protein superfamily GTPases	GO:0010009,cytoplasmic side of endosome membrane; GO:0005829,cytosol; GO:0005769,early endosome; GO:0031901,early endosome membrane; GO:0005783,endoplasmic reticulum; GO:0005768,endosome; GO:0005886,plasma membrane; GO:0005525,GTP binding; GO:0003924,GTPase activity; GO:0045022,early endosome to late endosome transport; GO:0006897,endocytosis	Elongation factor Tu GTP binding domain
gene:TraesCS1A02G141700	7.99	8.55	6.48	3.35	2.37	1.99	16.07	8.71	14.12	250	253	247	112	90	66	486	311	431	1A	241312953	241320936	+	TraesCS1A02G141700	protein_coding	K23518 O-acetyl-ADP-ribose deacetylase [EC:3.1.1.106] | (RefSeq) uncharacterized protein LOC111993193 (A)	protein GDAP2 homolog isoform X1 [Aegilops tauschii subsp. tauschii]	--	SubName: Full=Uncharacterized protein {ECO:0000313|EnsemblPlants:TRIAE_CS42_1AL_TGACv1_000919_AA0021850.3};	Hismacro and SEC14 domain-containing proteins	--	CRAL/TRIO domain
gene:TraesCS1A02G141900	4.1	7.03	5.4	1.92	3.27	3.01	2.85	2.42	2.39	58	94	93	29	56	45	39	39	33	1A	241677702	241679636	-	TraesCS1A02G141900	protein_coding	K19044 E3 ubiquitin-protein ligase XBAT32/33 [EC:2.3.2.27] | (RefSeq) hypothetical protein (A)	uncharacterized protein LOC109763373 [Aegilops tauschii subsp. tauschii]	RecName: Full=E3 ubiquitin-protein ligase AIRP2 {ECO:0000305}; EC=2.3.2.27 {ECO:0000269|PubMed:21969385}; AltName: Full=Protein ABA INSENSITIVE RING PROTEIN 2 {ECO:0000303|PubMed:21969385}; Short=AtAIRP2 {ECO:0000303|PubMed:21969385}; AltName: Full=RING-type E3 ubiquitin transferase AIRP2 {ECO:0000305};	SubName: Full=Uncharacterized protein {ECO:0000313|EnsemblPlants:TRIAE_CS42_1AL_TGACv1_001349_AA0029070.1};	Predicted E3 ubiquitin ligase	GO:0005829,cytosol; GO:0061630,ubiquitin protein ligase activity; GO:0009737,response to abscisic acid; GO:0009651,response to salt stress; GO:0006511,ubiquitin-dependent protein catabolic process	RING-H2 zinc finger domain
gene:TraesCS1A02G142000	0.14	0.39	0.65	3.47	4.59	4.12	0.24	0.73	0.48	3	8	17	80	120	94	5	18	10	1A	241983247	241984668	-	TraesCS1A02G142000	protein_coding	--	rubisco accumulation factor 1, chloroplastic-like [Aegilops tauschii subsp. tauschii]	RecName: Full=Rubisco accumulation factor 1, chloroplastic; Flags: Precursor;	SubName: Full=Predicted protein {ECO:0000313|EMBL:BAJ84883.1};	--	GO:0009507,chloroplast; GO:0080158,NA	--
gene:TraesCS1A02G142500	9.4	6.1	9.02	5.02	3.11	2.32	6.34	10.47	5.54	207	127	242	118	83	54	135	263	119	1A	243619556	243624661	-	TraesCS1A02G142500	protein_coding	K19613 leucine-rich repeat protein SHOC2 | (RefSeq) LRR repeats and ubiquitin-like domain-containing protein At2g30105 (A)	plant intracellular Ras-group-related LRR protein 8 [Aegilops tauschii subsp. tauschii]	RecName: Full=Plant intracellular Ras-group-related LRR protein 8; AltName: Full=Intracellular Ras-group-related LRR protein 8; Short=OsIRL8;	SubName: Full=Uncharacterized protein {ECO:0000313|EnsemblPlants:TRIAE_CS42_1AL_TGACv1_005270_AA0054690.1};	FOG: Leucine rich repeat	--	Leucine Rich Repeat
gene:TraesCS1A02G142600	6.01	6.87	6.46	4.05	2.84	2.21	3.47	6.16	5.98	136	147	178	98	78	53	76	159	132	1A	243862629	243866339	-	TraesCS1A02G142600	protein_coding	K10576 ubiquitin-conjugating enzyme E2 H [EC:2.3.2.23] | (RefSeq) LOC109736997; ubiquitin-conjugating enzyme E2 5-like isoform X1 (A)	ubiquitin-conjugating enzyme E2 5-like isoform X1 [Aegilops tauschii subsp. tauschii]	RecName: Full=Ubiquitin-conjugating enzyme E2 5; EC=2.3.2.23; AltName: Full=E2 ubiquitin-conjugating enzyme 5; AltName: Full=Ubiquitin carrier protein 5; AltName: Full=Ubiquitin-conjugating enzyme E2-21 kDa 2; AltName: Full=Ubiquitin-protein ligase 5;	SubName: Full=Uncharacterized protein {ECO:0000313|EnsemblPlants:HORVU1Hr1G037800.3};	Ubiquitin-protein ligase	GO:0005829,cytosol; GO:0005524,ATP binding; GO:0061630,ubiquitin protein ligase activity; GO:0031625,ubiquitin protein ligase binding; GO:0004842,ubiquitin-protein transferase activity; GO:0006511,ubiquitin-dependent protein catabolic process	Ubiquitin-conjugating enzyme
gene:TraesCS1A02G142700	5.98	7.16	7.72	3.37	1.74	1.75	7.09	12.71	6.85	68	77	107	41	24	21	78	165	76	1A	244500835	244503810	-	TraesCS1A02G142700	protein_coding	--	hypothetical protein TRIUR3_18751 [Triticum urartu]	--	SubName: Full=Uncharacterized protein {ECO:0000313|EMBL:EMS50500.1, ECO:0000313|EnsemblPlants:TRIUR3_18751-P1};	--	--	--
gene:TraesCS1A02G142900	1.94	2.18	2.22	1.31	0.93	1.26	2.35	2.95	3.27	64	68	89	46	37	44	75	111	105	1A	245115339	245118643	+	TraesCS1A02G142900	protein_coding	--	uncharacterized protein LOC109736999 [Aegilops tauschii subsp. tauschii]	--	SubName: Full=Uncharacterized protein {ECO:0000313|EnsemblPlants:TRIAE_CS42_1AL_TGACv1_002611_AA0043630.1};	--	GO:0016021,integral component of membrane; GO:0016757,transferase activity, transferring glycosyl groups; GO:0006004,fucose metabolic process	GDP-fucose protein O-fucosyltransferase
gene:TraesCS1A02G143300	1.67	2.36	1.04	2.75	4.2	4.43	0.73	0.39	0.69	45	60	34	79	137	126	19	12	18	1A	246689896	246693276	-	TraesCS1A02G143300	protein_coding	K10144 RING finger and CHY zinc finger domain-containing protein 1 [EC:2.3.2.27] | (RefSeq) LOC109737002; E3 ubiquitin-protein ligase MIEL1-like (A)	E3 ubiquitin-protein ligase MIEL1-like [Aegilops tauschii subsp. tauschii]	RecName: Full=E3 ubiquitin-protein ligase RZFP34 {ECO:0000305}; EC=2.3.2.27 {ECO:0000269|PubMed:26508764}; AltName: Full=CHY zinc-finger and RING protein 1 {ECO:0000303|PubMed:26508764}; AltName: Full=RING zinc-finger protein 34 {ECO:0000305}; AltName: Full=RZFP34 protein homolog {ECO:0000303|PubMed:25002225}; Short=AtRZPF34 {ECO:0000303|PubMed:25002225};	SubName: Full=Uncharacterized protein {ECO:0000313|EnsemblPlants:TRIAE_CS42_1AL_TGACv1_000412_AA0011510.2};	Zn-finger protein	GO:0005783,endoplasmic reticulum; GO:0005634,nucleus; GO:0016740,transferase activity; GO:0008270,zinc ion binding; GO:0016567,protein ubiquitination; GO:1902456,regulation of stomatal opening	RING/Ubox like zinc-binding domain
gene:TraesCS1A02G143900	1.9	2.09	1.38	0.97	0.86	0.92	2	1.79	1.66	53	55	47	29	29	27	54	57	45	1A	248877653	248881699	+	TraesCS1A02G143900	protein_coding	K07513 acetyl-CoA acyltransferase 1 [EC:2.3.1.16] | (RefSeq) LOC109787002; 3-ketoacyl-CoA thiolase 2, peroxisomal-like isoform X1 (A)	3-ketoacyl-CoA thiolase 2, peroxisomal-like isoform X1 [Aegilops tauschii subsp. tauschii]	RecName: Full=3-ketoacyl-CoA thiolase 2, peroxisomal; EC=2.3.1.16; AltName: Full=Acetyl-CoA acyltransferase 2; AltName: Full=Beta-ketothiolase 2; AltName: Full=Peroxisomal 3-oxoacyl-CoA thiolase 2; AltName: Full=Peroxisome defective protein 1; Flags: Precursor;	SubName: Full=Uncharacterized protein {ECO:0000313|EnsemblPlants:TRIAE_CS42_1AL_TGACv1_001320_AA0028620.5};	3-oxoacyl CoA thiolase	GO:0009507,chloroplast; GO:0009514,glyoxysome; GO:0016020,membrane; GO:0005739,mitochondrion; GO:0005730,nucleolus; GO:0005777,peroxisome; GO:0005774,vacuolar membrane; GO:0003988,acetyl-CoA C-acyltransferase activity; GO:0006635,fatty acid beta-oxidation; GO:0010111,glyoxysome organization; GO:0009695,jasmonic acid biosynthetic process; GO:0031408,oxylipin biosynthetic process; GO:0009789,positi…	Thiolase, C-terminal domain
gene:TraesCS1A02G144700	0.5	0.76	1	0.26	0.18	0.1	0.29	1.16	0.96	9	13	22	5	4	2	5	24	17	1A	250550786	250554286	+	TraesCS1A02G144700	protein_coding	--	uncharacterized protein LOC109750848 [Aegilops tauschii subsp. tauschii]	--	SubName: Full=Uncharacterized protein {ECO:0000313|EnsemblPlants:TRIAE_CS42_1AL_TGACv1_001796_AA0035280.1};	--	--	F-box-like
gene:TraesCS1A02G145000	18.84	22.45	25.02	10.47	12.34	12	9.94	25.43	19.47	637	718	1030	378	506	429	325	981	642	1A	251334628	251341814	+	TraesCS1A02G145000	protein_coding	K04077 chaperonin GroEL | (RefSeq) LOC109750833; chaperonin CPN60-1, mitochondrial (A)	chaperonin CPN60-1, mitochondrial [Aegilops tauschii subsp. tauschii]	RecName: Full=Chaperonin CPN60-2, mitochondrial; AltName: Full=HSP60-2; Flags: Precursor;	SubName: Full=Uncharacterized protein {ECO:0000313|EnsemblPlants:TRIAE_CS42_1BL_TGACv1_031955_AA0123440.2};	Mitochondrial chaperonin, Cpn60/Hsp60p	GO:0005739,mitochondrion; GO:0005524,ATP binding; GO:0042026,protein refolding	TCP-1/cpn60 chaperonin family
gene:TraesCS1A02G145300	0.18	0.05	0	0.13	0.42	0.3	0	0	0	4	1	0	3	11	7	0	0	0	1A	251376253	251377963	+	TraesCS1A02G145300	protein_coding	K00679 phospholipid:diacylglycerol acyltransferase [EC:2.3.1.158] | (RefSeq) hypothetical protein (A)	GDSL esterase/lipase LTL1-like [Aegilops tauschii subsp. tauschii]	RecName: Full=GDSL esterase/lipase LTL1; EC=3.1.1.-; AltName: Full=Extracellular lipase LTL1; AltName: Full=Lithium-tolerant lipase 1; Short=AtLTL1; Short=Li-tolerant lipase 1; Flags: Precursor;	SubName: Full=Uncharacterized protein {ECO:0000313|EnsemblPlants:TRIAE_CS42_1AL_TGACv1_000368_AA0010420.3};	--	GO:0005576,extracellular region; GO:0016788,hydrolase activity, acting on ester bonds; GO:0042538,hyperosmotic salinity response; GO:0016042,lipid catabolic process; GO:0010226,response to lithium ion; GO:0009751,response to salicylic acid	GDSL-like Lipase/Acylhydrolase
gene:TraesCS1A02G145900	5.8	6.5	10.83	25.68	34.35	38.4	2.18	8.63	7.03	33	35	75	156	237	231	12	56	39	1A	252321626	252322000	+	TraesCS1A02G145900	protein_coding	--	hypothetical protein TRIUR3_22885 [Triticum urartu]	--	SubName: Full=Uncharacterized protein {ECO:0000313|EMBL:EMS67557.1, ECO:0000313|EnsemblPlants:TRIUR3_22885-P1};	--	--	--
gene:TraesCS1A02G146800	0	0.4	0.21	0	0	0	1.29	0.33	0.64	0	3	2	0	0	0	10	3	5	1A	253371507	253372209	-	TraesCS1A02G146800	protein_coding	--	hypothetical protein TRIUR3_21257 [Triticum urartu]	--	SubName: Full=Uncharacterized protein {ECO:0000313|EMBL:EMS48362.1, ECO:0000313|EnsemblPlants:TRIUR3_21257-P1};	--	--	--
gene:TraesCS1A02G147400	0.26	0.14	0.4	0.25	0.61	0.5	0.77	1.19	1.17	6	3	11	6	17	12	17	31	26	1A	254375410	254383101	+	TraesCS1A02G147400	protein_coding	K01177 beta-amylase [EC:3.2.1.2] | (RefSeq) uncharacterized LOC102715792 (A)	ketohexokinase-like isoform X1 [Aegilops tauschii subsp. tauschii]	--	SubName: Full=Uncharacterized protein {ECO:0000313|EnsemblPlants:TRIAE_CS42_1AL_TGACv1_000426_AA0011850.2};	Carbohydrate kinase	GO:0016301,kinase activity	pfkB family carbohydrate kinase
gene:TraesCS1A02G148100	0.61	0.26	0.3	0.14	0.08	0.03	0.25	0.19	0.02	40	16	24	10	6	2	16	14	1	1A	255696084	255701621	-	TraesCS1A02G148100	protein_coding	--	hypothetical protein [Oryza sativa Japonica Group]	--	SubName: Full=Uncharacterized protein {ECO:0000313|EnsemblPlants:TRIAE_CS42_6AS_TGACv1_485397_AA1544750.2};	--	GO:0016021,integral component of membrane	--
gene:TraesCS1A02G148400	33.22	29.71	33.83	10.81	8.85	11.98	13	24.73	24.21	325	275	403	113	105	124	123	276	231	1A	255898222	255900059	-	gene:TraesCS1A02G148400	Ribosomal protein L17 [Source:UniProtKB/TrEMBL%3BAcc:Q5I7K4]	K02894 large subunit ribosomal protein L23e | (RefSeq) 60S ribosomal protein L23 (A)	ribosomal protein L17-like protein [Solanum tuberosum]	RecName: Full=60S ribosomal protein L23; AltName: Full=Protein EMBRYO DEFECTIVE 2171;	SubName: Full=Ribosomal protein L14b/L23e {ECO:0000313|EMBL:KVI03870.1};	60S ribosomal protein L14/L17/L23	GO:0022625,cytosolic large ribosomal subunit; GO:0005730,nucleolus; GO:0070180,large ribosomal subunit rRNA binding; GO:0003735,structural constituent of ribosome; GO:0006412,translation	Ribosomal protein L14p/L23e
gene:TraesCS1A02G149300	0.36	0.51	0.11	0.07	0.09	0.09	2.3	0.28	1.15	19	26	7	4	6	5	119	17	60	1A	256823681	256827995	+	gene:TraesCS1A02G149300	Cellulose synthase [Source:UniProtKB/TrEMBL%3BAcc:W4ZU60]	K10999 cellulose synthase A [EC:2.4.1.12] | (RefSeq) LOC109784197; cellulose synthase A catalytic subunit 7 [UDP-forming] (A)	cellulose synthase A catalytic subunit 7 [UDP-forming]	RecName: Full=Cellulose synthase A catalytic subunit 7 [UDP-forming]; EC=2.4.1.12; AltName: Full=OsCesA7;	RecName: Full=Cellulose synthase {ECO:0000256|RuleBase:RU361116}; EC=2.4.1.12 {ECO:0000256|RuleBase:RU361116};	--	GO:0005794,Golgi apparatus; GO:0016021,integral component of membrane; GO:0005886,plasma membrane; GO:0016760,cellulose synthase (UDP-forming) activity; GO:0016759,cellulose synthase activity; GO:0046872,metal ion binding; GO:0071555,cell wall organization; GO:0030244,cellulose biosynthetic process; GO:0009833,plant-type primary cell wall biogenesis; GO:0009834,plant-type secondary cell wall biog…	RING/Ubox like zinc-binding domain
gene:TraesCS1A02G149600	0.32	0.14	0.05	0	0.05	0.12	0.53	0.39	0.39	5	2	1	0	1	2	8	7	6	1A	256984103	256985437	-	TraesCS1A02G149600	protein_coding	K20802 (R)-mandelonitrile lyase [EC:4.1.2.10] | (RefSeq) hypothetical protein (A)	hypothetical protein TRIUR3_33313 [Triticum urartu]	RecName: Full=Probable esterase PIR7A; EC=3.1.-.-;	SubName: Full=Uncharacterized protein {ECO:0000313|EnsemblPlants:TRIAE_CS42_1AL_TGACv1_000386_AA0010820.1};	--	GO:0052689,carboxylic ester hydrolase activity; GO:0016787,hydrolase activity	Serine hydrolase
gene:TraesCS1A02G149700	0.4	1.7	1.96	0.16	0.37	0.57	0.36	0.38	0.25	28	112	166	12	31	42	24	30	17	1A	257415277	257420268	+	TraesCS1A02G149700	protein_coding	K04733 interleukin-1 receptor-associated kinase 4 [EC:2.7.11.1] | (RefSeq) MDIS1-interacting receptor like kinase 2 (A)	probable leucine-rich repeat receptor-like protein kinase At1g35710 [Aegilops tauschii subsp. tauschii]	RecName: Full=Probable leucine-rich repeat receptor-like protein kinase At1g35710; EC=2.7.11.1; Flags: Precursor;	SubName: Full=Uncharacterized protein {ECO:0000313|EnsemblPlants:TRIAE_CS42_1AL_TGACv1_002192_AA0039630.1};	--	GO:0016021,integral component of membrane; GO:0005524,ATP binding; GO:0004674,protein serine/threonine kinase activity	Leucine Rich repeat
gene:TraesCS1A02G149800	1.9	1.75	1.52	1.94	2.03	2.65	0.23	1.47	0.95	68	59	66	74	88	100	8	60	33	1A	257551797	257558525	+	TraesCS1A02G149800	protein_coding	K10870 RAD51-like protein 2 | (RefSeq) DNA repair protein RAD51 homolog 3-like (A)	acyltransferase-like protein At1g54570, chloroplastic [Aegilops tauschii subsp. tauschii]	RecName: Full=Acyltransferase-like protein At1g54570, chloroplastic; EC=2.3.1.-; Flags: Precursor;	SubName: Full=Uncharacterized protein {ECO:0000313|EnsemblPlants:TRIAE_CS42_1AL_TGACv1_000265_AA0007680.1};	--	GO:0009507,chloroplast; GO:0010287,plastoglobule; GO:0004144,diacylglycerol O-acyltransferase activity; GO:0033306,phytol metabolic process; GO:0019432,triglyceride biosynthetic process	BAAT / Acyl-CoA thioester hydrolase C terminal
gene:TraesCS1A02G150100	0.26	1.33	0.91	0	0.06	0.14	1.03	0.16	0.34	7	34	30	0	2	4	27	5	9	1A	257573021	257574803	-	TraesCS1A02G150100	protein_coding	K13466 EIX receptor 1/2 | (RefSeq) Eix2; EIX receptor 2 (A)	Receptor-like protein 12 [Triticum urartu]	RecName: Full=Receptor-like protein EIX2 {ECO:0000305}; AltName: Full=EIX receptor 2 {ECO:0000312|EMBL:AAR28378.1}; Flags: Precursor;	SubName: Full=Uncharacterized protein {ECO:0000313|EnsemblPlants:TRIAE_CS42_1AL_TGACv1_000265_AA0007720.1};	FOG: Leucine rich repeat	GO:0016021,integral component of membrane; GO:0005886,plasma membrane; GO:0050832,defense response to fungus	Leucine Rich repeat
gene:TraesCS1A02G150700	0	0	0	0.13	0.36	0.24	0	0	0	0	0	0	7	22	13	0	0	0	1A	258745399	258749091	+	TraesCS1A02G150700	protein_coding	--	uncharacterized protein LOC109759777 [Aegilops tauschii subsp. tauschii]	--	SubName: Full=Uncharacterized protein {ECO:0000313|EnsemblPlants:TRIAE_CS42_1AL_TGACv1_001517_AA0031620.1};	--	--	Plant family of unknown function (DUF810)
gene:TraesCS1A02G150900	0	0.22	0.14	1.07	0.6	0.5	1.24	1.79	1.7	0	7	6	39	25	18	41	70	57	1A	258870778	258881439	-	TraesCS1A02G150900	protein_coding	K15404 aldehyde decarbonylase [EC:4.1.99.5] | (RefSeq) LOC109759677; protein ECERIFERUM 1-like (A)	protein ECERIFERUM 1-like [Aegilops tauschii subsp. tauschii]	RecName: Full=Protein ECERIFERUM 1;	SubName: Full=Uncharacterized protein {ECO:0000313|EnsemblPlants:TRIAE_CS42_1AL_TGACv1_000860_AA0020560.1};	--	GO:0005789,endoplasmic reticulum membrane; GO:0016021,integral component of membrane; GO:0005506,iron ion binding; GO:0016491,oxidoreductase activity; GO:0043447,alkane biosynthetic process; GO:0042742,defense response to bacterium; GO:0050832,defense response to fungus; GO:0008610,lipid biosynthetic process; GO:0006629,lipid metabolic process; GO:0009414,response to water deprivation; GO:0010025…	Fatty acid hydroxylase superfamily
gene:TraesCS1A02G151000	4.78	4.06	4.74	6.98	8.5	7.05	1.87	3.98	2.27	82	66	99	128	177	128	31	78	38	1A	259049084	259051454	+	gene:TraesCS1A02G151000	Cyanate hydratase [Source:UniProtKB/TrEMBL%3BAcc:A0A1D5RYU8]	K01725 cyanate lyase [EC:4.2.1.104] | (RefSeq) LOC109759686; cyanate hydratase-like (A)	cyanate hydratase-like [Aegilops tauschii subsp. tauschii]	RecName: Full=Cyanate hydratase {ECO:0000255|HAMAP-Rule:MF_03139}; Short=Cyanase {ECO:0000255|HAMAP-Rule:MF_03139}; EC=4.2.1.104 {ECO:0000255|HAMAP-Rule:MF_03139}; AltName: Full=Cyanate hydrolase {ECO:0000255|HAMAP-Rule:MF_03139}; AltName: Full=Cyanate lyase {ECO:0000255|HAMAP-Rule:MF_03139};	RecName: Full=Cyanate hydratase {ECO:0000256|HAMAP-Rule:MF_03139}; Short=Cyanase {ECO:0000256|HAMAP-Rule:MF_03139}; EC=4.2.1.104 {ECO:0000256|HAMAP-Rule:MF_03139}; AltName: Full=Cyanate hydrolase {ECO:0000256|HAMAP-Rule:MF_03139}; AltName: Full=Cyanate lyase {ECO:0000256|HAMAP-Rule:MF_03139};	--	GO:0008824,cyanate hydratase activity; GO:0003677,DNA binding; GO:0009439,cyanate metabolic process	Cyanate lyase C-terminal domain
gene:TraesCS1A02G151200	0.67	0.8	1.02	0.23	0.17	0.31	0.91	0.93	1.12	22	25	41	8	7	11	29	35	36	1A	259069861	259073887	-	TraesCS1A02G151200	protein_coding	K21843 tetratricopeptide repeat protein 7 | (RefSeq) LOC109759716; protein NPGR2 (A)	protein NPGR2 [Aegilops tauschii subsp. tauschii]	RecName: Full=Protein NPGR2 {ECO:0000303|PubMed:12928497}; AltName: Full=NO POLLEN GERMINATION RELATED 2 {ECO:0000303|PubMed:12928497};	SubName: Full=Tetratricopeptide repeat protein 7A {ECO:0000313|EMBL:EMT24866.1, ECO:0000313|EnsemblPlants:EMT24866};	Predicted calmodulin-binding protein	GO:0005886,plasma membrane; GO:0005516,calmodulin binding	Tetratricopeptide repeat
gene:TraesCS1A02G151400	1.37	1.82	2.64	0	0	0	0	0	0	23	29	54	0	0	0	0	0	0	1A	259994475	259997900	-	gene:TraesCS1A02G151400	Cyclin-dependent kinase inhibitor [Source:UniProtKB/TrEMBL%3BAcc:W4ZSJ3]	--	cyclin-dependent kinase inhibitor 4-like [Aegilops tauschii subsp. tauschii]	RecName: Full=Cyclin-dependent kinase inhibitor 4; AltName: Full=KIP-related protein 4;	RecName: Full=Cyclin-dependent kinase inhibitor {ECO:0000256|PIRNR:PIRNR017811};	--	GO:0005634,nucleus; GO:0004861,cyclin-dependent protein serine/threonine kinase inhibitor activity; GO:0007050,cell cycle arrest	Cyclin-dependent kinase inhibitor
gene:TraesCS1A02G151600	3.83	4.5	2.68	0.43	0.18	0.03	3.42	0.75	3.02	108	120	92	13	6	1	93	24	83	1A	260836561	260840054	+	TraesCS1A02G151600	protein_coding	K22762 desumoylating isopeptidase 1 [EC:3.4.-.-] | (RefSeq) LOC109758729; uncharacterized protein KIAA0754-like (A)	uncharacterized protein KIAA0754-like [Aegilops tauschii subsp. tauschii]	RecName: Full=DeSI-like protein At4g17486; EC=3.4.-.-;	SubName: Full=Uncharacterized protein {ECO:0000313|EnsemblPlants:TRIAE_CS42_1AL_TGACv1_000843_AA0020200.1};	Uncharacterized conserved protein	GO:0008233,peptidase activity	PPPDE putative peptidase domain
gene:TraesCS1A02G151700	2.24	1.07	1.84	3.67	5.27	3.39	0.35	0.59	1.15	20	9	20	35	57	32	3	6	10	1A	260840507	260841094	-	TraesCS1A02G151700	protein_coding	--	uncharacterized protein LOC109758730 [Aegilops tauschii subsp. tauschii]	--	SubName: Full=Uncharacterized protein {ECO:0000313|EnsemblPlants:TRIAE_CS42_1AL_TGACv1_000843_AA0020190.1};	--	--	--
gene:TraesCS1A02G152900	4.2	4.21	4.94	2.78	1.58	2.31	1.38	4.46	2.56	359	340	514	254	164	209	114	435	213	1A	265020365	265029656	+	TraesCS1A02G152900	protein_coding	K01952 phosphoribosylformylglycinamidine synthase [EC:6.3.5.3] | (RefSeq) LOC109756015; probable phosphoribosylformylglycinamidine synthase, chloroplastic/mitochondrial (A)	putative phosphoribosylformylglycinamidine synthase, chloroplastic/mitochondrial [Triticum urartu]	RecName: Full=Probable phosphoribosylformylglycinamidine synthase, chloroplastic/mitochondrial; Short=FGAM synthase; Short=FGAMS; EC=6.3.5.3; AltName: Full=Formylglycinamide ribonucleotide amidotransferase; Short=FGAR amidotransferase; Short=FGAR-AT; AltName: Full=Formylglycinamide ribotide amidotransferase; Flags: Precursor;	SubName: Full=Putative phosphoribosylformylglycinamidine synthase, chloroplastic/mitochondrial {ECO:0000313|EMBL:EMS48506.1, ECO:0000313|EnsemblPlants:TRIUR3_22732-P1};	Phosphoribosylformylglycinamidine synthase	GO:0009507,chloroplast; GO:0009570,chloroplast stroma; GO:0005739,mitochondrion; GO:0005524,ATP binding; GO:0046872,metal ion binding; GO:0004642,phosphoribosylformylglycinamidine synthase activity; GO:0006189,'de novo' IMP biosynthetic process; GO:0006541,glutamine metabolic process; GO:0055046,microgametogenesis; GO:0009555,pollen development	AIR synthase related protein, N-terminal domain
gene:TraesCS1A02G153100	3.68	3.08	2.49	2.14	1.6	1.24	8.95	5.58	3.41	163	129	134	101	86	58	383	282	147	1A	265645442	265650746	-	gene:TraesCS1A02G153100	Long-chain-alcohol oxidase [Source:UniProtKB/TrEMBL%3BAcc:A0A1D5RPN0]	K17756 long-chain-alcohol oxidase [EC:1.1.3.20] | (RefSeq) LOC109733363; long-chain-alcohol oxidase FAO1-like (A)	long-chain-alcohol oxidase FAO1-like [Aegilops tauschii subsp. tauschii]	RecName: Full=Long-chain-alcohol oxidase FAO1; EC=1.1.3.20; AltName: Full=Long-chain fatty alcohol oxidase 1;	RecName: Full=Long-chain-alcohol oxidase {ECO:0000256|PIRNR:PIRNR028937}; EC=1.1.3.20 {ECO:0000256|PIRNR:PIRNR028937};	--	GO:0016021,integral component of membrane; GO:0050660,flavin adenine dinucleotide binding; GO:0046577,long-chain-alcohol oxidase activity; GO:0006066,alcohol metabolic process; GO:0055114,oxidation-reduction process; GO:0009409,response to cold	Pyridine nucleotide-disulphide oxidoreductase
gene:TraesCS1A02G153500	0	0	0	0.19	1.11	0.62	0.06	0.13	0.06	0	0	0	7	47	23	2	5	2	1A	267169657	267171963	-	TraesCS1A02G153500	protein_coding	--	hypothetical protein TRIUR3_10605 [Triticum urartu]	--	SubName: Full=Uncharacterized protein {ECO:0000313|EMBL:EMS48657.1, ECO:0000313|EnsemblPlants:TRIUR3_10605-P1};	--	--	--
gene:TraesCS1A02G155000	1.49	1.53	1.82	0.68	0.78	1.37	1.45	3.88	2.82	33	32	49	16	21	32	31	98	61	1A	271882592	271891529	-	TraesCS1A02G155000	protein_coding	K02327 DNA polymerase delta subunit 1 [EC:2.7.7.7] | (RefSeq) DNA/RNA polymerase (A)	uncharacterized protein LOC109771335 isoform X1 [Aegilops tauschii subsp. tauschii]	--	SubName: Full=Uncharacterized protein {ECO:0000313|EnsemblPlants:TRIAE_CS42_1AL_TGACv1_002000_AA0037670.1};	--	GO:0016021,integral component of membrane	Protein CHAPERONE-LIKE PROTEIN OF POR1-like
gene:TraesCS1A02G155200	99.93	74.99	93.86	42.53	27.81	24.69	158.43	114.88	153.08	1496	1062	1711	680	505	391	2293	1962	2235	1A	272611172	272613645	+	TraesCS1A02G155200	protein_coding	K00025 malate dehydrogenase [EC:1.1.1.37] | (RefSeq) LOC109742567; malate dehydrogenase, cytoplasmic (A)	cytosolic malate dehydrogenase [Triticum aestivum]	RecName: Full=Malate dehydrogenase, cytoplasmic; EC=1.1.1.37; AltName: Full=PP37;	RecName: Full=Malate dehydrogenase {ECO:0000256|RuleBase:RU003405}; EC=1.1.1.37 {ECO:0000256|RuleBase:RU003405};	Malate dehydrogenase	GO:0005737,cytoplasm; GO:0030060,L-malate dehydrogenase activity; GO:0005975,carbohydrate metabolic process; GO:0006108,malate metabolic process; GO:0006734,NADH metabolic process; GO:0006107,oxaloacetate metabolic process; GO:0006099,tricarboxylic acid cycle	lactate/malate dehydrogenase, NAD binding domain
gene:TraesCS1A02G156000	0.38	0.81	0.8	0.5	0.63	0.63	1.27	2.35	1.42	15	30	38	21	30	26	48	105	54	1A	276569288	276572247	+	TraesCS1A02G156000	protein_coding	K17964 leucine-rich PPR motif-containing protein, mitochondrial | (RefSeq) pentatricopeptide repeat-containing protein At1g63330-like (A)	putative pentatricopeptide repeat-containing protein At1g13630 [Aegilops tauschii subsp. tauschii]	RecName: Full=Putative pentatricopeptide repeat-containing protein At1g13630;	SubName: Full=Uncharacterized protein {ECO:0000313|EnsemblPlants:TRIAE_CS42_1AL_TGACv1_000076_AA0002630.1};	FOG: PPR repeat	GO:0043231,intracellular membrane-bounded organelle; GO:0004519,endonuclease activity; GO:0003723,RNA binding; GO:0009451,RNA modification	Region in Clathrin and VPS
gene:TraesCS1A02G156200	2.56	2.34	5.74	2.71	2.95	2.58	3.7	7.77	5.42	15	13	41	17	21	16	21	52	31	1A	276862985	276864470	-	TraesCS1A02G156200	protein_coding	--	hypothetical protein TRIUR3_30362 [Triticum urartu]	--	SubName: Full=Uncharacterized protein {ECO:0000313|EMBL:EMS50912.1, ECO:0000313|EnsemblPlants:TRIUR3_30362-P1};	--	--	--
gene:TraesCS1A02G156300	4.88	3.55	4.86	9.44	10.95	9.83	2.4	4.77	3.28	61	42	74	126	166	130	29	68	40	1A	276967792	276972330	+	TraesCS1A02G156300	protein_coding	K17805 mitochondrial import inner membrane translocase subunit TIM16 | (RefSeq) LOC109737575; mitochondrial import inner membrane translocase subunit PAM16 like 2-like isoform X1 (A)	Mitochondrial import inner membrane translocase subunit tim16 [Triticum urartu]	RecName: Full=Mitochondrial import inner membrane translocase subunit PAM16 like 2 {ECO:0000303|PubMed:24194927}; Short=AtPAM16 {ECO:0000303|PubMed:24153405}; Short=AtPAM16L2 {ECO:0000303|PubMed:24194927}; AltName: Full=Presequence translocated-associated motor subunit PAM16 {ECO:0000250|UniProtKB:P42949}; AltName: Full=Protein MUTANT SNC1-ENHANCING 5 {ECO:0000303|PubMed:24153405}; AltName: Full=…	SubName: Full=Uncharacterized protein {ECO:0000313|EnsemblPlants:TRIAE_CS42_1AL_TGACv1_000858_AA0020510.1};	Uncharacterized conserved protein	GO:0005737,cytoplasm; GO:0005743,mitochondrial inner membrane; GO:0005744,TIM23 mitochondrial import inner membrane translocase complex; GO:0005739,mitochondrion; GO:0009734,auxin-activated signaling pathway; GO:0006952,defense response; GO:0031348,negative regulation of defense response; GO:1900425,negative regulation of defense response to bacterium; GO:1902289,negative regulation of defense re…	Pam16
gene:TraesCS1A02G156400	0.16	0.26	0.07	0	0	0	1.05	0.11	0.08	4	6	2	0	0	0	25	3	2	1A	277074051	277078322	+	TraesCS1A02G156400	protein_coding	K15285 solute carrier family 35, member E3 | (RefSeq) LOC109771321; uncharacterized membrane protein At1g06890-like (A)	uncharacterized membrane protein At1g06890-like [Aegilops tauschii subsp. tauschii]	RecName: Full=UDP-xylose transporter 1 {ECO:0000312|EMBL:AKA88212.1};	SubName: Full=Uncharacterized protein {ECO:0000313|EnsemblPlants:TRIAE_CS42_1AL_TGACv1_001182_AA0026600.2};	Glucose-6-phosphate/phosphate and phosphoenolpyruvate/phosphate antiporter	GO:0005783,endoplasmic reticulum; GO:0005789,endoplasmic reticulum membrane; GO:0005794,Golgi apparatus; GO:0000139,Golgi membrane; GO:0016021,integral component of membrane; GO:0015297,antiporter activity; GO:0005464,UDP-xylose transmembrane transporter activity; GO:0008643,carbohydrate transport; GO:0015790,UDP-xylose transmembrane transport	EamA-like transporter family
gene:TraesCS1A02G157500	5.14	4.37	4.45	2.78	2.81	2.15	5.9	4.73	5.48	273	220	288	158	181	121	303	287	284	1A	279732251	279742732	+	TraesCS1A02G157500	protein_coding	K09338 homeobox-leucine zipper protein | (RefSeq) LOC109760359; homeobox-leucine zipper protein HOX9 (A)	predicted protein [Hordeum vulgare subsp. vulgare]	RecName: Full=Homeobox-leucine zipper protein HOX9; AltName: Full=HD-ZIP protein HOX9; AltName: Full=Homeodomain transcription factor HOX9; AltName: Full=OsHB2; AltName: Full=OsHox9;	SubName: Full=Uncharacterized protein {ECO:0000313|EnsemblPlants:TRIAE_CS42_1AL_TGACv1_001179_AA0026560.1};	--	GO:0005634,nucleus; GO:0003677,DNA binding; GO:0008289,lipid binding; GO:0006355,regulation of transcription, DNA-templated; GO:0006351,transcription, DNA-templated	Homeobox domain
gene:TraesCS1A02G157600	1.88	2.63	2.16	0.19	0.4	0.17	2.96	2.6	2.39	74	98	104	8	19	7	113	117	92	1A	279824794	279831261	+	TraesCS1A02G157600	protein_coding	--	PREDICTED: uncharacterized protein LOC104584570 [Brachypodium distachyon]	--	SubName: Full=Uncharacterized protein {ECO:0000313|EnsemblPlants:TRIAE_CS42_1AL_TGACv1_001676_AA0033900.1};	--	--	Protein of unknown function (DUF3615)
gene:TraesCS1A02G157800	0.57	1.5	0.39	0	0	0	1.17	0.58	1.26	6	15	5	0	0	0	12	7	13	1A	280274430	280276096	-	TraesCS1A02G157800	protein_coding	K02183 calmodulin | (RefSeq) calmodulin-2/4-like (A)	hypothetical protein TRIUR3_30846 [Triticum urartu]	RecName: Full=Protein RETICULATA-RELATED 4, chloroplastic {ECO:0000303|PubMed:23596191}; Flags: Precursor;	SubName: Full=Uncharacterized protein {ECO:0000313|EnsemblPlants:TRIAE_CS42_1AL_TGACv1_002509_AA0042550.1};	--	GO:0009507,chloroplast; GO:0009941,chloroplast envelope; GO:0009706,chloroplast inner membrane; GO:0016021,integral component of membrane; GO:0005739,mitochondrion; GO:0009536,plastid; GO:0007275,multicellular organism development	Protein RETICULATA-related
gene:TraesCS1A02G157900	1.37	2.31	2.06	4.31	4.86	4.17	1.71	0.92	1.37	34	54	62	114	146	109	41	26	33	1A	280602664	280604294	-	TraesCS1A02G157900	protein_coding	--	uncharacterized protein LOC109787057 [Aegilops tauschii subsp. tauschii]	--	SubName: Full=Uncharacterized protein {ECO:0000313|EnsemblPlants:TRIAE_CS42_1AL_TGACv1_003588_AA0050550.1};	--	--	Senescence regulator
gene:TraesCS1A02G158600	7.58	5.53	5.36	9.34	15.62	13.47	2.98	4.21	2.85	158	109	136	208	395	297	60	100	58	1A	282552837	282554807	+	TraesCS1A02G158600	protein_coding	--	uncharacterized protein LOC109772407 [Aegilops tauschii subsp. tauschii]	--	SubName: Full=Uncharacterized protein {ECO:0000313|EnsemblPlants:TRIAE_CS42_1AL_TGACv1_002879_AA0045800.3};	--	GO:0016021,integral component of membrane	CD20-like family
gene:TraesCS1A02G159100	192.45	242.96	260.07	432.54	489.37	496.07	86.82	241.19	196.08	1261	1506	2075	3027	3890	3438	550	1803	1253	1A	284336841	284337272	-	TraesCS1A02G159100	protein_coding	K02962 small subunit ribosomal protein S17e | (RefSeq) LOC109744271; 40S ribosomal protein S17-3-like (A)	40S ribosomal protein S17-4 [Triticum urartu]	RecName: Full=40S ribosomal protein S17-4;	SubName: Full=40S ribosomal protein S17-4 {ECO:0000313|EMBL:EMS65249.1, ECO:0000313|EnsemblPlants:TRIUR3_33714-P1};	40S ribosomal protein S17	GO:0022627,cytosolic small ribosomal subunit; GO:0003729,mRNA binding; GO:0003735,structural constituent of ribosome; GO:0000028,ribosomal small subunit assembly; GO:0006412,translation	Ribosomal S17
gene:TraesCS1A02G159200	6.76	3.06	4.61	16.52	22.97	18.86	0.61	0.68	0.67	217	93	180	566	894	640	19	25	21	1A	284902269	284905891	-	TraesCS1A02G159200	protein_coding	--	uncharacterized protein LOC109759738 [Aegilops tauschii subsp. tauschii]	--	SubName: Full=Uncharacterized protein {ECO:0000313|EnsemblPlants:TRIAE_CS42_1AL_TGACv1_003638_AA0050840.1};	--	GO:0005622,intracellular; GO:0009055,electron transfer activity; GO:0015035,protein disulfide oxidoreductase activity; GO:0045454,cell redox homeostasis; GO:0035556,intracellular signal transduction	Glutaredoxin
gene:TraesCS1A02G160000	0.25	0.38	0.5	0.08	0.14	0.13	0.2	0.55	0.45	9	13	22	3	6	5	7	23	16	1A	287313667	287316063	-	TraesCS1A02G160000	protein_coding	K17964 leucine-rich PPR motif-containing protein, mitochondrial | (RefSeq) pentatricopeptide repeat-containing protein At3g06920 (A)	pentatricopeptide repeat-containing protein At1g09820-like [Aegilops tauschii subsp. tauschii]	RecName: Full=Pentatricopeptide repeat-containing protein At1g09820;	SubName: Full=Uncharacterized protein {ECO:0000313|EnsemblPlants:TRIAE_CS42_1AL_TGACv1_001601_AA0032800.1};	FOG: PPR repeat	GO:0043231,intracellular membrane-bounded organelle; GO:0004519,endonuclease activity; GO:0003723,RNA binding; GO:0009451,RNA modification	Tetratricopeptide repeat
gene:TraesCS1A02G161200	1.93	1.43	0.91	0.27	0.2	0.23	1.15	0.42	0.4	40	28	23	6	5	5	23	10	8	1A	290123278	290127360	+	TraesCS1A02G161200	protein_coding	K10523 speckle-type POZ protein | (RefSeq) uncharacterized LOC104427090 (A)	uncharacterized protein LOC109744037 isoform X1 [Aegilops tauschii subsp. tauschii]	RecName: Full=TNF receptor-associated factor homolog 1b {ECO:0000305}; AltName: Full=Protein MUTANT SNC1-ENHANCING 13 {ECO:0000303|PubMed:26867179};	SubName: Full=Uncharacterized protein {ECO:0000313|EnsemblPlants:TRIAE_CS42_1AL_TGACv1_000576_AA0014940.2};	Speckle-type POZ protein SPOP and related proteins with TRAF, MATH and BTB/POZ domains	GO:0005737,cytoplasm; GO:0005829,cytosol; GO:0005886,plasma membrane; GO:1905037,autophagosome organization; GO:0045087,innate immune response	MATH domain
gene:TraesCS1A02G161400	6.95	3.08	1.82	0.18	0	0	5.41	0.49	0.32	222	93	71	6	0	0	167	18	10	1A	290202033	290205001	-	TraesCS1A02G161400	protein_coding	K15402 fatty acid omega-hydroxylase [EC:1.14.-.-] | (RefSeq) LOC109758709; cytochrome P450 86B1-like (A)	cytochrome P450 86B1-like [Aegilops tauschii subsp. tauschii]	RecName: Full=Cytochrome P450 86B1; EC=1.14.-.-;	SubName: Full=Uncharacterized protein {ECO:0000313|EnsemblPlants:TRIAE_CS42_1BL_TGACv1_030671_AA0097460.2};	Cytochrome P450 CYP4/CYP19/CYP26 subfamilies	GO:0005783,endoplasmic reticulum; GO:0005789,endoplasmic reticulum membrane; GO:0016021,integral component of membrane; GO:0020037,heme binding; GO:0005506,iron ion binding; GO:0004497,monooxygenase activity; GO:0016705,oxidoreductase activity, acting on paired donors, with incorporation or reduction of molecular oxygen; GO:0071555,cell wall organization; GO:0010345,suberin biosynthetic process; …	Domain of unknown function (DUF4339)
gene:TraesCS1A02G162200	4.67	5.32	6.5	3.92	3.05	3.45	1.26	3.22	2.47	165	178	280	148	131	129	43	130	85	1A	291242009	291246278	+	gene:TraesCS1A02G162200	Forkhead-associated domain containing protein [Source: Projected from Oryza sativa (Os10g0487300)]	K10867 nibrin | (RefSeq) LOC109772932; nijmegen breakage syndrome 1 protein (A)	Nibrin [Triticum urartu]	RecName: Full=Nijmegen breakage syndrome 1 protein {ECO:0000303|PubMed:17182003}; Short=OsNbs1 {ECO:0000303|PubMed:17182003};	SubName: Full=Uncharacterized protein {ECO:0000313|EnsemblPlants:TRIAE_CS42_1AL_TGACv1_001614_AA0032970.2};	--	GO:0030870,Mre11 complex; GO:0000784,nuclear chromosome, telomeric region; GO:0016605,PML body; GO:0003684,damaged DNA binding; GO:0006974,cellular response to DNA damage stimulus; GO:0071479,cellular response to ionizing radiation; GO:0032508,DNA duplex unwinding; GO:0000724,double-strand break repair via homologous recombination; GO:0007095,mitotic G2 DNA damage checkpoint; GO:0006312,mitotic r…	Inner membrane component of T3SS, cytoplasmic domain
gene:TraesCS1A02G163100	0.03	0.1	0.05	0.12	0.23	0.12	0.16	0.71	0.8	1	3	2	4	9	4	5	26	25	1A	292757833	292778942	-	TraesCS1A02G163100	protein_coding	K20298 vacuolar protein sorting-associated protein 52 | (RefSeq) LOC109772937; vacuolar protein sorting-associated protein 52 A-like isoform X1 (A)	vacuolar protein sorting-associated protein 52 A-like isoform X1 [Aegilops tauschii subsp. tauschii]	RecName: Full=Vacuolar protein sorting-associated protein 52 A; Short=AtVPS52; AltName: Full=ARE1-like protein POK; AltName: Full=Protein POKY POLLEN TUBE; AltName: Full=Protein T-DNA TRANSMISSION DEFECT 8;	SubName: Full=Uncharacterized protein {ECO:0000313|EnsemblPlants:TRIAE_CS42_1AL_TGACv1_001202_AA0026870.1};	Vacuolar sorting protein VPS52/suppressor of actin Sac2	GO:0005829,cytosol; GO:0012505,endomembrane system; GO:0010008,endosome membrane; GO:0000938,GARP complex; GO:0005794,Golgi apparatus; GO:0000139,Golgi membrane; GO:0017137,Rab GTPase binding; GO:0019905,syntaxin binding; GO:0032456,endocytic recycling; GO:0006896,Golgi to vacuole transport; GO:0009860,pollen tube growth; GO:0015031,protein transport; GO:0042147,retrograde transport, endosome to …	Domain of unknown function (DUF3510)
gene:TraesCS1A02G163500	1.03	1.35	1.15	0.27	0.17	0.43	1.06	0.94	0.59	25	31	34	7	5	11	25	26	14	1A	293728801	293730405	+	TraesCS1A02G163500	protein_coding	--	hypothetical protein TRIUR3_31772 [Triticum urartu]	--	SubName: Full=Uncharacterized protein {ECO:0000313|EnsemblPlants:TRIAE_CS42_1AL_TGACv1_000028_AA0000840.2};	--	--	Putative death-receptor fusion protein (DUF2428)
gene:TraesCS1A02G163700	42.32	32.04	38.7	34.61	28.62	28.8	9.31	9.47	10.16	846	606	942	739	694	609	180	216	198	1A	294037988	294042332	+	TraesCS1A02G163700	protein_coding	K10523 speckle-type POZ protein | (RefSeq) BTB/POZ and MATH domain-containing protein 3 isoform X1 (A)	uncharacterized protein LOC109740951 [Aegilops tauschii subsp. tauschii]	RecName: Full=Ubiquitin carboxyl-terminal hydrolase 12; EC=3.4.19.12; AltName: Full=Deubiquitinating enzyme 12; Short=AtUBP12; AltName: Full=Ubiquitin thioesterase 12; AltName: Full=Ubiquitin-specific-processing protease 12;	SubName: Full=Uncharacterized protein {ECO:0000313|EnsemblPlants:TRIAE_CS42_1AL_TGACv1_000496_AA0013490.2};	Speckle-type POZ protein SPOP and related proteins with TRAF, MATH and BTB/POZ domains	GO:0005737,cytoplasm; GO:0005829,cytosol; GO:0005634,nucleus; GO:0004843,thiol-dependent ubiquitin-specific protease activity; GO:0009867,jasmonic acid mediated signaling pathway; GO:0016579,protein deubiquitination; GO:0006511,ubiquitin-dependent protein catabolic process	MATH domain
gene:TraesCS1A02G164300	1.05	0.46	0.75	0.08	0.13	0.13	0.45	0.61	0.41	39	16	34	3	6	5	16	26	15	1A	296204792	296210638	+	gene:TraesCS1A02G164300	Katanin p80 WD40 repeat-containing subunit B1 homolog [Source:UniProtKB/TrEMBL%3BAcc:A0A341NVN7]	K18643 katanin p80 WD40 repeat-containing subunit B1 | (RefSeq) LOC109740950; katanin p80 WD40 repeat-containing subunit B1 homolog isoform X1 (A)	katanin p80 WD40 repeat-containing subunit B1 homolog isoform X1 [Aegilops tauschii subsp. tauschii]	RecName: Full=Katanin p80 WD40 repeat-containing subunit B1 homolog {ECO:0000255|HAMAP-Rule:MF_03022};	RecName: Full=Katanin p80 WD40 repeat-containing subunit B1 homolog {ECO:0000256|HAMAP-Rule:MF_03022};	Microtubule severing protein katanin p80 subunit B (contains WD40 repeats)	GO:0080008,Cul4-RING E3 ubiquitin ligase complex; GO:0008352,katanin complex; GO:0005874,microtubule; GO:0008017,microtubule binding; GO:0043622,cortical microtubule organization; GO:0051013,microtubule severing	Eukaryotic translation initiation factor eIF2A
gene:TraesCS1A02G164600	17.39	32.29	18.25	2.58	1.71	1.65	28.41	9.92	23.54	378	664	483	60	45	38	597	246	499	1A	297376881	297381017	+	TraesCS1A02G164600	protein_coding	K18643 katanin p80 WD40 repeat-containing subunit B1 | (RefSeq) uncharacterized LOC105795008 (A)	uncharacterized protein LOC109740946 [Aegilops tauschii subsp. tauschii]	--	SubName: Full=Uncharacterized protein {ECO:0000313|EnsemblPlants:TRIAE_CS42_1AL_TGACv1_004260_AA0052970.2};	--	--	Protein of unknown function (DUF789)
gene:TraesCS1A02G164700	0.58	1.29	2.06	0.54	1.48	0.32	1.09	2.88	2.05	17	36	74	17	53	10	31	97	59	1A	297696462	297700859	-	TraesCS1A02G164700	protein_coding	--	WAT1-related protein At3g02690, chloroplastic [Aegilops tauschii subsp. tauschii]	RecName: Full=WAT1-related protein At3g02690, chloroplastic; Flags: Precursor;	SubName: Full=Uncharacterized protein {ECO:0000313|EnsemblPlants:TRIAE_CS42_1DL_TGACv1_063609_AA0229110.1};	--	GO:0009507,chloroplast; GO:0031969,chloroplast membrane; GO:0016021,integral component of membrane	EamA-like transporter family
gene:TraesCS1A02G164800	2.55	1.97	1.37	0.11	0.13	0.12	3.4	4.94	3.95	63	46	41	3	4	3	81	139	95	1A	297744935	297751007	-	gene:TraesCS1A02G164800	Alpha-galactosidase [Source:UniProtKB/TrEMBL%3BAcc:A0A1D5RSC7]	K07407 alpha-galactosidase [EC:3.2.1.22] | (RefSeq) LOC109740943; alpha-galactosidase-like (A)	alpha-galactosidase-like [Aegilops tauschii subsp. tauschii]	RecName: Full=Alpha-galactosidase; EC=3.2.1.22; AltName: Full=Alpha-D-galactoside galactohydrolase; AltName: Full=Melibiase; Flags: Precursor;	RecName: Full=Alpha-galactosidase {ECO:0000256|RuleBase:RU361168}; EC=3.2.1.22 {ECO:0000256|RuleBase:RU361168}; AltName: Full=Melibiase {ECO:0000256|RuleBase:RU361168};	Alpha-D-galactosidase (melibiase)	GO:0009505,plant-type cell wall; GO:0052692,raffinose alpha-galactosidase activity; GO:0005975,carbohydrate metabolic process	Raffinose synthase or seed imbibition protein Sip1
gene:TraesCS1A02G165400	689.37	488.31	636.61	905	1074.74	1069.88	116.47	439.63	202.71	14356	9620	16143	20129	27152	23566	2345	10445	4117	1A	298105708	298107333	-	TraesCS1A02G165400	protein_coding	K09873 aquaporin TIP | (RefSeq) LOC109783236; probable aquaporin TIP3-1 (A)	probable aquaporin TIP3-1 [Aegilops tauschii subsp. tauschii]	RecName: Full=Aquaporin TIP3-1; AltName: Full=Tonoplast intrinsic protein 3-1; AltName: Full=ZmTIP3-1; AltName: Full=ZmTIP3;1;	SubName: Full=Uncharacterized protein {ECO:0000313|EnsemblPlants:TRIAE_CS42_1AL_TGACv1_002511_AA0042590.1};	Aquaporin (major intrinsic protein family)	GO:0016021,integral component of membrane; GO:0032586,protein storage vacuole membrane; GO:0015267,channel activity	Major intrinsic protein
gene:TraesCS1A02G165700	0	0.09	0.07	0	0	0.04	0.57	0.19	0.48	0	2	2	0	0	1	13	5	11	1A	298557743	298566718	+	TraesCS1A02G165700	protein_coding	--	predicted protein [Hordeum vulgare subsp. vulgare]	RecName: Full=Protein TIC110, chloroplastic; AltName: Full=Chloroplast inner envelope protein, 110 kDa; Short=psIEP110; AltName: Full=IAP100; AltName: Full=Translocon at the inner envelope membrane of chloroplasts 110; Flags: Precursor;	SubName: Full=Uncharacterized protein {ECO:0000313|EnsemblPlants:TRIAE_CS42_1AL_TGACv1_001930_AA0036940.1};	--	GO:0009706,chloroplast inner membrane; GO:0016021,integral component of membrane; GO:0015031,protein transport	Chloroplast envelope transporter
gene:TraesCS1A02G166100	0.19	0.81	0.37	0	0.11	0	2.71	0.5	1.71	3	12	7	0	2	0	41	9	26	1A	298635520	298636647	-	TraesCS1A02G166100	protein_coding	--	unknown [Triticum aestivum]	RecName: Full=Basic secretory protease {ECO:0000303|PubMed:22773449}; EC=3.4.24.- {ECO:0000269|PubMed:22773449}; AltName: Full=Boswellia basic secretory protease {ECO:0000303|PubMed:22773449}; Short=BBSP {ECO:0000303|PubMed:22773449}; Flags: Fragments;	SubName: Full=Uncharacterized protein {ECO:0000313|EMBL:AAC49288.1, ECO:0000313|EnsemblPlants:TRIAE_CS42_1AL_TGACv1_002075_AA0038500.1};	--	GO:0046872,metal ion binding; GO:0008237,metallopeptidase activity	Peptidase of plants and bacteria
gene:TraesCS1A02G167100	6.14	28.17	39.58	2.84	3.42	3.03	14.23	11.6	9.58	71	308	557	35	48	37	159	153	108	1A	300003984	300004745	+	TraesCS1A02G167100	protein_coding	K04077 chaperonin GroEL | (RefSeq) chaperonin CPN60-like 2, mitochondrial (A)	NDR1/HIN1-like protein 13 isoform X2 [Aegilops tauschii subsp. tauschii]	RecName: Full=NDR1/HIN1-like protein 6 {ECO:0000303|PubMed:26849212};	SubName: Full=Uncharacterized protein {ECO:0000313|EnsemblPlants:TRIAE_CS42_1BL_TGACv1_033678_AA0141260.1};	--	GO:0005829,cytosol; GO:0016021,integral component of membrane; GO:0005886,plasma membrane; GO:0009738,abscisic acid-activated signaling pathway; GO:0010116,positive regulation of abscisic acid biosynthetic process; GO:0009737,response to abscisic acid; GO:0006970,response to osmotic stress; GO:1902074,response to salt	Vacuolar segregation subunit 7
gene:TraesCS1A02G167300	1.77	1.42	1.65	5.6	7.1	5.54	0.57	2.89	1.5	29	22	33	98	141	96	9	54	24	1A	300105516	300106916	-	TraesCS1A02G167300	protein_coding	--	UPF0415 protein C7orf25 homolog [Aegilops tauschii subsp. tauschii]	--	SubName: Full=Uncharacterized protein {ECO:0000313|EnsemblPlants:TRIAE_CS42_1AL_TGACv1_000966_AA0022860.1};	Uncharacterized conserved protein	--	Protein of unknown function (DUF1308)
gene:TraesCS1A02G167400	2.37	1.83	2.12	0.83	1.03	0.75	1.82	3.04	3.49	78	57	85	29	41	26	58	114	112	1A	300107115	300111644	+	TraesCS1A02G167400	protein_coding	K10727 chromatin licensing and DNA replication factor 1 | (RefSeq) LOC109768960; CDT1-like protein a, chloroplastic (A)	CDT1-like protein a, chloroplastic [Aegilops tauschii subsp. tauschii]	RecName: Full=CDT1-like protein b; Short=AtCDT1b;	SubName: Full=Uncharacterized protein {ECO:0000313|EnsemblPlants:TRIAE_CS42_1AL_TGACv1_000966_AA0022870.1};	DNA replication factor	GO:0005737,cytoplasm; GO:0005634,nucleus; GO:0004693,cyclin-dependent protein serine/threonine kinase activity; GO:0070182,DNA polymerase binding; GO:0007049,cell cycle; GO:0009658,chloroplast organization; GO:0051276,chromosome organization; GO:0006260,DNA replication; GO:0000076,DNA replication checkpoint; GO:0048229,gametophyte development	DNA replication factor Cdt1 C-terminal domain
gene:TraesCS1A02G168200	0.09	0.7	0.39	0	0	0	0	0	0	1	7	5	0	0	0	0	0	0	1A	300926978	300927678	-	TraesCS1A02G168200	protein_coding	K04733 interleukin-1 receptor-associated kinase 4 [EC:2.7.11.1] | (RefSeq) LEAF RUST 10 DISEASE-RESISTANCE LOCUS RECEPTOR-LIKE PROTEIN KINASE-like 2.5 (A)	putative ripening-related protein 6 [Aegilops tauschii subsp. tauschii]	RecName: Full=Putative ripening-related protein 7; Flags: Precursor;	SubName: Full=Uncharacterized protein {ECO:0000313|EnsemblPlants:TRIAE_CS42_1AL_TGACv1_002014_AA0037830.1};	--	GO:0005576,extracellular region	--
gene:TraesCS1A02G168600	27	47.51	50.27	21.13	8.69	8.83	46.39	129.12	54.82	561	934	1272	469	219	194	932	3061	1111	1A	301196754	301200037	-	TraesCS1A02G168600	protein_coding	K20858 calcium uniporter protein, mitochondrial | (RefSeq) LOC109773675; calcium uniporter protein 2, mitochondrial-like (A)	calcium uniporter protein 2, mitochondrial-like [Aegilops tauschii subsp. tauschii]	RecName: Full=Calcium uniporter protein 2, mitochondrial; Flags: Precursor;	SubName: Full=Uncharacterized protein {ECO:0000313|EnsemblPlants:TRIAE_CS42_1AL_TGACv1_002163_AA0039290.1};	Uncharacterized conserved protein	GO:0016021,integral component of membrane; GO:0005743,mitochondrial inner membrane; GO:0005262,calcium channel activity; GO:0015292,uniporter activity	Mitochondrial calcium uniporter
gene:TraesCS1A02G168700	0.52	0.75	1.06	0.21	0.4	0.09	0.8	1.76	0.93	16	22	40	7	15	3	24	62	28	1A	301628584	301631797	-	TraesCS1A02G168700	protein_coding	K17964 leucine-rich PPR motif-containing protein, mitochondrial | (RefSeq) uncharacterized protein LOC109237110 (A)	pentatricopeptide repeat-containing protein At2g20710, mitochondrial-like [Aegilops tauschii subsp. tauschii]	RecName: Full=Pentatricopeptide repeat-containing protein At2g20710, mitochondrial; Flags: Precursor;	SubName: Full=Uncharacterized protein {ECO:0000313|EnsemblPlants:TRIAE_CS42_1AL_TGACv1_002035_AA0038000.2};	FOG: PPR repeat	GO:0043231,intracellular membrane-bounded organelle; GO:0005739,mitochondrion; GO:0004519,endonuclease activity; GO:0003723,RNA binding; GO:0009451,RNA modification	Tetratricopeptide repeat
gene:TraesCS1A02G169000	10.63	9.83	10.48	6.76	3.45	3.63	8.8	11.44	6.84	440	385	528	299	173	159	352	540	276	1A	301781001	301784189	-	TraesCS1A02G169000	protein_coding	--	uncharacterized protein LOC109773678 [Aegilops tauschii subsp. tauschii]	--	SubName: Full=Uncharacterized protein {ECO:0000313|EnsemblPlants:TRIAE_CS42_1AL_TGACv1_004284_AA0053050.1};	--	GO:0003676,nucleic acid binding	Zinc-finger of C2H2 type
gene:TraesCS1A02G169100	13.65	18.92	24.59	37.5	46.97	43.58	8.12	24.94	20.47	212	278	465	622	885	716	122	442	310	1A	301857603	301864368	-	TraesCS1A02G169100	protein_coding	K02963 small subunit ribosomal protein S18 | (RefSeq) uncharacterized protein LOC111794503 (A)	uncharacterized protein LOC109773679 [Aegilops tauschii subsp. tauschii]	RecName: Full=30S ribosomal protein S18, chloroplastic {ECO:0000255|HAMAP-Rule:MF_00270};	SubName: Full=Uncharacterized protein {ECO:0000313|EMBL:EMT21421.1, ECO:0000313|EnsemblPlants:EMT21421};	Mitochondrial/chloroplast ribosomal protein S18	GO:0009507,chloroplast; GO:0005840,ribosome; GO:0019843,rRNA binding; GO:0003735,structural constituent of ribosome; GO:0006412,translation	Ribosomal protein S18
gene:TraesCS1A02G169200	0.1	0.71	1.25	5.27	9.44	5.32	0.1	0.84	0.78	1	7	16	59	120	59	1	10	8	1A	301894091	301894885	+	TraesCS1A02G169200	protein_coding	K20793 N-alpha-acetyltransferase 50 [EC:2.3.1.258] | (RAP-DB) Os01g0610400; Acyl-CoA N-acyltransferase domain containing protein. (A)	Putative ribosomal-protein-alanine acetyltransferase [Triticum urartu]	--	SubName: Full=Uncharacterized protein {ECO:0000313|EnsemblPlants:TRIAE_CS42_1AL_TGACv1_004099_AA0052440.1};	N-acetyltransferase	GO:0008080,N-acetyltransferase activity	Acetyltransferase (GNAT) domain
gene:TraesCS1A02G169500	0.1	0	0.13	0.68	1.12	0.2	0.16	0.32	0.32	2	0	3	14	26	4	3	7	6	1A	302198139	302200788	-	TraesCS1A02G169500	protein_coding	--	protein NEOXANTHIN-DEFICIENT 1 [Aegilops tauschii subsp. tauschii]	RecName: Full=Protein NEOXANTHIN-DEFICIENT 1 {ECO:0000305};	SubName: Full=Uncharacterized protein {ECO:0000313|EnsemblPlants:TRIAE_CS42_1AL_TGACv1_003058_AA0047360.1};	--	--	Acetoacetate decarboxylase (ADC)
gene:TraesCS1A02G169900	0	0	0.13	1.16	1.02	0.59	0	0	0.16	0	0	1	8	8	4	0	0	1	1A	302957961	302959148	-	TraesCS1A02G169900	protein_coding	--	hypothetical protein TRIUR3_33656 [Triticum urartu]	--	SubName: Full=Uncharacterized protein {ECO:0000313|EMBL:EMS58363.1, ECO:0000313|EnsemblPlants:TRIUR3_33656-P1};	--	--	--
gene:TraesCS1A02G170000	13.86	13.06	15.49	15.17	29.1	26.25	3.62	11.28	6.19	349	311	475	408	889	699	88	324	152	1A	303727691	303730110	-	TraesCS1A02G170000	protein_coding	--	CBS domain-containing protein CBSX5-like [Aegilops tauschii subsp. tauschii]	RecName: Full=CBS domain-containing protein CBSX5;	SubName: Full=Uncharacterized protein {ECO:0000313|EnsemblPlants:TRIAE_CS42_1AL_TGACv1_002674_AA0044350.1};	5'-AMP-activated protein kinase, gamma subunit	--	CBS domain
gene:TraesCS1A02G170800	17.7	14.52	19.4	12.79	6.22	6.51	3.83	18.69	10.63	478	371	638	369	204	186	100	576	280	1A	305333684	305336077	-	TraesCS1A02G170800	protein_coding	--	lanC-like protein GCL2 isoform X1 [Aegilops tauschii subsp. tauschii]	RecName: Full=LanC-like protein GCR2; AltName: Full=G-protein coupled receptor 2;	SubName: Full=LanC-like protein 2 {ECO:0000313|EMBL:EMT26581.1, ECO:0000313|EnsemblPlants:EMT26581};	Lanthionine synthetase C-like protein 1	GO:0019898,extrinsic component of membrane; GO:0005886,plasma membrane; GO:0010427,abscisic acid binding; GO:0046872,metal ion binding; GO:0009738,abscisic acid-activated signaling pathway; GO:0010231,maintenance of seed dormancy; GO:0009787,regulation of abscisic acid-activated signaling pathway	Lanthionine synthetase C-like protein
gene:TraesCS1A02G171000	0.18	0.12	0.06	0	0	0	0.46	0.03	0.08	5	3	2	0	0	0	12	1	2	1A	305606261	305608388	+	gene:TraesCS1A02G171000	NADPH-protochlorophyllide oxidoreductase [Source:UniProtKB/TrEMBL%3BAcc:A0A341NLQ7]	K00218 protochlorophyllide reductase [EC:1.3.1.33] | (RefSeq) LOC109746583; protochlorophyllide reductase B, chloroplastic (A)	Protochlorophyllide reductase B, chloroplastic [Triticum urartu]	RecName: Full=Protochlorophyllide reductase B, chloroplastic; Short=PCR B; EC=1.3.1.33; AltName: Full=NADPH-protochlorophyllide oxidoreductase B; Short=POR B; Flags: Precursor;	RecName: Full=NADPH-protochlorophyllide oxidoreductase {ECO:0000256|RuleBase:RU365001}; EC=1.3.1.33 {ECO:0000256|RuleBase:RU365001};	Dehydrogenases with different specificities (related to short-chain alcohol dehydrogenases)	GO:0009507,chloroplast; GO:0016630,protochlorophyllide reductase activity; GO:0015995,chlorophyll biosynthetic process; GO:0015979,photosynthesis	NAD(P)H-binding
gene:TraesCS1A02G171300	0.31	0.05	0.71	0	0	0	0.26	0.09	0.37	6	1	17	0	0	0	5	2	7	1A	306149738	306151032	+	TraesCS1A02G171300	protein_coding	K09326 homeobox protein OTX1 | (RefSeq) dof zinc finger protein DOF5.6-like (A)	dof zinc finger protein 13 [Hordeum vulgare subsp. vulgare]	RecName: Full=Dof zinc finger protein PBF; AltName: Full=Prolamin box-binding factor;	SubName: Full=Uncharacterized protein {ECO:0000313|EnsemblPlants:TRIAE_CS42_1AL_TGACv1_001381_AA0029640.1};	--	GO:0005634,nucleus; GO:0003677,DNA binding; GO:0046872,metal ion binding; GO:0006355,regulation of transcription, DNA-templated; GO:0006351,transcription, DNA-templated	Dof domain, zinc finger
gene:TraesCS1A02G171600	6.16	4.82	1.98	0	0.66	1.52	0	0.94	2.47	23	17	9	0	3	6	0	4	9	1A	306684328	306684652	-	TraesCS1A02G171600	protein_coding	--	predicted protein [Hordeum vulgare subsp. vulgare]	--	SubName: Full=Uncharacterized protein {ECO:0000313|EnsemblPlants:TRIAE_CS42_1AL_TGACv1_003018_AA0047150.2};	--	GO:0016021,integral component of membrane	Domain of unknown function (DUF4750)
gene:TraesCS1A02G171900	0.1	0.26	0.52	0	0	0	0	0	0.05	2	5	13	0	0	0	0	0	1	1A	307060493	307061834	+	TraesCS1A02G171900	protein_coding	--	hypothetical protein BRADI_3g29516v3 [Brachypodium distachyon]	--	SubName: Full=Uncharacterized protein {ECO:0000313|EnsemblPlants:TRIAE_CS42_1AL_TGACv1_002141_AA0039040.1};	--	--	F-box-like
gene:TraesCS1A02G172100	1.98	2.16	2.95	0.81	1	0.66	1.84	3.96	3.48	91	94	165	40	56	32	82	208	156	1A	307700421	307707523	-	gene:TraesCS1A02G172100	DNA ligase [Source:UniProtKB/TrEMBL%3BAcc:A0A1D5RR29]	K10747 DNA ligase 1 [EC:6.5.1.1 6.5.1.6 6.5.1.7] | (RefSeq) LOC109745687; DNA ligase 1 isoform X1 (A)	DNA ligase 1 isoform X2 [Aegilops tauschii subsp. tauschii]	RecName: Full=DNA ligase 1; Short=AtLIG1; EC=6.5.1.1 {ECO:0000255|PROSITE-ProRule:PRU10135}; AltName: Full=DNA ligase I; AltName: Full=Polydeoxyribonucleotide synthase [ATP] 1; Flags: Precursor;	RecName: Full=DNA ligase {ECO:0000256|RuleBase:RU000617}; EC=6.5.1.1 {ECO:0000256|RuleBase:RU000617};	ATP-dependent DNA ligase I	GO:0005739,mitochondrion; GO:0005730,nucleolus; GO:0005634,nucleus; GO:0005524,ATP binding; GO:0003677,DNA binding; GO:0003910,DNA ligase (ATP) activity; GO:0046872,metal ion binding; GO:0007049,cell cycle; GO:0051301,cell division; GO:0071897,DNA biosynthetic process; GO:0080111,DNA demethylation; GO:0051103,DNA ligation involved in DNA repair; GO:0006310,DNA recombination; GO:0006260,DNA replic…	RNA ligase
gene:TraesCS1A02G172600	51.91	96.19	55.79	2.14	0.54	0.31	115.43	28.43	86.47	1114	1953	1458	49	14	7	2395	696	1810	1A	308569895	308571435	+	TraesCS1A02G172600	protein_coding	--	uncharacterized protein LOC109773671 [Aegilops tauschii subsp. tauschii]	--	SubName: Full=Uncharacterized protein {ECO:0000313|EnsemblPlants:TRIAE_CS42_1AL_TGACv1_001990_AA0037520.1};	--	--	Tetratricopeptide repeat
gene:TraesCS1A02G172700	0.48	0.32	0.2	0.11	0.05	0.11	0.49	0.37	0.73	8	5	4	2	1	2	8	7	12	1A	308571441	308576188	-	TraesCS1A02G172700	protein_coding	K21919 BTB/POZ domain-containing protein KCTD9 | (RefSeq) FH protein interacting protein FIP2-like isoform X1 (A)	thylakoid lumenal 17.4 kDa protein, chloroplastic-like [Aegilops tauschii subsp. tauschii]	RecName: Full=Thylakoid lumenal 17.4 kDa protein, chloroplastic {ECO:0000303|PubMed:9654141}; AltName: Full=P17.4 {ECO:0000303|PubMed:9654141}; Flags: Precursor;	SubName: Full=Uncharacterized protein {ECO:0000313|EnsemblPlants:TRIAE_CS42_1AL_TGACv1_001990_AA0037510.1};	--	GO:0009543,chloroplast thylakoid lumen	Pentapeptide repeats (9 copies)
gene:TraesCS1A02G173300	1.75	0.46	0.36	0.53	0.1	0.3	0	0.16	0.06	28	7	7	9	2	5	0	3	1	1A	308954317	308956460	+	TraesCS1A02G173300	protein_coding	--	uncharacterized protein LOC109757633 [Aegilops tauschii subsp. tauschii]	RecName: Full=B3 domain-containing protein Os03g0164300;	SubName: Full=Uncharacterized protein {ECO:0000313|EnsemblPlants:TRIAE_CS42_1AL_TGACv1_000982_AA0023080.1};	--	GO:0005634,nucleus; GO:0003677,DNA binding; GO:0006355,regulation of transcription, DNA-templated; GO:0006351,transcription, DNA-templated	B3 DNA binding domain
gene:TraesCS1A02G173400	107.78	112.94	140.26	381	555.32	500.65	46.79	140.79	90.37	922	914	1461	3481	5763	4530	387	1374	754	1A	309401615	309403447	-	TraesCS1A02G173400	protein_coding	K17278 membrane-associated progesterone receptor component | (RefSeq) LOC109773668; membrane steroid-binding protein 2-like (A)	putative steroid membrane binding protein [Triticum aestivum]	RecName: Full=Membrane steroid-binding protein 1 {ECO:0000303|PubMed:25711711}; Short=OsMSBP1 {ECO:0000303|PubMed:25711711}; AltName: Full=OsMSBP2 {ECO:0000303|PubMed:17512025};	SubName: Full=Uncharacterized protein {ECO:0000313|EnsemblPlants:TRIAE_CS42_1AL_TGACv1_002731_AA0044810.2};	Putative steroid membrane receptor Hpr6.6/25-Dx	GO:0012505,endomembrane system; GO:0016021,integral component of membrane; GO:0016020,membrane; GO:0005886,plasma membrane; GO:0020037,heme binding; GO:0005496,steroid binding	Cytochrome b5-like Heme/Steroid binding domain
gene:TraesCS1A02G174000	0.46	0.73	0.96	0.41	0.38	0.38	0.9	1.88	1.45	38	57	97	36	38	33	72	178	117	1A	310130105	310255049	+	TraesCS1A02G174000	protein_coding	--	hypothetical protein TAANSRALLhA_1716E15.g00005 [Triticum aestivum]	--	SubName: Full=Uncharacterized protein {ECO:0000313|EMBL:AKE47414.1};	--	--	FBD
gene:TraesCS1A02G174500	3.68	4.55	5.72	4.19	3.17	4.17	2.75	13.84	6.27	65	76	123	79	68	78	47	279	108	1A	311812456	311816565	-	TraesCS1A02G174500	protein_coding	K17294 tetraspanin-4 | (RefSeq) hypothetical protein (A)	tetraspanin-10 [Aegilops tauschii subsp. tauschii]	RecName: Full=Tetraspanin-10;	SubName: Full=Uncharacterized protein {ECO:0000313|EnsemblPlants:TRIAE_CS42_1AL_TGACv1_000114_AA0003830.1};	--	GO:0016021,integral component of membrane	Tetraspanin family
gene:TraesCS1A02G174700	17.02	16.99	11.65	0.53	0.16	0	17.8	3.8	19.64	271	256	226	9	3	0	274	69	305	1A	312159893	312161436	-	TraesCS1A02G174700	protein_coding	--	remorin-like [Aegilops tauschii subsp. tauschii]	RecName: Full=Remorin; AltName: Full=pp34;	SubName: Full=Uncharacterized protein {ECO:0000313|EnsemblPlants:TRIAE_CS42_1AL_TGACv1_000064_AA0001950.1};	--	GO:0005886,plasma membrane; GO:0048032,galacturonate binding; GO:0007267,cell-cell signaling	Remorin, N-terminal region
gene:TraesCS1A02G174800	0.21	0	0.86	0	0	0	0.87	0.18	1.5	1	0	5	0	0	0	4	1	7	1A	312583634	312585896	+	TraesCS1A02G174800	protein_coding	--	hypothetical protein TRIUR3_25596 [Triticum urartu]	--	SubName: Full=Uncharacterized protein {ECO:0000313|EMBL:EMS57350.1, ECO:0000313|EnsemblPlants:TRIUR3_25596-P1};	--	--	--
gene:TraesCS1A02G175000	0.49	0.59	0.85	0.38	0.25	0.3	0.78	1.14	1.01	28	32	59	23	17	18	43	74	56	1A	312772250	312777623	+	TraesCS1A02G175000	protein_coding	K21110 cingulin-like protein 1 | (RefSeq) golgin subfamily A member 6-like protein 6 (A)	putative leucine-rich repeat-containing protein DDB_G0290503 isoform X1 [Aegilops tauschii subsp. tauschii]	--	SubName: Full=Uncharacterized protein {ECO:0000313|EnsemblPlants:TRIAE_CS42_1AL_TGACv1_001172_AA0026490.3};	--	--	Reovirus sigma C capsid protein
gene:TraesCS1A02G175700	1.76	2.04	2.42	1.14	1.06	0.95	0.92	2.06	1.32	97	106	162	67	71	55	49	129	71	1A	313738701	313751739	-	TraesCS1A02G175700	protein_coding	K04733 interleukin-1 receptor-associated kinase 4 [EC:2.7.11.1] | (RefSeq) proline-rich receptor-like protein kinase PERK1 isoform X1 (A)	SET and MYND domain-containing protein 4 isoform X1 [Aegilops tauschii subsp. tauschii]	RecName: Full=Vesicle-associated protein 1-1; AltName: Full=Plant VAP homolog 11; Short=AtPVA11; AltName: Full=VAMP-associated protein 1-1; AltName: Full=Vesicle-associated protein 27-1; Contains: RecName: Full=Vesicle-associated protein 1-1, N-terminally processed;	SubName: Full=Uncharacterized protein {ECO:0000313|EnsemblPlants:TRIAE_CS42_1AL_TGACv1_001868_AA0036080.4};	Predicted histone tail methylase containing SET domain	GO:0005829,cytosol; GO:0005783,endoplasmic reticulum; GO:0005789,endoplasmic reticulum membrane; GO:0016021,integral component of membrane; GO:0005634,nucleus; GO:0005886,plasma membrane; GO:0000326,protein storage vacuole; GO:0032586,protein storage vacuole membrane; GO:0046907,intracellular transport; GO:0016032,viral process	TPR repeat
gene:TraesCS1A02G175800	3.05	3.56	3.09	6.19	9.24	7.66	1.54	4.32	3.92	47	52	58	102	173	125	23	76	59	1A	313744357	313748524	+	TraesCS1A02G175800	protein_coding	--	uncharacterized protein LOC109747692 isoform X2 [Aegilops tauschii subsp. tauschii]	--	SubName: Full=Uncharacterized protein {ECO:0000313|EnsemblPlants:TRIAE_CS42_1AL_TGACv1_001868_AA0036090.1};	--	--	N-terminal domain of CBF1 interacting co-repressor CIR
gene:TraesCS1A02G176500	13.13	13.11	16.31	7.39	3.87	4.9	8.87	18.74	11.27	596	563	901	358	213	235	389	970	499	1A	315834151	315840625	-	TraesCS1A02G176500	protein_coding	K11093 U1 small nuclear ribonucleoprotein 70kDa | (RefSeq) LOC109745705; U1 small nuclear ribonucleoprotein 70 kDa-like (A)	U1 small nuclear ribonucleoprotein 70 kDa [Triticum urartu]	RecName: Full=U1 small nuclear ribonucleoprotein 70 kDa; Short=U1 snRNP 70 kDa; Short=U1-70K; Short=snRNP70;	SubName: Full=U1 small nuclear ribonucleoprotein 70 kDa {ECO:0000313|EMBL:EMS55470.1, ECO:0000313|EnsemblPlants:TRIUR3_30346-P1};	U1 small nuclear ribonucleoprotein (RRM superfamily)	GO:0000243,commitment complex; GO:0016607,nuclear speck; GO:0005634,nucleus; GO:0071011,precatalytic spliceosome; GO:0005685,U1 snRNP; GO:0071004,U2-type prespliceosome; GO:0003729,mRNA binding; GO:0030619,U1 snRNA binding; GO:0000398,mRNA splicing, via spliceosome	Microtubule-binding protein MIP-T3
gene:TraesCS1A02G176800	0.32	1.87	2.64	0.04	0.26	0.26	1.03	1.11	0.42	7	39	71	1	7	6	22	28	9	1A	319077590	319079046	+	TraesCS1A02G176800	protein_coding	--	protein CDI-like [Aegilops tauschii subsp. tauschii]	RecName: Full=Protein CDI {ECO:0000305}; AltName: Full=Protein CADMIUM INDUCED {ECO:0000303|PubMed:22569258};	SubName: Full=Uncharacterized protein {ECO:0000313|EnsemblPlants:TRIAE_CS42_1DL_TGACv1_061511_AA0197320.1};	--	GO:0005829,cytosol; GO:0016740,transferase activity; GO:0009846,pollen germination; GO:0009860,pollen tube growth; GO:0007338,single fertilization	--
gene:TraesCS1A02G176900	2.47	1.9	1.33	2.5	3.15	3.95	1.25	1.08	1.3	84	61	55	91	130	142	41	42	43	1A	319079823	319087554	-	gene:TraesCS1A02G176900	Electron transfer flavoprotein-ubiquinone oxidoreductase%2C mitochondrial [Source:Projected from Arabidopsis thaliana (AT2G43400) UniProtKB/Swiss-Prot%3BAcc:O22854]	K00311 electron-transferring-flavoprotein dehydrogenase [EC:1.5.5.1] | (RefSeq) LOC109760907; electron transfer flavoprotein-ubiquinone oxidoreductase, mitochondrial isoform X1 (A)	electron transfer flavoprotein-ubiquinone oxidoreductase, mitochondrial isoform X1 [Aegilops tauschii subsp. tauschii]	RecName: Full=Electron transfer flavoprotein-ubiquinone oxidoreductase, mitochondrial; Short=ETF-QO; Short=ETF-ubiquinone oxidoreductase; EC=1.5.5.1; Flags: Precursor;	SubName: Full=Uncharacterized protein {ECO:0000313|EnsemblPlants:TRIAE_CS42_1AL_TGACv1_000234_AA0006830.1};	Electron transfer flavoprotein ubiquinone oxidoreductase	GO:0031305,integral component of mitochondrial inner membrane; GO:0017133,mitochondrial electron transfer flavoprotein complex; GO:0051539,4 iron, 4 sulfur cluster binding; GO:0009055,electron transfer activity; GO:0004174,electron-transferring-flavoprotein dehydrogenase activity; GO:0046872,metal ion binding; GO:0043783,oxidoreductase activity, oxidizing metal ions with flavin as acceptor; GO:00…	4Fe-4S dicluster domain
gene:TraesCS1A02G177000	0.85	1.53	0.47	0	0	0	3.63	1.15	1.82	24	41	16	0	0	0	99	37	50	1A	319319608	319321634	+	TraesCS1A02G177000	protein_coding	K04733 interleukin-1 receptor-associated kinase 4 [EC:2.7.11.1] | (RefSeq) LOC109768859; probable receptor-like protein kinase At4g10390 (A)	probable receptor-like protein kinase At4g10390 [Aegilops tauschii subsp. tauschii]	RecName: Full=Probable receptor-like protein kinase At1g33260 {ECO:0000305}; EC=2.7.11.1 {ECO:0000305};	SubName: Full=Uncharacterized protein {ECO:0000313|EnsemblPlants:TRIAE_CS42_1AL_TGACv1_001393_AA0029940.1};	Serine/threonine protein kinase	GO:0005524,ATP binding; GO:0004674,protein serine/threonine kinase activity	Phosphotransferase enzyme family
gene:TraesCS1A02G177600	1.29	1.24	1.21	0.94	0.8	0.92	1.64	3	2.07	78	71	89	61	59	59	96	207	122	1A	320479860	320494972	+	TraesCS1A02G177600	protein_coding	K11498 centromeric protein E | (RefSeq) LOC109771660; kinesin-like protein KIN-7K, chloroplastic (A)	kinesin-like protein KIN-7K, chloroplastic [Aegilops tauschii subsp. tauschii]	RecName: Full=Kinesin-like protein KIN-7K, chloroplastic {ECO:0000305}; Flags: Precursor;	SubName: Full=Uncharacterized protein {ECO:0000313|EnsemblPlants:TRIAE_CS42_1DL_TGACv1_062808_AA0220350.1};	Kinesin-like protein	GO:0009507,chloroplast; GO:0005871,kinesin complex; GO:0005874,microtubule; GO:0005524,ATP binding; GO:0016887,ATPase activity; GO:0046872,metal ion binding; GO:0008017,microtubule binding; GO:0003777,microtubule motor activity; GO:0007018,microtubule-based movement	Prokaryotic RING finger family 4
gene:TraesCS1A02G177800	3.4	1.8	0.99	5.85	8.22	6.68	3.46	1.44	1.2	116	58	41	213	340	241	114	56	40	1A	321110255	321114846	+	TraesCS1A02G177800	protein_coding	K09755 ferulate-5-hydroxylase [EC:1.14.-.-] | (RefSeq) LOC109775340; cytochrome P450 84A1-like (A)	cytochrome P450 84A1-like [Aegilops tauschii subsp. tauschii]	RecName: Full=Cytochrome P450 84A1; EC=1.14.-.-; AltName: Full=Ferulate-5-hydroxylase; Short=F5H;	SubName: Full=Uncharacterized protein {ECO:0000313|EnsemblPlants:TRIAE_CS42_1AL_TGACv1_002270_AA0040290.1};	Cytochrome P450 CYP2 subfamily	GO:0005783,endoplasmic reticulum; GO:0016021,integral component of membrane; GO:0016020,membrane; GO:0020037,heme binding; GO:0005506,iron ion binding; GO:0004497,monooxygenase activity; GO:0016709,oxidoreductase activity, acting on paired donors, with incorporation or reduction of molecular oxygen, NAD(P)H as one donor, and incorporation of one atom of oxygen; GO:0009809,lignin biosynthetic proc…	Cytochrome P450
gene:TraesCS1A02G178400	0.26	0.67	0.66	0.11	0.12	0.24	0.09	0.15	0.15	9	22	28	4	5	9	3	6	5	1A	322572275	322577295	+	TraesCS1A02G178400	protein_coding	K13412 calcium-dependent protein kinase [EC:2.7.11.1] | (RefSeq) CDPK-related kinase 3-like (A)	CDPK-related kinase 3-like [Aegilops tauschii subsp. tauschii]	RecName: Full=CDPK-related kinase 3; Short=AtCRK3; EC=2.7.11.1; AltName: Full=Calcium/calmodulin-dependent protein kinase 4; Short=AtCK;	SubName: Full=Uncharacterized protein {ECO:0000313|EnsemblPlants:TRIAE_CS42_1BL_TGACv1_030685_AA0097890.1};	Ca2+/calmodulin-dependent protein kinase, EF-Hand protein superfamily	GO:0005737,cytoplasm; GO:0005634,nucleus; GO:0005886,plasma membrane; GO:0005524,ATP binding; GO:0005509,calcium ion binding; GO:0009931,calcium-dependent protein serine/threonine kinase activity; GO:0005516,calmodulin binding; GO:0004683,calmodulin-dependent protein kinase activity; GO:0004674,protein serine/threonine kinase activity; GO:0009738,abscisic acid-activated signaling pathway; GO:0071…	Phosphotransferase enzyme family
gene:TraesCS1A02G178700	27.74	50.84	59.32	13.49	10.39	8.35	22.55	52.11	24.93	154	267	401	80	70	49	121	330	135	1A	323204777	323205142	-	TraesCS1A02G178700	protein_coding	K14488 SAUR family protein | (RefSeq) LOC109732817; auxin-responsive protein SAUR32-like (A)	hypothetical protein TRIUR3_13172 [Triticum urartu]	RecName: Full=Auxin-responsive protein SAUR32 {ECO:0000305}; AltName: Full=Protein ABOLISHED APICAL HOOK MAINTENANCE 1 {ECO:0000303|Ref.6}; AltName: Full=Protein SMALL AUXIN UP RNA 32 {ECO:0000303|PubMed:12036261};	SubName: Full=Uncharacterized protein {ECO:0000313|EnsemblPlants:TRIAE_CS42_1AL_TGACv1_001992_AA0037540.1};	--	GO:0005737,cytoplasm; GO:0005634,nucleus; GO:0009734,auxin-activated signaling pathway; GO:0007275,multicellular organism development; GO:0040008,regulation of growth; GO:1900140,regulation of seedling development	Auxin responsive protein
gene:TraesCS1A02G178900	0.22	0.46	0.65	0	0	0	0	0	0	3	6	11	0	0	0	0	0	0	1A	323406550	323408028	-	TraesCS1A02G178900	protein_coding	--	--	--	SubName: Full=Uncharacterized protein {ECO:0000313|EnsemblPlants:TRIAE_CS42_1AL_TGACv1_000723_AA0017930.3};	--	--	--
gene:TraesCS1A02G179000	9.85	8.94	9.81	6.45	6.32	4.61	11.76	13.18	10.99	226	194	274	158	176	112	261	345	246	1A	323642134	323645469	-	gene:TraesCS1A02G179000	Similar to actin [Source: Projected from Oryza sativa (Os10g0510000)]	K10355 actin, other eukaryote | (RefSeq) actin-2 (A)	actin-2 [Aegilops tauschii subsp. tauschii]	RecName: Full=Actin-2;	SubName: Full=Predicted protein {ECO:0000313|EnsemblPlants:HORVU1Hr1G047440.7};	Actin and related proteins	GO:0005737,cytoplasm; GO:0005856,cytoskeleton; GO:0005524,ATP binding	Actin
gene:TraesCS1A02G179400	4.91	7.68	3.53	0.58	0.42	0.1	4.87	0.45	1.15	48	71	42	6	5	1	46	5	11	1A	324490254	324490897	+	TraesCS1A02G179400	protein_coding	--	protein RESPONSE TO LOW SULFUR 3-like [Aegilops tauschii subsp. tauschii]	--	SubName: Full=Uncharacterized protein {ECO:0000313|EnsemblPlants:TRIAE_CS42_1AL_TGACv1_001965_AA0037320.1};	--	--	--
gene:TraesCS1A02G179600	3.59	4.43	4.64	4.47	3.58	2.9	3.93	10.2	6.73	118	138	186	157	143	101	125	383	216	1A	324498893	324501933	-	TraesCS1A02G179600	protein_coding	--	predicted protein [Hordeum vulgare subsp. vulgare]	--	SubName: Full=Uncharacterized protein {ECO:0000313|EnsemblPlants:TRIAE_CS42_1AL_TGACv1_001965_AA0037300.4};	--	--	--
gene:TraesCS1A02G179700	0.47	0.7	0.86	0.69	0.47	0.2	0.79	1.33	1.36	20	28	44	31	24	9	32	64	56	1A	324609925	324619770	-	TraesCS1A02G179700	protein_coding	K07456 DNA mismatch repair protein MutS2 | (RefSeq) endonuclease MutS2 (A)	uncharacterized protein LOC109764159 isoform X1 [Aegilops tauschii subsp. tauschii]	RecName: Full=DNA mismatch repair protein MSH3; Short=AtMSH3; AltName: Full=MutS protein homolog 3;	SubName: Full=Uncharacterized protein {ECO:0000313|EnsemblPlants:TRIAE_CS42_1AL_TGACv1_002246_AA0040030.1};	--	GO:0032300,mismatch repair complex; GO:0005634,nucleus; GO:0005524,ATP binding; GO:0003684,damaged DNA binding; GO:0008094,DNA-dependent ATPase activity; GO:0000404,heteroduplex DNA loop binding; GO:0030983,mismatched DNA binding; GO:0043570,maintenance of DNA repeat elements; GO:0006298,mismatch repair	MutS domain V
gene:TraesCS1A02G180000	0	0.32	0.08	1.15	1.52	0.77	0	0	0.1	0	3	1	12	18	8	0	0	1	1A	325032422	325033066	+	TraesCS1A02G180000	protein_coding	--	21 kDa protein-like [Aegilops tauschii subsp. tauschii]	RecName: Full=Pectinesterase inhibitor 7 {ECO:0000305}; AltName: Full=Pectin methylesterase inhibitor 7 {ECO:0000303|PubMed:26183897}; Short=AtPMEI7 {ECO:0000303|PubMed:26183897}; Flags: Precursor;	SubName: Full=Uncharacterized protein {ECO:0000313|EnsemblPlants:TRIAE_CS42_1AL_TGACv1_001376_AA0029540.1};	--	GO:0048046,apoplast; GO:0004857,enzyme inhibitor activity; GO:0009641,shade avoidance	Plant invertase/pectin methylesterase inhibitor
gene:TraesCS1A02G180700	0.15	0.31	0	0	0	0	0.46	2.33	0.91	1	2	0	0	0	0	3	18	6	1A	326217184	326217978	-	TraesCS1A02G180700	protein_coding	--	hypothetical protein TRIUR3_15266 [Triticum urartu]	--	SubName: Full=Uncharacterized protein {ECO:0000313|EMBL:EMS48480.1, ECO:0000313|EnsemblPlants:TRIUR3_15266-P1};	--	--	--
gene:TraesCS1A02G180800	0.9	1.17	1.72	0.35	0.1	0.47	1.32	2.88	1.6	22	27	51	9	3	12	31	80	38	1A	327005244	327014951	+	gene:TraesCS1A02G180800	Pyridoxal reductase%2C chloroplastic [Source:Projected from Arabidopsis thaliana (AT5G53580) UniProtKB/Swiss-Prot%3BAcc:Q56Y42]	K05275 pyridoxine 4-dehydrogenase [EC:1.1.1.65] | (RefSeq) LOC109778034; pyridoxal reductase, chloroplastic (A)	pyridoxal reductase, chloroplastic [Aegilops tauschii subsp. tauschii]	RecName: Full=Pyridoxal reductase, chloroplastic; EC=1.1.1.65; Flags: Precursor;	SubName: Full=Uncharacterized protein {ECO:0000313|EnsemblPlants:TRIAE_CS42_1AL_TGACv1_000938_AA0022270.3};	Voltage-gated shaker-like K+ channel, subunit beta/KCNAB	GO:0009507,chloroplast; GO:0070402,NADPH binding; GO:0050236,pyridoxine:NADP 4-dehydrogenase activity; GO:0009443,pyridoxal 5'-phosphate salvage; GO:0042821,pyridoxal biosynthetic process; GO:0042820,vitamin B6 catabolic process	Aldo/keto reductase family
gene:TraesCS1A02G181000	58.52	40.24	48.21	18.25	18.43	20.2	12.65	34.74	15.4	1531	996	1536	510	585	559	320	1037	393	1A	327014865	327018031	-	gene:TraesCS1A02G181000	Methionine gamma-lyase [Source:Projected from Arabidopsis thaliana (AT1G64660) UniProtKB/Swiss-Prot%3BAcc:Q9SGU9]	K01761 methionine-gamma-lyase [EC:4.4.1.11] | (RefSeq) LOC109778033; methionine gamma-lyase (A)	methionine gamma-lyase [Aegilops tauschii subsp. tauschii]	RecName: Full=Methionine gamma-lyase; Short=AtMGL; EC=4.4.1.11; AltName: Full=L-methioninase;	SubName: Full=Uncharacterized protein {ECO:0000313|EnsemblPlants:TRIAE_CS42_1DL_TGACv1_061115_AA0185890.3};	Cystathionine beta-lyases/cystathionine gamma-synthases	GO:0005829,cytosol; GO:0004123,cystathionine gamma-lyase activity; GO:0003962,cystathionine gamma-synthase activity; GO:0018826,methionine gamma-lyase activity; GO:0030170,pyridoxal phosphate binding; GO:0071266,'de novo' L-methionine biosynthetic process; GO:0009970,cellular response to sulfate starvation; GO:0042631,cellular response to water deprivation; GO:0019343,cysteine biosynthetic proces…	DegT/DnrJ/EryC1/StrS aminotransferase family
gene:TraesCS1A02G181100	3.58	3.28	1.96	0.07	0	0.23	10.2	0.91	1.06	45	39	30	1	0	3	124	13	13	1A	327271128	327271956	-	TraesCS1A02G181100	protein_coding	--	hypothetical protein TRIUR3_29795 [Triticum urartu]	--	SubName: Full=Uncharacterized protein {ECO:0000313|EMBL:EMS58436.1, ECO:0000313|EnsemblPlants:TRIUR3_29795-P1};	--	--	Protein of unknown function, DUF538
gene:TraesCS1A02G181600	3.3	2.27	1.86	0.89	0.48	0.51	1.32	1.66	1.44	80	52	55	23	14	13	31	46	34	1A	327531617	327537648	+	TraesCS1A02G181600	protein_coding	K23025 H+-translocating diphosphatase [EC:7.1.3.1] | (RefSeq) uncharacterized protein LOC100776328 isoform X1 (A)	uncharacterized protein LOC109778028 [Aegilops tauschii subsp. tauschii]	RecName: Full=Protein HLB1 {ECO:0000303|PubMed:26941089}; AltName: Full=HYPERSENSITIVE TO LATRUNCULIN B1 {ECO:0000303|PubMed:26941089};	SubName: Full=Uncharacterized protein {ECO:0000313|EnsemblPlants:TRIAE_CS42_1DL_TGACv1_061648_AA0200950.1};	--	GO:0005829,cytosol; GO:0005769,early endosome; GO:0016020,membrane; GO:0005802,trans-Golgi network; GO:0006887,exocytosis; GO:0080147,root hair cell development; GO:0048768,root hair cell tip growth; GO:0048767,root hair elongation; GO:0016192,vesicle-mediated transport	FAT domain
gene:TraesCS1A02G181700	0.92	0.57	0.76	0.25	0	0	0.17	0.09	0.06	17	10	17	5	0	0	3	2	1	1A	327712388	327713606	-	TraesCS1A02G181700	protein_coding	--	PREDICTED: pollen-specific leucine-rich repeat extensin-like protein 3 [Brachypodium distachyon]	--	SubName: Full=Uncharacterized protein {ECO:0000313|EnsemblPlants:TRIAE_CS42_7BL_TGACv1_579557_AA1908400.1};	--	--	--
gene:TraesCS1A02G181900	13.13	10.27	13.06	6.65	6.71	6.91	8.27	23.76	14.12	573	424	694	310	355	319	349	1183	601	1A	328244901	328253761	+	TraesCS1A02G181900	protein_coding	K08835 serine/threonine-protein kinase OSR1/STK39 [EC:2.7.11.1] | (RefSeq) serine/threonine-protein kinase BLUS1-like (A)	STE20/SPS1-related proline-alanine-rich protein kinase-like isoform X3 [Aegilops tauschii subsp. tauschii]	RecName: Full=Serine/threonine-protein kinase BLUS1; EC=2.7.11.1; AltName: Full=Protein BLUE LIGHT SIGNALING 1;	SubName: Full=Uncharacterized protein {ECO:0000313|EnsemblPlants:TRIAE_CS42_1AL_TGACv1_002091_AA0038690.2};	Ste20-like serine/threonine protein kinase	GO:0005829,cytosol; GO:0005524,ATP binding; GO:0046872,metal ion binding; GO:0004674,protein serine/threonine kinase activity; GO:0032147,activation of protein kinase activity; GO:0007346,regulation of mitotic cell cycle; GO:1902456,regulation of stomatal opening; GO:0023014,signal transduction by protein phosphorylation; GO:0031098,stress-activated protein kinase signaling cascade	Kinase-like
gene:TraesCS1A02G182100	8.63	4.28	7.48	4.14	3.6	3.37	2.59	4.15	3.77	162	76	171	83	82	67	47	89	69	1A	328713963	328716840	+	TraesCS1A02G182100	protein_coding	K01051 pectinesterase [EC:3.1.1.11] | (RefSeq) LOC109778024; pectinesterase 31 (A)	pectinesterase 31 [Aegilops tauschii subsp. tauschii]	RecName: Full=Pectinesterase 31; Short=PE 31; EC=3.1.1.11; AltName: Full=Pectin methylesterase 31; Short=AtPME31;	SubName: Full=Uncharacterized protein {ECO:0000313|EnsemblPlants:TRIAE_CS42_1AL_TGACv1_002242_AA0039980.2};	--	GO:0005618,cell wall; GO:0045330,aspartyl esterase activity; GO:0030599,pectinesterase activity; GO:0042545,cell wall modification; GO:0050829,defense response to Gram-negative bacterium; GO:0045490,pectin catabolic process; GO:0045488,pectin metabolic process	Right handed beta helix region
gene:TraesCS1A02G182500	7	8.26	8.83	14.8	15.3	15.72	2.97	9.7	7.63	112	125	172	253	297	266	46	177	119	1A	330087479	330088533	-	TraesCS1A02G182500	protein_coding	K17794 mitochondrial import inner membrane translocase subunit TIM23 | (RefSeq) LOC109778031; mitochondrial import inner membrane translocase subunit TIM23-1-like (A)	mitochondrial import inner membrane translocase subunit TIM23-1-like [Aegilops tauschii subsp. tauschii]	RecName: Full=Mitochondrial import inner membrane translocase subunit TIM23-2;	SubName: Full=Uncharacterized protein {ECO:0000313|EnsemblPlants:TRIAE_CS42_1DL_TGACv1_062473_AA0214980.1};	Mitochondrial import inner membrane translocase, subunit TIM23	GO:0031305,integral component of mitochondrial inner membrane; GO:0016020,membrane; GO:0005743,mitochondrial inner membrane; GO:0005744,TIM23 mitochondrial import inner membrane translocase complex; GO:0005739,mitochondrion; GO:0015450,P-P-bond-hydrolysis-driven protein transmembrane transporter activity; GO:0015266,NA; GO:0030150,protein import into mitochondrial matrix	Tim17/Tim22/Tim23/Pmp24 family
gene:TraesCS1A02G182800	1.51	1.95	2.78	4.31	3.34	4.15	0.87	2.75	1.72	36	44	81	110	97	105	20	75	40	1A	331233350	331237174	-	TraesCS1A02G182800	protein_coding	--	hypothetical protein TRIUR3_30861 [Triticum urartu]	--	SubName: Full=Uncharacterized protein {ECO:0000313|EnsemblPlants:TRIAE_CS42_1AL_TGACv1_000803_AA0019410.1};	Predicted Zn-finger protein	GO:0046872,metal ion binding	CHY zinc finger
gene:TraesCS1A02G182900	3.22	4.15	5.49	8.28	9.34	7.48	1.37	4.22	3.95	97	118	201	266	341	238	40	145	116	1A	331269459	331273223	-	TraesCS1A02G182900	protein_coding	K01469 5-oxoprolinase (ATP-hydrolysing) [EC:3.5.2.9] | (RefSeq) 37S ribosomal protein S22, mitochondrial (A)	Rsm22-cox11 tandem protein 2, mitochondrial [Triticum urartu]	--	SubName: Full=Rsm22-cox11 tandem protein 2, mitochondrial {ECO:0000313|EMBL:EMS55405.1, ECO:0000313|EnsemblPlants:TRIUR3_34511-P1};	Mitochondrial/chloroplast ribosome small subunit component	GO:0008168,methyltransferase activity; GO:0006412,translation	Methyltransferase domain
gene:TraesCS1A02G183000	1.27	1.04	1.56	1.17	1.16	1.13	2.02	4.46	2.37	49	38	73	48	54	46	75	196	89	1A	331318066	331323293	-	gene:TraesCS1A02G183000	Trehalase [Source:UniProtKB/TrEMBL%3BAcc:A0A1D5RZT1]	K01194 alpha,alpha-trehalase [EC:3.2.1.28] | (RefSeq) LOC109732428; probable trehalase (A)	trehalose [Triticum aestivum]	RecName: Full=Probable trehalase; EC=3.2.1.28; AltName: Full=Alpha,alpha-trehalase; AltName: Full=Alpha,alpha-trehalose glucohydrolase;	RecName: Full=Trehalase {ECO:0000256|RuleBase:RU361180}; EC=3.2.1.28 {ECO:0000256|RuleBase:RU361180}; AltName: Full=Alpha-trehalose glucohydrolase {ECO:0000256|RuleBase:RU361180};	Neutral trehalase	GO:0005886,plasma membrane; GO:0004555,alpha,alpha-trehalase activity; GO:0005993,trehalose catabolic process	Glycosyl hydrolase family 63 C-terminal domain
gene:TraesCS1A02G183400	0.52	0.14	0.28	0.05	0	0	0.32	0.05	0.16	20	5	13	2	0	0	12	2	6	1A	333134461	333139522	-	TraesCS1A02G183400	protein_coding	K16670 homeobox protein Meis2 | (RefSeq) homeobox protein BEL1 homolog (A)	homeobox protein BEL1 homolog [Aegilops tauschii subsp. tauschii]	RecName: Full=Homeobox protein BEL1 homolog;	SubName: Full=Uncharacterized protein {ECO:0000313|EnsemblPlants:TRIAE_CS42_1AL_TGACv1_001630_AA0033200.2};	Transcription factor MEIS1 and related HOX domain proteins	GO:0005829,cytosol; GO:0005634,nucleus; GO:0009506,plasmodesma; GO:0003677,DNA binding; GO:0003700,DNA-binding transcription factor activity; GO:0006351,transcription, DNA-templated	Homeobox domain
gene:TraesCS1A02G183900	1.28	1.02	1.42	0.65	0.69	0.33	1.04	2.85	1.63	66	50	89	36	43	18	52	168	82	1A	333868548	333886602	+	gene:TraesCS1A02G183900	Non-lysosomal glucosylceramidase [Source:UniProtKB/TrEMBL%3BAcc:A0A1D5RQI7]	K17108 non-lysosomal glucosylceramidase [EC:3.2.1.45] | (RefSeq) LOC109742039; non-lysosomal glucosylceramidase-like (A)	non-lysosomal glucosylceramidase-like [Aegilops tauschii subsp. tauschii]	--	RecName: Full=Non-lysosomal glucosylceramidase {ECO:0000256|PIRNR:PIRNR028944}; Short=NLGase {ECO:0000256|PIRNR:PIRNR028944}; EC=3.2.1.45 {ECO:0000256|PIRNR:PIRNR028944};	Predicted bile acid beta-glucosidase	GO:0016020,membrane; GO:0004348,glucosylceramidase activity; GO:0006680,glucosylceramide catabolic process	Bacterial alpha-L-rhamnosidase 6 hairpin glycosidase domain
gene:TraesCS1A02G184900	0.43	1.96	1.91	8	9.59	10.37	0.59	1.04	0.63	9	39	49	180	245	231	12	25	13	1A	335545266	335546654	-	gene:TraesCS1A02G184900	Protein SAR DEFICIENT 4 [Source:Projected from Arabidopsis thaliana (AT5G52810) UniProtKB/Swiss-Prot%3BAcc:Q9FLY0]	--	uncharacterized protein LOC109770302 [Aegilops tauschii subsp. tauschii]	RecName: Full=Protein SAR DEFICIENT 4 {ECO:0000303|PubMed:27758894}; AltName: Full=Ornithine cyclodeaminase-like protein {ECO:0000305}; Short=AtOCD {ECO:0000303|PubMed:24237637}; Flags: Precursor;	SubName: Full=Uncharacterized protein {ECO:0000313|EnsemblPlants:TRIAE_CS42_1AL_TGACv1_001143_AA0025830.1};	Mu-crystallin	GO:0009507,chloroplast; GO:0016639,oxidoreductase activity, acting on the CH-NH2 group of donors, NAD or NADP as acceptor; GO:0006952,defense response; GO:1901672,positive regulation of systemic acquired resistance	Shikimate / quinate 5-dehydrogenase
gene:TraesCS1A02G185800	2.42	1.41	0.53	0.07	0	0	1.2	0.19	0	67	37	18	2	0	0	32	6	0	1A	336607633	336611079	+	TraesCS1A02G185800	protein_coding	K13535 cardiolipin-specific phospholipase [EC:3.1.1.-] | (RefSeq) probable cardiolipin-specific deacylase, mitochondrial (A)	probable lysophospholipase BODYGUARD 3 [Aegilops tauschii subsp. tauschii]	RecName: Full=Probable lysophospholipase BODYGUARD 1 {ECO:0000303|PubMed:16415209}; Short=AtBDG1 {ECO:0000303|PubMed:16415209}; EC=3.1.1.- {ECO:0000305}; AltName: Full=Protein 9-cis epoxycarotenoid dioxygenase defective 1 {ECO:0000303|PubMed:21610183}; AltName: Full=Protein COOL BREATH 5 {ECO:0000303|PubMed:26990896}; Flags: Precursor;	SubName: Full=Uncharacterized protein {ECO:0000313|EnsemblPlants:TRIAE_CS42_1AL_TGACv1_002183_AA0039550.1};	Predicted hydrolase/acyltransferase (alpha/beta hydrolase superfamily)	GO:0005576,extracellular region; GO:0009505,plant-type cell wall; GO:0005886,plasma membrane; GO:0016787,hydrolase activity; GO:0009688,abscisic acid biosynthetic process; GO:0071555,cell wall organization; GO:0042335,cuticle development; GO:0010143,cutin biosynthetic process; GO:0050832,defense response to fungus; GO:0048527,lateral root development; GO:1901959,positive regulation of cutin biosy…	Serine hydrolase
gene:TraesCS1A02G186000	0.45	1.43	1.14	0.54	0.27	0.31	0.85	1.83	0.5	11	33	34	14	8	8	20	51	12	1A	337150071	337152543	+	TraesCS1A02G186000	protein_coding	K20557 transcription factor VIP1 | (RefSeq) transcription factor VIP1-like (A)	transcription factor RF2a-like [Aegilops tauschii subsp. tauschii]	RecName: Full=Transcription factor RF2a;	SubName: Full=Uncharacterized protein {ECO:0000313|EnsemblPlants:TRIAE_CS42_1AL_TGACv1_000644_AA0016380.1};	--	GO:0005634,nucleus; GO:0003677,DNA binding; GO:0003700,DNA-binding transcription factor activity; GO:0006351,transcription, DNA-templated	Autophagy protein 16 (ATG16)
gene:TraesCS1A02G186700	3.34	5.23	3.69	0.3	1.01	0.67	0.93	0.9	0.39	52	77	70	5	19	11	14	16	6	1A	337703103	337704240	-	TraesCS1A02G186700	protein_coding	K00799 glutathione S-transferase [EC:2.5.1.18] | (RefSeq) LOC109743513; probable glutathione S-transferase GSTU6 (A)	probable glutathione S-transferase GSTU6 [Aegilops tauschii subsp. tauschii]	RecName: Full=Probable glutathione S-transferase GSTU6; EC=2.5.1.18; AltName: Full=28 kDa cold-induced protein;	SubName: Full=Uncharacterized protein {ECO:0000313|EnsemblPlants:TRIAE_CS42_1AL_TGACv1_001900_AA0036430.1};	Glutathione S-transferase	GO:0005737,cytoplasm; GO:0004364,glutathione transferase activity; GO:0006749,glutathione metabolic process; GO:0009407,toxin catabolic process	Glutathione S-transferase, C-terminal domain
gene:TraesCS1A02G186800	1.58	10.67	2.6	0.8	3.43	1.44	1.02	1.21	0.74	24	153	48	13	63	23	15	21	11	1A	337775914	337777000	-	TraesCS1A02G186800	protein_coding	K00799 glutathione S-transferase [EC:2.5.1.18] | (RefSeq) LOC109743514; probable glutathione S-transferase GSTU6 (A)	putative glutathione S-transferase GSTU6 [Triticum urartu]	RecName: Full=Probable glutathione S-transferase GSTU6; EC=2.5.1.18; AltName: Full=28 kDa cold-induced protein;	SubName: Full=Uncharacterized protein {ECO:0000313|EnsemblPlants:TRIAE_CS42_1AL_TGACv1_003384_AA0049460.1};	Glutathione S-transferase	GO:0005737,cytoplasm; GO:0004364,glutathione transferase activity; GO:0006749,glutathione metabolic process; GO:0009407,toxin catabolic process	Glutathione S-transferase, C-terminal domain
gene:TraesCS1A02G187000	16.88	8.65	7.92	2.94	1.06	2.81	0.35	2.36	1.09	301	146	172	56	23	53	6	48	19	1A	337947843	337949587	+	TraesCS1A02G187000	protein_coding	K00799 glutathione S-transferase [EC:2.5.1.18] | (RefSeq) LOC109743518; glutathione S-transferase U17-like (A)	glutathione S-transferase U17-like [Aegilops tauschii subsp. tauschii]	RecName: Full=Glutathione S-transferase U17; Short=AtGSTU17; EC=2.5.1.18; AltName: Full=GST class-tau member 17; AltName: Full=Glutathione S-transferase 30; AltName: Full=Protein EARLY RESPONSIVE TO DEHYDRATION 9;	SubName: Full=Uncharacterized protein {ECO:0000313|EnsemblPlants:TRIAE_CS42_1AL_TGACv1_003203_AA0048670.1};	Glutathione S-transferase	GO:0009507,chloroplast; GO:0005737,cytoplasm; GO:0005829,cytosol; GO:0004364,glutathione transferase activity; GO:0009704,de-etiolation; GO:0006749,glutathione metabolic process; GO:0048527,lateral root development; GO:0080148,negative regulation of response to water deprivation; GO:0040008,regulation of growth; GO:0060416,response to growth hormone; GO:0080167,response to karrikin; GO:0009651,re…	Glutathione S-transferase, C-terminal domain
gene:TraesCS1A02G187300	0.08	1.05	1.61	9.69	12.69	9.34	0.97	5.41	2.84	3	38	75	396	589	378	36	236	106	1A	338214692	338217213	+	TraesCS1A02G187300	protein_coding	K15333 tRNA guanosine-2'-O-methyltransferase [EC:2.1.1.34] | (RefSeq) uncharacterized protein LOC104224633 (A)	subtilisin-like protease SBT1.7 [Aegilops tauschii subsp. tauschii]	RecName: Full=Subtilisin-like protease SBT1.2 {ECO:0000303|PubMed:16193095}; EC=3.4.21.- {ECO:0000305}; AltName: Full=Cucumisin-like serine protease SDD1; AltName: Full=Protein STOMATAL DENSITY AND DISTRIBUTION 1; AltName: Full=Subtilase subfamily 1 member 2 {ECO:0000303|PubMed:16193095}; Short=AtSBT1.2 {ECO:0000303|PubMed:16193095}; AltName: Full=Subtilisin-like protease SDD1 {ECO:0000303|PubMed…	SubName: Full=Uncharacterized protein {ECO:0000313|EnsemblPlants:TRIAE_CS42_1AL_TGACv1_001787_AA0035190.1};	--	GO:0048046,apoplast; GO:0009897,external side of plasma membrane; GO:0004252,serine-type endopeptidase activity; GO:0042127,regulation of cell proliferation; GO:0010103,stomatal complex morphogenesis	PA domain
gene:TraesCS1A02G187800	0.14	0.25	0.39	2.31	2.23	3.31	0.29	1.54	0.39	3	5	10	52	57	74	6	37	8	1A	338833037	338836486	-	TraesCS1A02G187800	protein_coding	--	uncharacterized protein LOC109743516 [Aegilops tauschii subsp. tauschii]	--	SubName: Full=Uncharacterized protein {ECO:0000313|EnsemblPlants:TRIAE_CS42_1AL_TGACv1_000143_AA0004640.1};	--	--	--
gene:TraesCS1A02G188000	2.42	1.63	2.44	1.19	0.59	0.47	1.25	3.04	1.81	44	28	54	23	13	9	22	63	32	1A	339483296	339484492	+	TraesCS1A02G188000	protein_coding	K05359 arogenate/prephenate dehydratase [EC:4.2.1.91 4.2.1.51] | (RefSeq) LOC109744157; arogenate dehydratase 3, chloroplastic-like (A)	predicted protein, partial [Hordeum vulgare subsp. vulgare]	RecName: Full=Arogenate dehydratase/prephenate dehydratase 6, chloroplastic; Short=AtADT6; Short=AtPDT6; EC=4.2.1.51; EC=4.2.1.91; Flags: Precursor;	SubName: Full=Uncharacterized protein {ECO:0000313|EnsemblPlants:TRIAE_CS42_1AL_TGACv1_000012_AA0000330.1};	Prephenate dehydratase	GO:0009507,chloroplast; GO:0009570,chloroplast stroma; GO:0047769,arogenate dehydratase activity; GO:0009094,L-phenylalanine biosynthetic process	Prephenate dehydratase
gene:TraesCS1A02G188800	1.42	1.71	2.39	3.76	5.16	4.43	1.59	3.31	2.95	36	41	74	102	159	119	39	96	73	1A	341867721	341871890	+	TraesCS1A02G188800	protein_coding	K12175 COP9 signalosome complex subunit 1 | (RefSeq) LOC109761953; COP9 signalosome complex subunit 1-like (A)	COP9 signalosome complex subunit 1-like [Aegilops tauschii subsp. tauschii]	RecName: Full=COP9 signalosome complex subunit 1; Short=CSN complex subunit 1; AltName: Full=Constitutive photomorphogenesis protein 11; AltName: Full=Protein FUSCA 6;	SubName: Full=Uncharacterized protein {ECO:0000313|EnsemblPlants:TRIAE_CS42_1AL_TGACv1_001886_AA0036270.1};	COP9 signalosome, subunit CSN1	GO:0008180,COP9 signalosome; GO:0005829,cytosol; GO:0009793,embryo development ending in seed dormancy; GO:0006972,hyperosmotic response; GO:0006461,NA; GO:0000338,protein deneddylation; GO:0009585,red, far-red light phototransduction; GO:0009646,response to absence of light; GO:0009651,response to salt stress	PCI domain
gene:TraesCS1A02G188900	1.23	4.78	7.76	1.15	0.68	0.43	2.31	1.68	1.45	27	99	207	27	18	10	49	42	31	1A	341872094	341873949	-	gene:TraesCS1A02G188900	Rhomboid-like protein [Source:UniProtKB/TrEMBL%3BAcc:A0A341NWP9]	--	rhomboid [Triticum turgidum subsp. durum]	RecName: Full=RHOMBOID-like protein 2 {ECO:0000303|PubMed:16223493, ECO:0000303|PubMed:17181860}; Short=AtRBL2 {ECO:0000303|PubMed:16223493, ECO:0000303|PubMed:17181860}; EC=3.4.21.105 {ECO:0000269|PubMed:16223493};	RecName: Full=Rhomboid-like protein {ECO:0000256|RuleBase:RU362115}; EC=3.4.21.- {ECO:0000256|RuleBase:RU362115};	Rhomboid family proteins	GO:0005794,Golgi apparatus; GO:0000139,Golgi membrane; GO:0016021,integral component of membrane; GO:0009506,plasmodesma; GO:0004252,serine-type endopeptidase activity	Der1-like family
gene:TraesCS1A02G189300	0.47	2.61	2.69	0.4	0.53	0.52	0.97	0.34	0.44	11	58	77	10	15	13	22	9	10	1A	342433545	342435218	-	TraesCS1A02G189300	protein_coding	K20363 protein transport protein YIP1 | (RefSeq) uncharacterized protein LOC111296848 isoform X1 (A)	uncharacterized protein LOC109761971 [Aegilops tauschii subsp. tauschii]	--	SubName: Full=Uncharacterized protein {ECO:0000313|EnsemblPlants:TRIAE_CS42_1AL_TGACv1_004153_AA0052620.2};	--	--	Serine aminopeptidase, S33
gene:TraesCS1A02G190000	0.1	0.15	0.17	0.04	0.08	0.02	0.21	0.3	0.23	5	7	10	2	5	1	10	17	11	1A	343614782	343621756	-	gene:TraesCS1A02G190000	DAR GTPase 2%2C mitochondrial [Source:Projected from Arabidopsis thaliana (AT4G10650) UniProtKB/Swiss-Prot%3BAcc:O82497]	K19828 mitochondrial GTPase 1 | (RefSeq) DAR GTPase 2, mitochondrial (A)	DAR GTPase 2, mitochondrial [Aegilops tauschii subsp. tauschii]	RecName: Full=DAR GTPase 2, mitochondrial {ECO:0000303|PubMed:16849600}; Flags: Precursor;	SubName: Full=Uncharacterized protein {ECO:0000313|EnsemblPlants:TRIAE_CS42_1AL_TGACv1_001811_AA0035470.1};	Conserved ATP/GTP binding protein	GO:0005739,mitochondrion; GO:0005525,GTP binding; GO:0003924,GTPase activity; GO:0042254,ribosome biogenesis	AIG1 family
gene:TraesCS1A02G190100	0.11	0.15	0	0	0	0	0.37	0.19	0.22	3	4	0	0	0	0	10	6	6	1A	343673959	343676434	+	TraesCS1A02G190100	protein_coding	K00521 ferric-chelate reductase [EC:1.16.1.7] | (RefSeq) ferric reduction oxidase 7, chloroplastic-like (A)	NAC domain-containing protein 78 [Triticum urartu]	RecName: Full=NAC domain-containing protein 71 {ECO:0000303|PubMed:15029955}; Short=ANAC071 {ECO:0000303|PubMed:15029955};	SubName: Full=Uncharacterized protein {ECO:0000313|EnsemblPlants:TRIAE_CS42_1AL_TGACv1_000555_AA0014640.1};	--	GO:0005634,nucleus; GO:0003700,DNA-binding transcription factor activity; GO:0043565,sequence-specific DNA binding; GO:0008283,cell proliferation; GO:0071365,cellular response to auxin stimulus; GO:0006351,transcription, DNA-templated	No apical meristem (NAM) protein
gene:TraesCS1A02G190800	13.59	12.62	15.5	24.92	27.39	25.58	4.8	10.46	7.44	337	296	468	660	824	671	115	296	180	1A	345108253	345116586	-	TraesCS1A02G190800	protein_coding	K05605 3-hydroxyisobutyryl-CoA hydrolase [EC:3.1.2.4] | (RefSeq) LOC109781069; 3-hydroxyisobutyryl-CoA hydrolase 1-like (A)	3-hydroxyisobutyryl-CoA hydrolase 1 [Triticum urartu]	RecName: Full=3-hydroxyisobutyryl-CoA hydrolase 1; EC=3.1.2.-; EC=3.1.2.4; AltName: Full=CoA-thioester hydrolase CHY1;	SubName: Full=Uncharacterized protein {ECO:0000313|EnsemblPlants:TRIAE_CS42_1AL_TGACv1_003858_AA0051770.2};	--	GO:0005777,peroxisome; GO:0003860,3-hydroxyisobutyryl-CoA hydrolase activity; GO:0009409,response to cold; GO:0006574,valine catabolic process	Enoyl-CoA hydratase/isomerase
[truncated: 27,657 more rows]
